# Supplementary material for: The conserved transcriptional regulator CdnL is required for metabolic homeostasis and morphogenesis in Caulobacter
Source: PLoS Genet. 2020 Jan 21;16(1):e1008591. doi: 10.1371/journal.pgen.1008591 (PMC6994171; doi:10.1371/journal.pgen.1008591)
Supplement: S1 Table — Gene (CCNA), annotation, fold change in ΔcdnL compared to WT, log2 of fold change, and statistical significance across replicates (1 = significant, 0 = not significant) are presented for each dataset. The 50 kb deletion (CCNA_02772 to CCNA_02828) in EG1415 is highlighted. (XLSX) [file pgen.1008591.s006.xlsx]

## Sheet: RNA-Seq & µarray Combined Data
Gene expression analyses		RNA-Seq EG1415			Microarray JC784
CCNA	Annotation	Fold Change	log2FoldChange	Sig	Fold Change	Log2FoldChange	Sig
CCNA_00001	ATP/GTP-binding protein	0.462973	-1.111	1	0.635633	-0.653733	0
CCNA_00002	septum formation protein Maf	0.529976	-0.916	1	0.315899	-1.66247	1
CCNA_00003	shikimate 5-dehydrogenase	0.642603	-0.638	1	0.462364	-1.1129	0
CCNA_00004	dephospho-CoA kinase	0.600818	-0.735	1	0.500173	-0.9995	0
CCNA_00005	DNA polymerase III, subunit epsilon	0.646176	-0.63	1	0.820893	-0.284733	0
CCNA_00006	enoyl-CoA hydratase	0.503827	-0.989	1	0.310199	-1.68873	1
CCNA_00007	SSU ribosomal protein S20P	0.820742	-0.285	0	0.619582	-0.690633	0
CCNA_00008	chromosomal replication initiator protein DnaA	1.57243	0.653	1	0.909009	-0.137633	0
CCNA_00009	alkylated DNA repair protein AlkB	1.33978	0.422	0	2.10079	1.07093	0
CCNA_00010	chaperone protein DnaK	1.1042	0.143	0	1.04047	0.0572333	0
CCNA_00011	chaperone protein DnaJ	1.21251	0.278	0	1.69232	0.759	0
CCNA_00012	DNA mismatch repair protein MutS	1.22859	0.297	0	0.771587	-0.3741	0
CCNA_00013	protein-PII uridylyltransferase	1.46815	0.554	1	1.4826	0.568133	0
CCNA_00014	molybdenum cofactor biosynthesis protein C	1.23114	0.3	0	0.568632	-0.814433	0
CCNA_00015	molybdenum cofactor biosynthesis protein B	1.09809	0.135	0	0.571873	-0.806233	0
CCNA_00016	molybdopterin converting factor, large subunit	1.59107	0.67	1	0.994608	-0.0078	0
CCNA_00017	molybdopterin converting factor, small subunit	1.84165	0.881	1	1.17729	0.235467	0
CCNA_00018	molybdenum cofactor biosynthesis protein A	2.05338	1.038	1	2.29406	1.1979	1
CCNA_00019	molybdopterin-guanine dinucleotide biosynthesis protein A	0.774856	-0.368	0	0.500694	-0.998	1
CCNA_00020	mypothetical protein	0.564874	-0.824	1	0.42304	-1.24113	1
CCNA_00021	putative aerobic-type carbon monoxide dehydrogenase, large subunit CoxL	1.47019	0.556	0	2.21177	1.1452	0
CCNA_00022	putative aerobic-type carbon monoxide dehydrogenase, small subunit CoxS	1.73869	0.798	1	2.44579	1.2903	1
CCNA_00023	putative periplasmic protein	1.58118	0.661	1	1.17416	0.231633	0
CCNA_00024	uroporphyrin-III C-methyltransferase/Precorrin-2 dehydrogenase/Sirohydrochlorin ferrochelatase	1.16393	0.219	0	1.01223	0.0175333	0
CCNA_00025	transporter	0.405564	-1.302	1	0.300499	-1.73457	1
CCNA_00026	PAS-family sensor histidine kinase	0.869947	-0.201	0	1.11196	0.1531	0
CCNA_00027	2OG-Fe(II) oxygenase	0.809442	-0.305	0	0.58639	-0.770067	0
CCNA_00028	TonB-dependent receptor	1.55833	0.64	1	0.905885	-0.1426	0
CCNA_00029	lysine exporter protein	1.40347	0.489	1	1.79514	0.8441	1
CCNA_00030	ribonuclease	1.96564	0.975	1	1.74046	0.799467	0
CCNA_00031	toxin protein VapC	1.89212	0.92	1	2.57457	1.36433	1
CCNA_00032	antitoxin protein VapB	1.72548	0.787	1	3.16433	1.6619	1
CCNA_00033	polyribonucleotide nucleotidyltransferase/polynucleotide adenylyltransferase	0.808881	-0.306	0	0.727726	-0.458533	0
CCNA_00034	SSU ribosomal protein S15P	0.839731	-0.252	0	0.891681	-0.1654	0
CCNA_00035	tRNA pseudouridine synthase B	0.836826	-0.257	0	0.305943	-1.70867	1
CCNA_00036	ribosome-binding factor A	0.39202	-1.351	1	0.27339	-1.87097	1
CCNA_00037	esterase lipase family protein	0.971981	-0.041	0	1.05892	0.0826	0
CCNA_00038	hypothetical protein	1.43098	0.517	1	1.09523	0.131233	0
CCNA_00039	hypothetical protein	1.27721	0.353	0	1.42695	0.512933	0
CCNA_00040	hypothetical protein	0.503129	-0.991	1	0.498316	-1.00487	0
CCNA_00041	bacterial protein translation initiation factor 2 IF-2	1.42109	0.507	1	0.930643	-0.1037	0
CCNA_00042	cytosolic protein/LSU ribosomal protein L7AE	1.2544	0.327	0	0.507683	-0.978	1
CCNA_00043	N utilization substance protein A	0.774856	-0.368	1	0.593492	-0.7527	0
CCNA_00044	cytosolic protein	1.02101	0.03	0	1.10798	0.147933	0
CCNA_00045	inorganic pyrophosphatase	0.751581	-0.412	0	0.592122	-0.756033	0
CCNA_00046	hypothetical protein	0.631126	-0.664	1	0.796603	-0.328067	0
CCNA_00047	tRNA m7-G46 methyltransferase	0.373195	-1.422	1	0.310185	-1.6888	1
CCNA_00048	S-adenosylmethionine synthetase	0.888843	-0.17	0	0.863639	-0.2115	0
CCNA_00049	HTH transcriptional regulator	2.10235	1.072	1	2.42279	1.27667	0
CCNA_00050	apolipoprotein N-acyltransferase	0.810003	-0.304	0	0.818999	-0.288067	0
CCNA_00051	magnesium and cobalt efflux protein CorC	0.787854	-0.344	1	0.540275	-0.888233	0
CCNA_00052	predicted metal-dependent hydrolase	1.13524	0.183	0	0.8353	-0.259633	0
CCNA_00053	phosphate starvation-inducible protein PhoH	1.57789	0.658	1	1.21078	0.275933	0
CCNA_00054_	tRNA 2-methylthioadenosine synthase	1.88296	0.913	1	1.92168	0.942367	0
CCNA_00055	ferric uptake regulation protein	0.974004	-0.038	0	1.19532	0.2574	0
CCNA_00056	ribosomal-protein-S18-alanine acetyltransferase	0.702222	-0.51	1	1.03946	0.0558333	0
CCNA_00057	glycoprotease family protein	0.942785	-0.085	0	0.908442	-0.138533	0
CCNA_00058	hypothetical protein	1.23285	0.302	0	1.16802	0.224067	0
CCNA_00059	oxygen-insensitive NADH nitroreductase	1.44693	0.533	1	1.96682	0.975867	0
CCNA_00060	mitochondrial-type Fe-S cluster assembly protein NFU	1.96292	0.973	1	2.15288	1.10627	1
CCNA_00061	cytochrome p450	0.805524	-0.312	0	0.982639	-0.0252667	0
CCNA_00062	tryptophanyl-tRNA synthetase	0.539614	-0.89	1	0.525465	-0.928333	1
CCNA_00063	virulence factor MviN	0.452817	-1.143	1	0.513689	-0.961033	1
CCNA_00064	methyl-accepting chemotaxis protein	2.88186	1.527	1	0.951362	-0.0719333	0
CCNA_00065	hypothetical protein	1.62225	0.698	1	1.40665	0.492267	0
CCNA_00066	Rieske (2Fe-2S) domain protein	0.862144	-0.214	0	0.608656	-0.7163	0
CCNA_00067	cytosolic protein	0.79664	-0.328	0	0.559225	-0.8385	0
CCNA_00068	NAD(P)H-dependent glycerol-3-phosphate dehydrogenase	1.09126	0.126	0	0.456831	-1.13027	0
CCNA_00069	O-sialoglycoprotein endopeptidase	1.19997	0.263	0	0.695184	-0.524533	0
CCNA_00070	porphobilinogen deaminase	0.444113	-1.171	1	0.523695	-0.9332	0
CCNA_00071	uroporphyrinogen-III synthase	0.602486	-0.731	1	0.519226	-0.945567	0
CCNA_00072	hypothetical protein	0.576743	-0.794	1	0.392238	-1.3502	1
CCNA_00073	HemY domain membrane protein	0.696889	-0.521	1	0.472701	-1.081	1
CCNA_00074	multifunctional fatty acid oxidation complex subunit alpha FadJ	0.496891	-1.009	1	1.14774	0.1988	0
CCNA_00075	3-ketoacyl-CoA thiolase	0.513701	-0.961	1	1.07485	0.104133	0
CCNA_00076	hypothetical protein	0.849685	-0.235	0	2.03181	1.02277	0
CCNA_00077	acyl-CoA dehydrogenase, long-chain specific	0.817335	-0.291	0	1.92412	0.9442	0
CCNA_00078	acyl-CoA dehydrogenase	0.959264	-0.06	0	0.898942	-0.1537	0
CCNA_00079	transcriptional regulator, MerR family	1.65979	0.731	1	3.18207	1.66997	1
CCNA_00080	LexA-related transcriptional repressor	7.07632	2.823	1	27.7908	4.79653	1
CCNA_00081	hypothetical protein	6.18597	2.629	1	2.86884	1.52047	1
CCNA_00082	class 1 lysyl-tRNA synthetase	0.502432	-0.993	1	0.786526	-0.346433	0
CCNA_00083	phosphoglucomutase/phosphomannomutase	0.423666	-1.239	1	0.253244	-1.9814	1
CCNA_00084	phosphoribosylaminoimidazolecarboxamide formyltransferase/IMP cyclohydrolase	0.371646	-1.428	1	0.213553	-2.22733	1
CCNA_00085	dienelactone hydrolase-related protein	0.770571	-0.376	0	0.508716	-0.975067	1
CCNA_00086	NAD-specific glutamate dehydrogenase	0.813379	-0.298	0	0.457338	-1.12867	1
CCNA_00087	hypothetical protein	0.625031	-0.678	1	0.336653	-1.57067	1
CCNA_00088	HerA helicase-related ATPase	0.617709	-0.695	1	0.581117	-0.7831	0
CCNA_00089	MHYT/PAS-family GGDEF/EAL protein	0.785673	-0.348	0	0.767125	-0.382467	0
CCNA_00090	UDP-glucose 4-epimerase	0.74072	-0.433	1	0.939783	-0.0896	0
CCNA_00091	transporter, drug/metabolite exporter family	0.628071	-0.671	1	1.05185	0.0729333	0
CCNA_00092	short chain dehydrogenase	0.70907	-0.496	1	0.983684	-0.0237333	0
CCNA_00093_	hypothetical protein CCNA_00093	0.39832	-1.328	1	0.509752	-0.972133	0
CCNA_00094	probable UDP-N-acetyl-D-mannosaminuronic acid transferase	0.431371	-1.213	1	0.692139	-0.530867	0
CCNA_00095	quinone oxidoreductase	0.679714	-0.557	1	0.460721	-1.11803	1
CCNA_00096	L-asparaginase	0.345319	-1.534	1	0.460615	-1.11837	0
CCNA_00097	hypothetical protein	0.538493	-0.893	1	0.417004	-1.26187	0
CCNA_00098	hypothetical protein	0.706127	-0.502	1	0.40879	-1.29057	0
CCNA_00099	cytosolic protein	0.446583	-1.163	1	0.292559	-1.7732	0
CCNA_00100	ribulose-phosphate 3-epimerase	0.393927	-1.344	1	0.371483	-1.42863	1
CCNA_00101	16S rRNA m5C methyltransferase RsmB	0.537375	-0.896	1	0.514366	-0.959133	0
CCNA_00102	cytosolic protein	2.17648	1.122	1	0.653594	-0.613533	0
CCNA_00103	gamma-glutamyltranspeptidase	1.20497	0.269	0	0.588018	-0.766067	0
CCNA_00104	orotidine 5'-phosphate decarboxylase	1.69349	0.76	1	1.03968	0.0561333	0
CCNA_00105	MarC family integral membrane protein	0.472701	-1.081	1	0.36414	-1.45743	1
CCNA_00106	2-polyprenyl-6-methoxyphenol hydroxylase	1.44693	0.533	1	0.472363	-1.08203	0
CCNA_00107	hypothetical protein	1.18674	0.247	0	0.957139	-0.0632	0
CCNA_00108	ATP-dependent endopeptidase Lon	1.56917	0.65	1	1.9784	0.984333	0
CCNA_00109	thioredoxin	1.83401	0.875	1	1.75151	0.8086	0
CCNA_00110	DNA-binding protein	0.354535	-1.496	1	0.375096	-1.41467	1
CCNA_00111	hypothetical protein	0.252788	-1.984	1	0.315082	-1.6662	1
CCNA_00112	glyoxalase family protein	0.262975	-1.927	1	0.34683	-1.5277	1
CCNA_00113	hypothetical protein	2.47598	1.308	1	2.73082	1.44933	0
CCNA_00114	transcriptional regulator, MarR/EmrR family	2.35545	1.236	1	3.7323	1.90007	1
CCNA_00115	TolB protein	0.46458	-1.106	1	0.292269	-1.77463	1
CCNA_00116	phosphoglucosamine mutase	0.675019	-0.567	1	0.439266	-1.18683	1
CCNA_00117	glucosamine-fructose-6-phosphate aminotransferase, isomerizing	0.605836	-0.723	1	0.418529	-1.2566	1
CCNA_00118	porphyrin biosynthesis protein	1.03168	0.045	0	3.04759	1.60767	1
CCNA_00119	putative transcriptional regulator	0.857971	-0.221	0	1.22987	0.2985	0
CCNA_00120	acetyltransferase	1.25788	0.331	0	3.11846	1.64083	0
CCNA_00121	hypothetical protein	1.71713	0.78	1	2.39103	1.25763	1
CCNA_00122	hypothetical protein	1.93321	0.951	1	2.01489	1.0107	1
CCNA_00123	3-hydroxyacyl CoA dehydrogenase	1.11034	0.151	0	0.687406	-0.540767	0
CCNA_00124	hypothetical protein	2.28153	1.19	1	1.02177	0.0310667	0
CCNA_00125	amino acid efflux permease	1.17446	0.232	0	0.703278	-0.507833	0
CCNA_00126	glutathione S-transferase	0.328053	-1.608	1	0.530736	-0.913933	0
CCNA_00127	hypothetical protein	0.761017	-0.394	0	1.7405	0.7995	0
CCNA_00128	argininosuccinate synthase	0.436484	-1.196	1	0.275693	-1.85887	1
CCNA_00129	hypothetical protein	0.489371	-1.031	1	0.377479	-1.40553	1
CCNA_00130	Kup system potassium uptake protein	0.541863	-0.884	1	0.351079	-1.51013	1
CCNA_00131	Rrf2 family protein	1.94396	0.959	1	3.14858	1.6547	1
CCNA_00132	ketoacyl reductase hetN	1.20748	0.272	0	0.702579	-0.509267	0
CCNA_00133	radical SAM family enzyme	3.71149	1.892	1	4.37182	2.12823	1
CCNA_00134	surface protein	1.29504	0.373	1	1.71717	0.780033	1
CCNA_00135	endopeptidase degP	1.5966	0.675	1	1.23951	0.309767	0
CCNA_00136	AmpG protein	0.925304	-0.112	0	0.758577	-0.398633	0
CCNA_00137	hybrid two-component histidine kinase/receiver protein ShkA	2.21606	1.148	1	1.02785	0.0396333	0
CCNA_00138	TonB-dependent receptor	1.38319	0.468	0	0.711433	-0.4912	0
CCNA_00139	magnesium chelatase subunit ChlI-like ATPase	1.3632	0.447	1	0.73768	-0.438933	0
CCNA_00140	glutathione synthetase	1.30224	0.381	0	1.40383	0.489367	0
CCNA_00141	tetratricopeptide repeat family protein	0.711532	-0.491	1	0.409594	-1.28773	0
CCNA_00142	endonuclease	0.710546	-0.493	1	0.511321	-0.9677	0
CCNA_00143	tetrapyrrole (corrin/porphyrin) methylase family protein	0.654743	-0.611	1	0.497695	-1.00667	0
CCNA_00144	oxygen-independent coproporphyrinogen-III oxidase	0.758384	-0.399	1	0.412634	-1.27707	1
CCNA_00145	xanthosine triphosphate pyrophosphatase	0.568803	-0.814	1	1.01948	0.0278333	0
CCNA_00146	glutathione S-transferase	1.58337	0.663	1	0.603685	-0.728133	0
CCNA_00147	hypothetical protein	5.01761	2.327	1	1.77416	0.827133	0
CCNA_00148	hypothetical protein	6.35107	2.667	1	8.29993	3.0531	1
CCNA_00149	transcriptional regulator, Cro/CI family	3.4822	1.8	1	7.11501	2.83087	1
CCNA_00150	PDZ domain family protein	2.05908	1.042	1	1.47502	0.560733	0
CCNA_00151	ribonuclease PH	0.735603	-0.443	0	1.83202	0.873433	0
CCNA_00152	heat-inducible transcription repressor hrcA	1.66786	0.738	1	2.57481	1.36447	1
CCNA_00153	GrpE protein	1.56917	0.65	1	1.42807	0.514067	0
CCNA_00154	hypothetical protein	1.41128	0.497	1	1.29125	0.368767	0
CCNA_00155	DNA polymerase III, subunit beta	0.666649	-0.585	1	0.530601	-0.9143	0
CCNA_00156	transcriptional regulator, ArsR family	1.83783	0.878	1	0.468417	-1.09413	0
CCNA_00157	glyoxalase family protein	0.532554	-0.909	1	0.254153	-1.97623	1
CCNA_00158	DNA replication and repair protein recF	2.4932	1.318	1	1.89316	0.9208	0
CCNA_00159	DNA gyrase subunit B	2.79529	1.483	1	1.35526	0.438567	0
CCNA_00160	methyl-accepting chemotaxis protein	1.83783	0.878	1	1.43041	0.516433	0
CCNA_00161	hypothetical protein	0.476319	-1.07	1	0.887488	-0.1722	0
CCNA_00162	hypothetical protein	0.651574	-0.618	1	1.03457	0.0490333	0
CCNA_00163	chain length regulator/tyrosine-protein kinase (capsular polysaccharide biosynthesis)	0.639493	-0.645	1	0.859339	-0.2187	0
CCNA_00164	O-antigen polymerase	0.606256	-0.722	1	0.496695	-1.00957	1
CCNA_00165	polyisoprenylphosphate hexose-1-phosphotransferase pssY	0.943438	-0.084	0	3.74422	1.90467	1
CCNA_00166	hypothetical protein	0.161544	-2.63	1	0.585267	-0.772833	0
CCNA_00167	bis(5'-nucleosyl)-tetraphosphatase (symmetrical)	3.47015	1.795	1	3.72679	1.89793	1
CCNA_00168	putative capsule polysaccharide export protein	3.50399	1.809	1	2.41932	1.2746	1
CCNA_00169	hypothetical protein	2.95672	1.564	1	4.17449	2.0616	1
CCNA_00170	TonB-dependent receptor	3.19984	1.678	1	4.05903	2.02113	1
CCNA_00171	type II secretion pathway protein C	2.40827	1.268	1	1.39133	0.476467	0
CCNA_00172	type II secretion pathway protein D	1.56157	0.643	1	0.679322	-0.557833	0
CCNA_00173	type II secretion pathway protein E	1.97794	0.984	1	0.803313	-0.315967	0
CCNA_00174	type II secretion pathway protein F	2.03355	1.024	1	0.854686	-0.226533	0
CCNA_00175	type II secretion pathway protein G	1.50316	0.588	1	0.796935	-0.327467	0
CCNA_00176	type II secretion pathway protein H	1.44593	0.532	1	1.00224	0.00323333	0
CCNA_00177	type II secretion pathway protein I	1.7411	0.8	1	0.595236	-0.748467	0
CCNA_00178	type II secretion pathway protein J	2.01252	1.009	1	0.555952	-0.846967	0
CCNA_00179	type II secretion pathway protein K	1.87125	0.904	1	1.02333	0.0332667	0
CCNA_00180	type II secretion pathway protein L	1.48658	0.572	1	0.920719	-0.119167	0
CCNA_00181	type II secretion pathway protein M	1.37268	0.457	1	0.726885	-0.4602	0
CCNA_00182	type II secretion pathway protein N	1.11961	0.163	0	0.560272	-0.8358	0
CCNA_00183	type II secretory pathway, prepilin signal peptidase	0.900002	-0.152	0	1.16635	0.222	0
CCNA_00184_	hypothetical protein CCNA_00184	3.73731	1.902	1	1.5008	0.585733	0
CCNA_00185	TonB-dependent receptor	8.76042	3.131	1	18.0292	4.17227	1
CCNA_00186	guanine-hypoxanthine permease	1.07773	0.108	0	0.601096	-0.734333	0
CCNA_00187	NUP-family purine nucleoside permease	1.28877	0.366	1	0.590496	-0.76	0
CCNA_00188	ABC transporter ATP-binding protein	1.31677	0.397	0	1.19557	0.2577	0
CCNA_00189	cytosolic protein	0.276241	-1.856	1	0.263042	-1.92663	1
CCNA_00190	acyl-CoA hydrolase	0.339151	-1.56	1	0.215227	-2.21607	1
CCNA_00191	N-acetylglutamate synthase domain protein	0.731029	-0.452	1	0.555285	-0.8487	0
CCNA_00192	long-chain-fatty-acid--CoA ligase	0.706127	-0.502	1	0.388423	-1.3643	1
CCNA_00193	3-isopropylmalate dehydrogenase	1.18263	0.242	0	0.551105	-0.8596	0
CCNA_00194	cytosolic protein	1.06955	0.097	0	1.06395	0.0894333	0
CCNA_00195	3-isopropylmalate dehydratase small subunit	1.01677	0.024	0	0.630485	-0.665467	0
CCNA_00196	3-isopropylmalate dehydratase large subunit	1.12818	0.174	0	0.703294	-0.5078	0
CCNA_00197	LSU ribosomal protein L19P	1.01748	0.025	0	0.728617	-0.456767	0
CCNA_00198	tRNA (guanine-N1) -methyltransferase	0.841479	-0.249	0	0.927723	-0.108233	0
CCNA_00199	hypothetical protein	1.12662	0.172	0	1.38325	0.468067	0
CCNA_00200	2OG-Fe(II) oxygenase superfamily protein	0.496546	-1.01	1	0.552533	-0.855867	0
CCNA_00201	outer membrane protein	1.44995	0.536	1	0.957581	-0.0625333	0
CCNA_00202	DesA-family fatty acid desaturase	1.27456	0.35	0	0.930278	-0.104267	0
CCNA_00203	sterol desaturase family protein	1.43098	0.517	1	1.97771	0.983833	0
CCNA_00204	glutathione-regulated potassium-efflux system protein kefB	0.977386	-0.033	0	0.688375	-0.538733	0
CCNA_00205	NAD(P)H oxidoreductase yheR	1.09885	0.136	0	1.27866	0.354633	0
CCNA_00206	succinyl-CoA:3-ketoacid-coenzyme A transferase subunit A	0.518351	-0.948	1	0.749067	-0.416833	0
CCNA_00207	succinyl-CoA:3-ketoacid-coenzyme A transferase subunit B	0.518351	-0.948	1	0.404478	-1.30587	1
CCNA_00208	probable transcriptional regulator syrB	0.70125	-0.512	0	0.463026	-1.11083	1
CCNA_00209	undecaprenyl-phosphomannose:protein mannosyltransferase	0.537375	-0.896	1	0.479012	-1.06187	1
CCNA_00210	TonB-dependent receptor	0.674551	-0.568	1	0.964063	-0.0528	0
CCNA_00211	agmatine deiminase	2.79917	1.485	1	0.645326	-0.6319	0
CCNA_00212	N-carbamoylputrescine amidase	2.50707	1.326	1	0.858149	-0.2207	0
CCNA_00213	ribosomal-protein-alanine acetyltransferase	2.28628	1.193	1	0.84841	-0.237167	0
CCNA_00214	TonB-dependent receptor	1.81504	0.86	1	0.485665	-1.04197	0
CCNA_00215	cytosolic protein	0.573156	-0.803	1	0.547412	-0.8693	0
CCNA_00216	hypothetical protein	0.815072	-0.295	0	1.25177	0.323967	0
CCNA_00217	thiol:disulfide interchange protein DsbD	1.21419	0.28	0	1.63932	0.7131	0
CCNA_00218	hypothetical protein	1.33422	0.416	1	1.4672	0.553067	0
CCNA_00219	hypothetical protein				10.7071	3.4205	1
CCNA_00220	thiol-disulfide isomerase and thioredoxin	1.95206	0.965	1	4.7587	2.25057	1
CCNA_00221	hypothetical protein	1.27279	0.348	0	1.94491	0.9597	0
CCNA_00222	glucose-6-phosphate isomerase/glucose-6 phosphate 1-epimerase	0.638607	-0.647	1	0.842374	-0.247467	0
CCNA_00223	esterase lipase Family protein	1.49485	0.58	1	5.05847	2.3387	1
CCNA_00224	hypothetical protein	7.65287	2.936	1	7.46426	2.9	1
CCNA_00225	hypothetical protein	2.62442	1.392	1	0.836652	-0.2573	0
CCNA_00226	hypothetical protein	2.57041	1.362	1	2.97894	1.5748	0
CCNA_00227	methyltransferase	1.27368	0.349	0	0.47816	-1.06443	1
CCNA_00228	hypothetical protein	0.684916	-0.546	1	0.559949	-0.836633	1
CCNA_00229	CAAX amino terminal protease family protein	1.02456	0.035	0	0.9306	-0.103767	0
CCNA_00230	ribosomal large subunit pseudouridine synthase B	1.05629	0.079	0	0.849803	-0.2348	0
CCNA_00231	tRNA-specific adenosine deaminase	1.46612	0.552	1	3.59502	1.846	1
CCNA_00232	hypothetical protein	1.77276	0.826	1	2.44319	1.28877	0
CCNA_00233	UDP-N-acetylglucosamine 4,6-dehydratase	1.20581	0.27	0	0.994332	-0.0082	0
CCNA_00234	WecE-family cell wall biogenesis enzyme	1.22859	0.297	0	0.869224	-0.2022	0
CCNA_00235	hypothetical protein	1.3463	0.429	0	0.378982	-1.3998	0
CCNA_00236	hypothetical protein	1.7219	0.784	1	1.96174	0.972133	0
CCNA_00237	two-component response regulator chvI	1.2605	0.334	1	1.42155	0.507467	0
CCNA_00238	two-component sensor histidine kinase chvG	1.23885	0.309	0	2.74867	1.45873	0
CCNA_00239	HPR(SER) kinase/phosphatase	1.39088	0.476	1	4.47111	2.16063	1
CCNA_00240	PTS system, IIA component	1.23114	0.3	0	1.94288	0.9582	0
CCNA_00241	phosphocarrier protein HPr	1.20414	0.268	0	2.53801	1.3437	1
CCNA_00242	hypothetical protein				3.00188	1.58587	1
CCNA_00243	hypothetical protein	0.935623	-0.096	0	3.90007	1.9635	1
CCNA_00244	hydrolase (HAD superfamily)	1.43495	0.521	0	1.92274	0.943167	0
CCNA_00245	pterin-4-alpha-carbinolamine dehydratase	0.59957	-0.738	1	0.697807	-0.5191	0
CCNA_00246	cyclohexanol dehydrogenase	1.04464	0.063	0	0.607813	-0.7183	0
CCNA_00247	two-component receiver protein	0.82188	-0.283	0	1.76867	0.822667	0
CCNA_00248	sensor histidine protein kinase	0.94737	-0.078	0	1.42959	0.5156	0
CCNA_00249	SCO1/SenC family protein	0.487002	-1.038	1	0.590824	-0.7592	0
CCNA_00250	poly(3-hydroxyalkanoate) depolymerase	2.63536	1.398	1	1.53929	0.622267	0
CCNA_00251	zinc metalloprotease	2.28469	1.192	1	0.93558	-0.0960667	0
CCNA_00252	multimodular transpeptidase-transglycosylase PBP 1A	0.895025	-0.16	0	0.823096	-0.280867	0
CCNA_00253	aspartate-semialdehyde dehydrogenase	0.647521	-0.627	1	0.578197	-0.790367	0
CCNA_00254	RarD family membrane permease	1.88688	0.916	1	1.08998	0.1243	0
CCNA_00255	esterase	0.681601	-0.553	1	0.451313	-1.1478	1
CCNA_00256	pyridoxine kinase	0.4222	-1.244	1	0.410077	-1.28603	1
CCNA_00257	adenosylhomocysteinase	0.820742	-0.285	0	0.900751	-0.1508	0
CCNA_00258_					2.65197	1.40707	1
CCNA_00259	hypothetical protein	1.30858	0.388	0	9.25735	3.2106	1
CCNA_00260	glutathione S-transferase	1.71475	0.778	1	1.69988	0.765433	0
CCNA_00261	ribonucleoside-diphosphate reductase subunit beta	1.02954	0.042	0	0.695425	-0.524033	0
CCNA_00262	ketopantoate reductase panE/ApbA family protein	3.18877	1.673	1	2.64372	1.40257	0
CCNA_00263	hypothetical protein	4.65893	2.22	1	4.37303	2.12863	1
CCNA_00264	C4-dicarboxylate transport protein	0.713507	-0.487	0	0.454662	-1.13713	1
CCNA_00265	AMP nucleosidase	1.22434	0.292	0	0.934932	-0.0970667	0
CCNA_00266	3-ketoacyl-CoA thiolase	1.04608	0.065	0	1.47093	0.556733	0
CCNA_00267	MutT-like protein	0.635957	-0.653	1	0.566678	-0.8194	0
CCNA_00268	DNA polymerase III subunit gamma/tau	1.89737	0.924	1	1.30444	0.383433	0
CCNA_00269	transcriptional regulatory protein	1.36415	0.448	1	0.855417	-0.2253	0
CCNA_00270	Recombination protein recR	1.4025	0.488	1	0.918382	-0.122833	0
CCNA_00271	hypothetical protein	0.99103	-0.013	0	1.01943	0.0277667	0
CCNA_00272	RmuC family protein	2.15099	1.105	1	2.28538	1.19243	1
CCNA_00273	peptide deformylase	1.62225	0.698	1	1.30245	0.381233	0
CCNA_00274_	conserved hypothetical protein	3.11234	1.638	1	7.11699	2.83127	1
CCNA_00275	transposase	5.39267	2.431	1	9.04759	3.17753	1
CCNA_00276	hypothetical protein	2.59728	1.377	1	1.38473	0.4696	0
CCNA_00277	succinyl-diaminopimelate desuccinylase	0.435275	-1.2	1	0.388037	-1.36573	1
CCNA_00278	glutaminase	0.513701	-0.961	1	0.386391	-1.37187	1
CCNA_00279	NAD(P)H dehydrogenase (quinone)	1.00278	0.004	0	0.629713	-0.667233	0
CCNA_00280	tRNA pseudouridine synthase A	1.29146	0.369	0	0.635266	-0.654567	0
CCNA_00281	methionyl-tRNA formyltransferase	0.480297	-1.058	1	0.351184	-1.5097	1
CCNA_00282	conserved cell surface protein	3.50399	1.809	1	0.606621	-0.721133	0
CCNA_00283	2,3,4,5-tetrahydropyridine-2-carboxylate N-succinyltransferase	0.5637	-0.827	1	0.180108	-2.47307	1
CCNA_00284	hydrolase (HAD superfamily)	0.433168	-1.207	1	0.263371	-1.92483	1
CCNA_00285	acetylglutamate kinase	0.332863	-1.587	1	0.226943	-2.1396	1
CCNA_00286	two-component receiver domain protein LovR	5.77972	2.531	1	3.80527	1.928	1
CCNA_00287	photosensory histidine protein kinase LovK	3.15142	1.656	1	2.51513	1.33063	1
CCNA_00288	sulfate-binding protein	4.04181	2.015	1	2.85614	1.51407	1
CCNA_00289	hypothetical protein	6.13898	2.618	1	17.1992	4.10427	1
CCNA_00290	autotransporter protein	0.795536	-0.33	1	0.826527	-0.274867	0
CCNA_00291	phosphate regulon sensor protein phoR	0.885768	-0.175	0	1.04785	0.0674333	0
CCNA_00292	phosphate transport system permease protein pstC	1.22688	0.295	0	1.75548	0.811867	0
CCNA_00293	phosphate transport system permease protein pstA	1.09202	0.127	0	1.46805	0.5539	0
CCNA_00294	phosphate transport ATP-binding protein pstB	1.46104	0.547	1	1.10747	0.147267	0
CCNA_00295	phosphate transport system protein phoU	1.46917	0.555	1	0.975198	-0.0362333	0
CCNA_00296	phosphate regulon response regulator PhoB	1.31312	0.393	0	1.05585	0.0784	0
CCNA_00297	two-component response regulator	1.40347	0.489	1	1.63252	0.7071	0
CCNA_00298	hypothetical protein	2.93834	1.555	1	26.9946	4.7546	1
CCNA_00299	phosphoribosylamine--glycine ligase	1.51152	0.596	1	4.2452	2.08583	1
CCNA_00300	glyoxalase superfamily protein	4.48156	2.164	1	8.49531	3.08667	1
CCNA_00301	phosphotransferase family protein	0.795536	-0.33	0	0.725912	-0.462133	0
CCNA_00302	parathion hydrolase	0.79664	-0.328	1	0.488817	-1.03263	0
CCNA_00303	tetraacyldisaccharide 4'-kinase	0.70907	-0.496	1	0.850137	-0.234233	0
CCNA_00304	3-deoxy-D-manno-octulosonic-acid transferase	0.698339	-0.518	1	0.65919	-0.601233	0
CCNA_00305	cobalt-zinc-cadmium resistance protein czcD	0.52268	-0.936	1	0.510176	-0.970933	0
CCNA_00306	hypothetical protein	0.734075	-0.446	0	0.84216	-0.247833	0
CCNA_00307	phospholipid-lipopolysaccharide ABC transporter	0.717972	-0.478	1	1.32149	0.402167	0
CCNA_00308	hypothetical protein	0.699308	-0.516	1	0.98448	-0.0225667	0
CCNA_00309	cytosolic protein	0.659297	-0.601	1	0.674318	-0.5685	0
CCNA_00310	myo-inositol-1(or 4)-monophosphatase	1.04826	0.068	0	1.2984	0.376733	0
CCNA_00311	microcin-processing peptidase 1 (PmbA)	0.742776	-0.429	1	0.697646	-0.519433	0
CCNA_00312	hypothetical protein	0.538493	-0.893	1	0.438424	-1.1896	0
CCNA_00313	hypothetical protein	0.514413	-0.959	1	0.635046	-0.655067	0
CCNA_00314	hypothetical protein	0.747425	-0.42	0	0.928495	-0.107033	0
CCNA_00315	3-polyprenyl-4-hydroxybenzoate decarboxylase	0.7285	-0.457	1	0.569263	-0.812833	1
CCNA_00316	glutamate 5-kinase	1.0203	0.029	0	1.04555	0.0642667	0
CCNA_00317	GTP-binding protein CgtA	1.01889	0.027	0	1.11443	0.1563	0
CCNA_00318	hypothetical protein	2.01252	1.009	1	2.02198	1.01577	1
CCNA_00319	acetyltransferase, GNAT family	4.81989	2.269	1	1.31917	0.399633	0
CCNA_00320	LSU ribosomal protein L27P	0.873573	-0.195	0	0.930235	-0.104333	0
CCNA_00321	LSU ribosomal protein L21P	0.785673	-0.348	0	0.767409	-0.381933	0
CCNA_00322	hypothetical protein	1.20247	0.266	0	1.92319	0.9435	1
CCNA_00323	low-affinity zinc transport protein	1.967	0.976	1	1.66125	0.732267	0
CCNA_00324	TolR protein	0.306721	-1.705	1	0.41974	-1.25243	1
CCNA_00325_					0.497327	-1.00773	0
CCNA_00326	vegetatible incompatibility protein HET-E-1	0.591316	-0.758	1	0.352281	-1.5052	1
CCNA_00327	nitrobenzoate nitroreductase	0.668037	-0.582	1	0.695184	-0.524533	0
CCNA_00328	Monofunctional biosynthetic peptidoglycan transglycosylase	0.531448	-0.912	1	0.426978	-1.22777	1
CCNA_00329	ribosomal-protein-alanine acetyltransferase	0.705149	-0.504	1	0.39107	-1.3545	1
CCNA_00330	molybdenum-pterin binding protein mopB	1.08673	0.12	0	0.525319	-0.928733	0
CCNA_00331	molybdate-binding protein	1.52098	0.605	1	0.562607	-0.8298	0
CCNA_00332	molybdenum transport system permease protein modB	1.11729	0.16	0	0.591329	-0.757967	0
CCNA_00333	LytTr DNA-binding domain protein	0.733058	-0.448	1	0.815449	-0.294333	0
CCNA_00334	hypothetical protein	1.91057	0.934	1	1.39955	0.484967	0
CCNA_00335	hypothetical protein	1.46307	0.549	1	0.65603	-0.608167	0
CCNA_00336	lignostilbene-alpha,beta-dioxygenase	0.816203	-0.293	0	0.761298	-0.393467	0
CCNA_00337	transcriptional regulator, TetR family	0.591726	-0.757	1	1.11494	0.156967	0
CCNA_00338	TonB-dependent receptor	0.647521	-0.627	1	0.57496	-0.798467	0
CCNA_00339	transporter	0.499654	-1.001	1	0.539577	-0.8901	0
CCNA_00340	succinyl-CoA synthetase subunit beta	0.271307	-1.882	1	0.660547	-0.598267	0
CCNA_00341	succinyl-CoA synthetase subunit alpha	0.273763	-1.869	1	0.765054	-0.386367	0
CCNA_00342	2-oxoglutarate dehydrogenase E1 component	0.685867	-0.544	1	0.744563	-0.425533	0
CCNA_00343	dihydrolipoamide succinyltransferase component (E2) of 2-oxoglutarate dehydrogenase complex	0.73255	-0.449	0	0.492843	-1.0208	1
CCNA_00344_	conserved hypothetical protein	0.577943	-0.791	1	0.352151	-1.50573	1
CCNA_00345	iroE protein	0.49005	-1.029	1	0.31881	-1.64923	1
CCNA_00346	dihydrolipoamide dehydrogenase	0.898755	-0.154	0	0.231754	-2.10933	1
CCNA_00347	hypothetical protein	0.844401	-0.244	0	0.326427	-1.61517	0
CCNA_00348	probable chemoreceptor Y4FA	0.967276	-0.048	0	1.05008	0.0705	0
CCNA_00349	integrase/recombinase, XerC-CodV family	1.99308	0.995	1	0.785382	-0.348533	0
CCNA_00350	hypothetical protein	1.40932	0.495	0	0.508634	-0.9753	0
CCNA_00351	primosomal protein N'	0.88454	-0.177	0	0.755777	-0.403967	0
CCNA_00352	integral membrane protein	1.46612	0.552	1	1.18312	0.2426	0
CCNA_00353	O-antigen acetylase	0.997231	-0.004	0	1.86615	0.900067	0
CCNA_00354	hypothetical protein	0.980099	-0.029	0	1.51614	0.6004	0
CCNA_00355	hypothetical protein	1.24401	0.315	0	1.54517	0.627767	0
CCNA_00356	outer membrane protein	2.00139	1.001	1	1.63868	0.712533	0
CCNA_00357	secretory tripeptidyl aminopeptidase	0.940826	-0.088	0	0.570698	-0.8092	1
CCNA_00358	delta 3,5-delta2,4-dienoyl-CoA isomerase precursor	0.641268	-0.641	1	0.789841	-0.340367	0
CCNA_00359	SH3 domain-containing cell surface protein	1.1321	0.179	0	0.788	-0.343733	0
CCNA_00360	putative hydrolase	1.14393	0.194	0	0.777366	-0.363333	0
CCNA_00361	hypothetical protein	1.87644	0.908	1	0.611603	-0.709333	0
CCNA_00362	zinc uptake regulation protein	2.35708	1.237	1	2.34659	1.23057	0
CCNA_00363	acid phosphatase	0.773246	-0.371	0	0.590974	-0.758833	0
CCNA_00364	deoxyhypusine synthase	1.0367	0.052	0	0.681664	-0.552867	0
CCNA_00365	ornithine decarboxylase	2.89387	1.533	1	0.687453	-0.540667	0
CCNA_00366	phosphonates transport ATP-binding protein phnC	0.475659	-1.072	1	0.371551	-1.42837	1
CCNA_00367	phosphonates-binding protein	0.443498	-1.173	1	0.342039	-1.54777	1
CCNA_00368	phosphonates transport system permease protein phnE	0.443498	-1.173	1	0.169431	-2.56123	1
CCNA_00369	magnesium and cobalt efflux protein corC-like protein	0.850864	-0.233	0	0.83822	-0.2546	0
CCNA_00370	ATP synthase B chain	0.455651	-1.134	1	0.3928	-1.34813	1
CCNA_00371	ATP synthase B' chain	0.429283	-1.22	1	0.510648	-0.9696	0
CCNA_00372	ATP synthase C chain	0.406126	-1.3	1	0.890631	-0.1671	0
CCNA_00373	ATP synthase A chain	0.332632	-1.588	1	0.608277	-0.7172	0
CCNA_00374	putative ATP synthase protein I	0.324885	-1.622	1	0.82078	-0.284933	0
CCNA_00375	hypothetical protein	0.475989	-1.071	1	0.311665	-1.68193	0
CCNA_00376	hypothetical protein	0.401369	-1.317	1	0.446418	-1.16353	0
CCNA_00377	chromosome partition protein smc	0.846159	-0.241	0	0.78729	-0.345033	0
CCNA_00378	thiol:disulfide interchange protein dsbA	0.604159	-0.727	1	0.569723	-0.811667	0
CCNA_00379	thiol:disulfide interchange protein dsbA	0.675019	-0.567	1	0.647716	-0.626567	0
CCNA_00380	cytosolic protein	1.82008	0.864	1	1.44326	0.529333	0
CCNA_00381	A/G-specific adenine DNA glycosylase	1.27544	0.351	0	0.853601	-0.228367	0
CCNA_00382	adenine-specific methyltransferase ccrM	1.35379	0.437	0	0.834374	-0.261233	0
CCNA_00383	ribonuclease HII	0.606256	-0.722	1	1.40991	0.4956	0
CCNA_00384	glucan endo-1,3-beta-glucosidase	0.851454	-0.232	0	0.977408	-0.0329667	0
CCNA_00385	multidrug resistance protein	1.15829	0.212	0	1.89868	0.925	0
CCNA_00386	DNA-3-methyladenine glycosylase	1.6783	0.747	1	2.48194	1.31147	0
CCNA_00387	hypothetical protein	1.54542	0.628	1	0.729156	-0.4557	0
CCNA_00388	esterase lipase Family protein	1.19499	0.257	0	0.476022	-1.0709	1
CCNA_00389	aminomethyltransferase family protein	2.31819	1.213	1	1.24522	0.3164	0
CCNA_00390	ADP-heptose--LPS heptosyltransferase	2.13761	1.096	1	2.60034	1.3787	1
CCNA_00391	hypothetical protein	1.99585	0.997	1	1.93965	0.9558	0
CCNA_00392	dihydroorotase	0.817902	-0.29	0	0.48779	-1.03567	1
CCNA_00393	RNA polymerase sigma factor	0.959929	-0.059	0	0.737595	-0.4391	0
CCNA_00394	cytosolic protein	0.752102	-0.411	0	1.15359	0.206133	0
CCNA_00395	feruloyl-CoA synthetase	1.05482	0.077	0	0.512551	-0.964233	0
CCNA_00396	hypothetical protein	0.765248	-0.386	0	0.44436	-1.1702	1
CCNA_00397	acetolactate synthase	0.434672	-1.202	1	0.400692	-1.31943	0
CCNA_00398	hypothetical protein	0.896267	-0.158	0	0.691531	-0.532133	0
CCNA_00399	zinc metallohydrolase, glyoxalase II family	0.742776	-0.429	1	0.517023	-0.9517	0
CCNA_00400	transcriptional regulator, MarR family	1.27368	0.349	0	0.800903	-0.3203	0
CCNA_00401	delta(3)-cis-delta(2)-trans-enoyl-CoA isomerase	1.56482	0.646	1	0.486822	-1.03853	1
CCNA_00402_	conserved hypothetical membrane protein	1.8391	0.879	1	0.735637	-0.442933	0
CCNA_00403	short chain dehydrogenase	1.11961	0.163	0	0.653775	-0.613133	0
CCNA_00404	hypothetical protein	1.26138	0.335	0	0.750123	-0.4148	0
CCNA_00405	short chain dehydrogenase	1.23542	0.305	0	0.980938	-0.0277667	0
CCNA_00406	DNA transformation protein tfoX	1.03168	0.045	0	1.10129	0.1392	0
CCNA_00407	diamine acetyltransferase	0.986233	-0.02	0	0.516044	-0.954433	1
CCNA_00408	Macrolide-efflux protein	0.752623	-0.41	0	0.45265	-1.14353	1
CCNA_00409	hypothetical protein	0.679714	-0.557	0	1.15096	0.202833	0
CCNA_00410	acetyltransferase	0.821311	-0.284	0	0.617367	-0.6958	0
CCNA_00411	hypothetical protein	1.29774	0.376	1	0.617852	-0.694667	0
CCNA_00412	CoA pyrophosphatase	1.31312	0.393	1	1.05924	0.0830333	0
CCNA_00413	poly(A) polymerase/tRNA-nucleotidyltransferase	0.734584	-0.445	1	0.757386	-0.4009	0
CCNA_00414	GMP synthase (glutamine-hydrolyzing)	1.07326	0.102	0	1.27937	0.355433	0
CCNA_00415	hypothetical protein	6.25496	2.645	1	4.18173	2.0641	1
CCNA_00416	hypothetical protein	14.7639	3.884	1	3.75905	1.91037	1
CCNA_00417	hypothetical protein	11.1812	3.483	1	4.02531	2.0091	1
CCNA_00418	hypothetical protein				4.62504	2.20947	1
CCNA_00419	fasciclin domain cell surface protein	10.105	3.337	1	1.80325	0.8506	0
CCNA_00420	hypothetical protein	1.10267	0.141	0	0.558631	-0.840033	0
CCNA_00421	dihydroneopterin aldolase	0.768438	-0.38	0	0.534317	-0.904233	0
CCNA_00422	3-oxoacyl-(acyl-carrier protein) reductase	0.399149	-1.325	1	0.338752	-1.5617	1
CCNA_00423	phosphohydrolase, MutT-nudix family	1.30405	0.383	0	1.56287	0.6442	0
CCNA_00424	aldehyde dehydrogenase	1.92519	0.945	1	1.82395	0.867067	0
CCNA_00425	hypothetical protein	3.66293	1.873	1	2.273	1.1846	1
CCNA_00426	very-short-patch-repair endonuclease	1.01466	0.021	0	1.26368	0.337633	0
CCNA_00427	hypothetical protein	1.20247	0.266	0	1.03992	0.0564667	0
CCNA_00428	hypothetical protein	1.30405	0.383	1	1.09992	0.1374	0
CCNA_00429_	hypothetical protein CCNA_00429	1.33607	0.418	1	0.634987	-0.6552	0
CCNA_00430_	hypothetical protein CCNA_00430	1.48452	0.57	1	0.864717	-0.2097	0
CCNA_00431_	hypothetical protein CCNA_00431	1.6144	0.691	1	1.59863	0.676833	0
CCNA_00432	transcriptional regulator, AsnC family	1.01466	0.021	0	0.956056	-0.0648333	0
CCNA_00433	type 1 capsular polysaccharide biosynthesis protein J	0.588453	-0.765	0	0.782918	-0.353067	0
CCNA_00434	hypothetical protein	0.641268	-0.641	0	0.432199	-1.21023	0
CCNA_00435	amino acid permease	0.660669	-0.598	1	0.594535	-0.750167	1
CCNA_00436	acyl-CoA dehydrogenase, short-chain specific	0.762072	-0.392	1	0.582286	-0.7802	0
CCNA_00437	methyl-accepting chemotaxis protein	0.596668	-0.745	1	1.63437	0.708733	0
CCNA_00438	hypothetical protein	0.913831	-0.13	0	0.442771	-1.17537	0
CCNA_00439	methyl-accepting chemotaxis protein	0.970634	-0.043	0	0.869063	-0.202467	0
CCNA_00440	virus protein	0.97942	-0.03	0	1.15469	0.2075	0
CCNA_00441	chemotaxis receiver domain protein cheYI	0.923382	-0.115	0	1.11422	0.156033	0
CCNA_00442	chemotaxis histidine kinase protein cheAI	1.03097	0.044	0	0.97725	-0.0332	0
CCNA_00443	chemotaxis protein cheW	1.03598	0.051	0	0.878735	-0.1865	0
CCNA_00444	chemotaxis protein methyltransferase	0.929161	-0.106	0	0.849292	-0.235667	0
CCNA_00445	receiver domain-glutamate methylesterase cheBI	0.976032	-0.035	0	0.696744	-0.5213	0
CCNA_00446	chemotaxis receiver domain protein cheYII	0.952638	-0.07	0	0.642826	-0.6375	0
CCNA_00447	chemotaxis protein cheD	0.939523	-0.09	0	0.604019	-0.727333	0
CCNA_00448	cheU protein	0.95	-0.074	0	0.539078	-0.891433	0
CCNA_00449	cheYIII	1.08448	0.117	0	0.95396	-0.068	0
CCNA_00450	cheE protein	0.716978	-0.48	0	0.805245	-0.3125	0
CCNA_00451	TonB-dependent receptor	0.93174	-0.102	0	1.00391	0.00563333	0
CCNA_00452	N-acetylglucosamine-6-phosphate deacetylase	1.66786	0.738	1	0.776056	-0.365767	0
CCNA_00453	glucosamine-6-phosphate deaminase	2.26577	1.18	1	0.721348	-0.471233	0
CCNA_00454	transcriptional regulator, GntR family	2.41999	1.275	1	0.839654	-0.252133	0
CCNA_00455	N-acetyl-glucosamine/N-acetyl-chitin oligosaccharide outer membrane transporter nagA	5.08413	2.346	1	0.786799	-0.345933	0
CCNA_00456	beta-N-acetylhexosaminidase	1.88165	0.912	1	1.21982	0.286667	0
CCNA_00457	phosphoenolpyruvate-protein phosphotransferase/phosphocarrier protein HPr/PTS system, glucose-specific IIA subunit	1.92252	0.943	1	0.535416	-0.901267	0
CCNA_00458	PTS system, N-acetylglucosamine-specific IIBC component	1.42701	0.513	1	1.92951	0.948233	0
CCNA_00459	Na+/H+ antiporter nhaA	0.587638	-0.767	1	1.5032	0.588033	0
CCNA_00460_	hypothetical protein CCNA_00460	1.63241	0.707	1	11.2262	3.4888	1
CCNA_00464_	Undecaprenyl-phosphate sugar phosphotransferase-related protein	1.43495	0.521	1	4.13485	2.04783	1
CCNA_00465_	UDP-galactopyranose mutase	0.583175	-0.778	1	0.959175	-0.0601333	0
CCNA_00466_	glycosyltransferase	0.753145	-0.409	1	1.00111	0.0016	0
CCNA_00467_	oligosaccharide translocase/flippase	0.866337	-0.207	0	1.21355	0.279233	0
CCNA_00468_	UDP glucuronic acid epimerase-related protein	3.16236	1.661	1	2.26812	1.1815	1
CCNA_00469_	GT1-family glycosyltransferase	3.02933	1.599	1	1.3185	0.3989	0
CCNA_00470_	O-antigen polymerase	0.662963	-0.593	1	1.31294	0.3928	0
CCNA_00471_	GDP-L-fucose synthase	0.752623	-0.41	0	1.40415	0.4897	0
CCNA_00472_	GDP-mannose 4,6 dehydratase	0.634635	-0.656	0	1.25533	0.328067	0
CCNA_00473_	hypothetical protein CCNA_00473	0.74072	-0.433	0	1.03261	0.0463	0
CCNA_00474_	DNA relaxase/conjugal transfer nickase-helicase trwC	1.55294	0.635	1	0.763976	-0.3884	0
CCNA_00475_	bacterial conjugation protein, ATP binding domain trwB	1.43197	0.518	1	1.04645	0.0655	0
CCNA_00476_	hypothetical protein CCNA_00476	1.87254	0.905	1	1.35915	0.4427	0
CCNA_00477_	excisionase	1.0629	0.088	0	1.36333	0.447133	0
CCNA_00478_	hypothetical protein CCNA_00478	0.791686	-0.337	0	0.823915	-0.279433	0
CCNA_00479_	Helix-turn-helix DNA-binding protein	1.13131	0.178	0	3.24301	1.69733	1
CCNA_00480_	bacteriophage P4 integrase	1.42998	0.516	1	1.28556	0.3624	0
CCNA_00481_	HipB transcriptional regulator	7.78124	2.96	1	2.5262	1.33697	0
CCNA_00482_	toxin protein module HipA	5.07005	2.342	1	6.84555	2.77517	1
CCNA_00483	Zn-dependent hydrolase, glyoxalase II family	1.33145	0.413	0	2.21238	1.1456	0
CCNA_00484	hypothetical protein	2.27679	1.187	1	3.09864	1.63163	1
CCNA_00485	ribosomal large subunit pseudouridine synthase D	0.828745	-0.271	0	1.75824	0.814133	0
CCNA_00486	TonB-dependent receptor	2.21914	1.15	1	5.88605	2.5573	1
CCNA_00487	alkaline phosphatase	1.25527	0.328	0	1.48511	0.570567	0
CCNA_00488	amino acid efflux permease	2.38833	1.256	1	3.19371	1.67523	1
CCNA_00489	phosphoribosyl-AMP cyclohydrolase	2.9019	1.537	1	1.49243	0.577667	0
CCNA_00490	hypothetical protein	1.28521	0.362	0	3.40008	1.76557	1
CCNA_00491	GTP cyclohydrolase I	1.30134	0.38	0	2.10395	1.0731	0
CCNA_00492	cysteinyl-tRNA synthetase	0.564482	-0.825	1	0.524798	-0.930167	1
CCNA_00493	putative polyketide cyclase-dehydrase/lipid transport protein	0.64797	-0.626	1	0.393727	-1.34473	1
CCNA_00494	transport protein	1.87774	0.909	1	0.767692	-0.3814	0
CCNA_00495	cytosolic protein	1.78509	0.836	1	1.27427	0.349667	0
CCNA_00496	threonyl-tRNA synthetase	1.51677	0.601	1	0.86318	-0.212267	0
CCNA_00497	putative rhamnosyl transferase	1.46815	0.554	1	0.772139	-0.373067	0
CCNA_00498_	hypothetical protein CCNA_00498	1.40639	0.492	1	1.20139	0.2647	0
CCNA_00499	hypothetical protein	0.72749	-0.459	1	0.862662	-0.213133	0
CCNA_00500	hydroxymethylglutaryl-CoA lyase	0.617709	-0.695	1	0.491104	-1.0259	0
CCNA_00501	glucosyltransferase	0.516557	-0.953	1	0.519034	-0.9461	0
CCNA_00502	glycosyl transferase family protein	0.461371	-1.116	1	0.793004	-0.3346	0
CCNA_00503	hypothetical protein	0.585605	-0.772	1	0.990915	-0.0131667	0
CCNA_00504	23S rRNA methyltransferase	0.764188	-0.388	1	1.21338	0.279033	0
CCNA_00505	ubiquinol-cytochrome c reductase iron-sulfur subunit	0.238159	-2.07	1	0.609332	-0.7147	0
CCNA_00506	cytochrome b	0.218545	-2.194	1	0.931418	-0.1025	0
CCNA_00507	cytochrome c1	0.234555	-2.092	1	0.55417	-0.8516	1
CCNA_00508	hypothetical protein	0.984866	-0.022	0	0.590988	-0.7588	0
CCNA_00509	phosphoglycerate mutase family	0.634196	-0.657	1	0.303893	-1.71837	1
CCNA_00510	carboxymethylenebutenolidase	0.349896	-1.515	1	0.37514	-1.4145	0
CCNA_00511	carboxymethylenebutenolidase	0.390935	-1.355	1	0.286856	-1.8016	1
CCNA_00512	GTP-binding protein, probable translation factor	0.231487	-2.111	1	0.193983	-2.366	1
CCNA_00513	hypothetical protein				1.95848	0.969733	1
CCNA_00514	pirin	0.72749	-0.459	0	0.81368	-0.297467	0
CCNA_00515	5-methyltetrahydropteroyltriglutamate-- homocysteine methyltransferase	0.434371	-1.203	1	0.129318	-2.951	1
CCNA_00516	integral membrane protein	0.450313	-1.151	1	0.401675	-1.3159	1
CCNA_00517	peptidyl-tRNA hydrolase	0.535144	-0.902	1	0.39379	-1.3445	1
CCNA_00518	LSU ribosomal protein L25P	0.726483	-0.461	0	0.755219	-0.405033	0
CCNA_00519	hypothetical protein	1.10803	0.148	0	1.51954	0.603633	0
CCNA_00520	ribose-phosphate pyrophosphokinase	0.680185	-0.556	1	1.17977	0.2385	0
CCNA_00521	hypothetical protein	3.16674	1.663	1	6.59223	2.72077	1
CCNA_00522	hypothetical protein	3.26255	1.706	1	6.5411	2.70953	1
CCNA_00523	multicopper polyphenol oxidase	0.472374	-1.082	1	0.438921	-1.18797	0
CCNA_00524	conserved cytosolic protein	0.546768	-0.871	1	0.430385	-1.2163	1
CCNA_00525	prolipoprotein diacylglyceryl transferase	0.352574	-1.504	1	0.383979	-1.3809	1
CCNA_00526_	BMFP membrane fusogenic protein	1.65405	0.726	1	1.81202	0.8576	0
CCNA_00527	hypothetical protein	1.55725	0.639	1	1.66933	0.739267	0
CCNA_00528	pyrroline-5-carboxylate reductase	1.78262	0.834	1	0.705182	-0.503933	0
CCNA_00529	hypothetical protein	2.55974	1.356	1	0.816165	-0.293067	0
CCNA_00530	LSU ribosomal protein L10P	0.661127	-0.597	0	0.965178	-0.0511333	0
CCNA_00531	LSU ribosomal protein L12P (L7/L12)	0.655651	-0.609	0	0.768349	-0.380167	0
CCNA_00532	hypothetical protein	0.99103	-0.013	0	0.796235	-0.328733	0
CCNA_00533	secreted polysaccharide polymerase hfsI	0.961261	-0.057	0	1.98224	0.987133	0
CCNA_00534	hypothetical protein	0.437999	-1.191	1	0.806213	-0.310767	0
CCNA_00535	hypothetical protein	3.62003	1.856	1	1.19347	0.255167	0
CCNA_00536	DNA-directed RNA polymerase subunit beta	0.971307	-0.042	0	1.11558	0.1578	0
CCNA_00537	DNA-directed RNA polymerase beta' chain	1.06437	0.09	0	0.892774	-0.163633	0
CCNA_00538	methyl-accepting chemotaxis protein	1.93589	0.953	1	1.68374	0.751667	0
CCNA_00539	salicylate hydroxylase	1.08073	0.112	0	1.03292	0.0467333	0
CCNA_00540	coproporphyrinogen III oxidase	0.41151	-1.281	1	0.301069	-1.73183	1
CCNA_00541	hypothetical protein	1.39959	0.485	1	4.66335	2.22137	1
CCNA_00542	hypothetical protein	0.890693	-0.167	0	0.938937	-0.0909	0
CCNA_00543	methyl-accepting chemotaxis protein	0.586417	-0.77	1	0.620527	-0.688433	0
CCNA_00544	acetyl-CoA acetyltransferase	0.948027	-0.077	0	0.443826	-1.17193	1
CCNA_00545	acetoacetyl-CoA reductase	0.893785	-0.162	0	0.520739	-0.941367	1
CCNA_00546	hypothetical protein	2.18556	1.128	1	3.94913	1.98153	1
CCNA_00547	PurR-related transcriptional regulator	1.48658	0.572	1	12.0314	3.58873	1
CCNA_00548	transposase	1.35097	0.434	0	1.89934	0.9255	0
CCNA_00549	transposase	1.63241	0.707	1	1.77822	0.830433	0
CCNA_00550	transcriptional regulator, LacI family	1.94531	0.96	1	4.15899	2.05623	0
CCNA_00551	hypothetical protein	0.510506	-0.97	1	1.13103	0.177633	0
CCNA_00552	cupin superfamily protein	0.532554	-0.909	1	0.814771	-0.295533	0
CCNA_00553	hydroxyacylglutathione hydrolase	0.663883	-0.591	1	0.870148	-0.200667	0
CCNA_00554	methyltransferase	0.454389	-1.138	1	0.500069	-0.9998	1
CCNA_00555	nitrogen regulatory protein P-II	0.687771	-0.54	0	0.742485	-0.429567	0
CCNA_00556	phospholipase D	2.03355	1.024	1	1.49333	0.578533	0
CCNA_00557	endonuclease/exonuclease/phosphatase family protein	0.869345	-0.202	0	0.677394	-0.561933	0
CCNA_00558	methyltransferase	0.303128	-1.722	1	0.40532	-1.30287	1
CCNA_00559	homoserine O-acetyltransferase	0.278935	-1.842	1	0.390926	-1.35503	1
CCNA_00560	phosphohistidine phosphatase SixA	0.214939	-2.218	1	0.40562	-1.3018	1
CCNA_00561	conserved cytosolic protein	0.241652	-2.049	1	0.459552	-1.1217	0
CCNA_00562	dihydroorotate dehydrogenase	0.262611	-1.929	1	0.273491	-1.87043	1
CCNA_00563	SNARE-associated family membrane protein	0.511214	-0.968	1	0.717143	-0.479667	0
CCNA_00564	sensory transduction protein kinase CenK	0.699793	-0.515	1	0.712898	-0.488233	0
CCNA_00565	gamma-glutamyltranspeptidase	0.387697	-1.367	1	0.31803	-1.65277	1
CCNA_00566	starvation sensing protein rspA	3.43903	1.782	1	2.59284	1.37453	1
CCNA_00567	hypothetical protein	1.31677	0.397	0	1.08525	0.118033	0
CCNA_00568	N-acetylglucosamine-6-phosphate deacetylase	2.43682	1.285	1	1.63354	0.708	0
CCNA_00569	glucosamine-6-phosphate deaminase	3.27615	1.712	1	1.03237	0.0459667	0
CCNA_00570	transcriptional regulator, GntR family	7.67411	2.94	1	3.41235	1.77077	0
CCNA_00571	phosphoenolpyruvate-protein phosphotransferase/phosphocarrier protein HPr/PTS system, glucose-specific IIA subunit	2.17046	1.118	1
CCNA_00572	PTS system, N-acetylglucosamine-specific IIBC component	1.70173	0.767	1	2.28591	1.19277	1
CCNA_00573	TonB-dependent receptor	1.8025	0.85	1	1.13461	0.1822	0
CCNA_00574	alpha-N-acetylglucosaminidase	1.21504	0.281	0	0.790808	-0.3386	0
CCNA_00575	hypothetical protein	0.898755	-0.154	0	0.924279	-0.1136	0
CCNA_00576	oligopeptide-binding protein oppA	1.20999	0.275	0	1.02496	0.0355667	0
CCNA_00577	hypothetical protein				0.457592	-1.12787	0
CCNA_00578	hypothetical protein	0.710546	-0.493	1	0.45917	-1.1229	1
CCNA_00579	endonuclease	0.309283	-1.693	1	0.231235	-2.11257	1
CCNA_00580	hypothetical protein	0.564091	-0.826	1	0.730438	-0.453167	0
CCNA_00582	hypothetical protein	0.166316	-2.588	1	0.118802	-3.07337	1
CCNA_00583	hypothetical protein	0.323761	-1.627	1	0.465504	-1.10313	0
CCNA_00584	hypothetical protein				0.959153	-0.0601667	0
CCNA_00585	hypothetical protein	0.550571	-0.861	1	0.518279	-0.9482	0
CCNA_00586	hypothetical response regulator receiver protein	0.448133	-1.158	1	0.289172	-1.79	1
CCNA_00587	secretory tripeptidyl aminopeptidase	1.04391	0.062	0	0.75984	-0.396233	0
CCNA_00588	SapA domain protein	0.253314	-1.981	1	0.169611	-2.5597	1
CCNA_00589	hypothetical protein	0.232129	-2.107	1	0.22432	-2.15637	1
CCNA_00590	FixC-family flavoprotein dehydrogenase	0.209787	-2.253	1	0.268818	-1.8953	1
CCNA_00591	catalase	0.141316	-2.823	1	0.0529081	-4.24037	1
CCNA_00592	hypothetical protein	0.1386	-2.851	1	0.164432	-2.60443	1
CCNA_00593	hypothetical protein	0.17254	-2.535	1	0.160863	-2.6361	1
CCNA_00594	hypothetical protein	0.170755	-2.55	1	0.115898	-3.10907	1
CCNA_00595	FecR family protein	0.843231	-0.246	0	1.07034	0.0980667	0
CCNA_00596	RpoE-family sigma factor	0.848508	-0.237	0	1.46896	0.5548	0
CCNA_00597	TonB-dependent receptor	1.3632	0.447	0	0.815713	-0.293867	0
CCNA_00598	TonB-dependent receptor	1.62225	0.698	1	1.27845	0.3544	0
CCNA_00600	hypothetical protein	0.63905	-0.646	0	0.64152	-0.640433	0
CCNA_00601	MoxR-like ATPase	0.370617	-1.432	1	0.127244	-2.97433	1
CCNA_00602	hypothetical protein	0.421031	-1.248	1	0.373143	-1.4222	1
CCNA_00603	integral membrane protein	0.526316	-0.926	1	0.289587	-1.78793	1
CCNA_00604	hypothetical protein	0.428391	-1.223	1	0.533416	-0.906667	0
CCNA_00605	hypothetical protein	0.168989	-2.565	1	0.153655	-2.70223	1
CCNA_00606_					1.09523	0.131233	0
CCNA_00607	TonB-dependent receptor	1.77276	0.826	1	3.54242	1.82473	1
CCNA_00608	polygalacturonase	1.43197	0.518	1	1.92323	0.943533	0
CCNA_00609	transcriptional repressor	0.731029	-0.452	1	0.749742	-0.415533	0
CCNA_00610	hypothetical protein	0.757333	-0.401	1	0.622164	-0.684633	0
CCNA_00611	beta-lactamase	0.496202	-1.011	1	0.650325	-0.620767	0
CCNA_00612	L-asparaginase	0.95396	-0.068	0	0.577796	-0.791367	0
CCNA_00613	cyanophycinase	1.14472	0.195	0	0.811952	-0.300533	0
CCNA_00614	short-chain fatty acids transporter	1.00069	0.001	0	1.18816	0.248733	0
CCNA_00615	TonB-dependent receptor	0.857971	-0.221	0	1.46277	0.5487	0
CCNA_00616	transcriptional regulator	0.609205	-0.715	1	0.948794	-0.0758333	0
CCNA_00617	arginine N-succinyltransferase, subunit beta	0.387697	-1.367	1	2.43137	1.28177	1
CCNA_00618	succinylglutamic semialdehyde dehydrogenase	0.233744	-2.097	1	1.07592	0.105567	0
CCNA_00619	succinylarginine dihydrolase	0.178872	-2.483	1	1.96192	0.972267	0
CCNA_00620	acetylornithine aminotransferase/succinyldiaminopimelate aminotransferase	0.166547	-2.586	1	1.29933	0.377767	0
CCNA_00621	hypothetical protein	0.309927	-1.69	1	1.10155	0.139533	0
CCNA_00622_	hypothetical protein CCNA_00622	0.7495	-0.416	0	7.31606	2.87107	1
CCNA_00623	PAS-family sensor histidine kinase	0.478304	-1.064	1	1.9445	0.9594	1
CCNA_00624	hypothetical protein	0.857971	-0.221	0	0.803814	-0.315067	0
CCNA_00625	two-component receiver domain protein	0.546389	-0.872	1	0.527874	-0.921733	0
CCNA_00626	methyl-accepting chemotaxis protein	1.38319	0.468	1	1.84881	0.8866	0
CCNA_00627	hypothetical protein	1.14949	0.201	0	0.811746	-0.3009	0
CCNA_00628	chemotaxis protein cheY	0.626767	-0.674	1	2.5345	1.3417	0
CCNA_00629	methyl-accepting chemotaxis protein	0.715984	-0.482	1	0.806474	-0.3103	0
CCNA_00630	chemotaxis histidine kinase protein cheAII	1.08749	0.121	0	0.772443	-0.3725	0
CCNA_00631	chemotaxis protein cheW	0.816203	-0.293	0	0.729814	-0.4544	0
CCNA_00632	chemotaxis receiver domain protein cheYII	1.06511	0.091	0	0.9979	-0.00303333	0
CCNA_00633	receiver domain-glutamate methylesterase cheBII	1.40153	0.487	1	1.15746	0.210967	0
CCNA_00634	chemotaxis protein methyltransferase	1.25963	0.333	0	2.98873	1.57953	1
CCNA_00635	hypothetical protein	0.432568	-1.209	1	0.582784	-0.778967	0
CCNA_00636	hypothetical protein	0.336575	-1.571	1	0.32505	-1.62127	1
CCNA_00637	tetratricopeptide repeat family protein	0.634196	-0.657	1	0.481119	-1.05553	0
CCNA_00638	heme:hemopexin-binding protein	0.731029	-0.452	0	0.655803	-0.608667	0
CCNA_00639	heme:hemopexin-binding protein	0.856782	-0.223	0	1.39594	0.481233	0
CCNA_00640	hypothetical protein	0.779165	-0.36	0	4.57943	2.19517	1
CCNA_00641	hypothetical protein	0.770571	-0.376	0	3.62086	1.85633	1
CCNA_00642	hypothetical protein	0.734075	-0.446	1	2.09464	1.0667	1
CCNA_00643	hypothetical protein	1.40153	0.487	0	1.0798	0.110767	0
CCNA_00644	hypothetical protein	1.81882	0.863	1	1.205	0.269033	0
CCNA_00645	nitrate binding protein nrtA	2.80111	1.486	1	1.41719	0.503033	0
CCNA_00646	nitrate transport permease protein nrtB	1.83274	0.874	1	1.98499	0.989133	0
CCNA_00647	nitrate transport ATP-binding protein nrtD	1.9066	0.931	1	0.976573	-0.0342	0
CCNA_00648	nitrate response regulator NasT	1.35472	0.438	1	0.770322	-0.376467	0
CCNA_00649_	ABC family transporter protein	1.29146	0.369	0	1.55387	0.635867	0
CCNA_00650	nitrate transporter	1.76786	0.822	1	1.06955	0.097	0
CCNA_00651	nitrite reductase (NAD(P)H) catalytic subunit/assimilatory nitrate reductase electron-transfer subunit	1.72071	0.783	1	0.795536	-0.33	0
CCNA_00652	nitrite reductase (NAD(P)H) small subunit	2.1155	1.081	1	0.807332	-0.308767	0
CCNA_00653	assimilatory nitrate reductase catalytic subunit	2.0392	1.028	1	0.756249	-0.403067	0
CCNA_00654	uroporphyrin-III C-methyltransferase	1.76541	0.82	1	1.22289	0.2903	0
CCNA_00655	hypothetical protein	0.925946	-0.111	0	0.570527	-0.809633	0
CCNA_00656	type I restriction-modification system methylation subunit	1.11651	0.159	0	0.510589	-0.969767	1
CCNA_00657	type I restriction-modification system specificity subunit	0.898132	-0.155	0	0.688598	-0.538267	0
CCNA_00658	5-methylcytosine-specific restriction enzyme MRR	0.672217	-0.573	1	0.593163	-0.7535	0
CCNA_00659	type I restriction-modification system restriction subunit	0.665265	-0.588	1	1.29415	0.372	0
CCNA_00660	transposase	0.635957	-0.653	1	1.09184	0.126767	0
CCNA_00661	transposase	0.733567	-0.447	0	2.76606	1.46783	1
CCNA_00662	hypothetical protein	1.59992	0.678	1	7.42453	2.8923	1
CCNA_00663	hypothetical protein	5.03154	2.331	1	5.92754	2.56743	1
CCNA_00664	C4-dicarboxylate transport protein	0.77164	-0.374	0	1.74444	0.802767	0
CCNA_00665	GAF-family sensor histidine kinase	0.79996	-0.322	1	1.2043	0.2682	0
CCNA_00666	response regulator receiver domain protein	0.716481	-0.481	1	0.486215	-1.04033	0
CCNA_00667	capsular polysaccharide biosynthesis protein	0.755236	-0.405	0	1.33296	0.414633	0
CCNA_00668	capsular polysaccharide biosynthesis protein	0.534033	-0.905	1	0.55187	-0.8576	0
CCNA_00669	hypothetical protein	0.525222	-0.929	1	0.604285	-0.7267	0
CCNA_00670	O-antigen export system ATP-binding protein	0.528143	-0.921	1	0.711565	-0.490933	0
CCNA_00671	teichoic acid translocation permease protein tagG	0.371646	-1.428	1	0.563674	-0.827067	0
CCNA_00672	hypothetical protein	1.89474	0.922	1	2.90432	1.5382	1
CCNA_00673	transcriptional regulator, AraC family	1.92385	0.944	1	1.99728	0.998033	0
CCNA_00674	NAD(FAD)-utilizing dehydrogenase	2.52275	1.335	1	2.76971	1.46973	1
CCNA_00675	cytosolic protein	3.43426	1.78	1	5.23927	2.38937	1
CCNA_00676_	PSK-family transcription factor	2.73587	1.452	1	0.665603	-0.587267	0
CCNA_00677	LSU ribosomal protein L1P	0.723467	-0.467	0	0.716795	-0.480367	0
CCNA_00678	LSU ribosomal protein L11P	0.763659	-0.389	0	0.94748	-0.0778333	0
CCNA_00679	transposase	1.5042	0.589	1	1.57607	0.656333	0
CCNA_00680	2-hydroxychromene-2-carboxylate isomerase	1.38223	0.467	1	0.657016	-0.606	0
CCNA_00681	short chain dehydrogenase	1.44193	0.528	0	0.485609	-1.04213	0
CCNA_00682	transcriptional regulator, MarR family	2.12138	1.085	1	1.46466	0.550567	0
CCNA_00683	hypothetical protein	1.84676	0.885	1	0.99516	-0.007	0
CCNA_00684	transcriptional activator chrR	1.47529	0.561	1	1.24816	0.3198	0
CCNA_00685	RNA polymerase sigma factor	1.80876	0.855	1	3.5173	1.81447	1
CCNA_00686	peptidase family S41 protein	3.09942	1.632	1	2.62612	1.39293	0
CCNA_00687	hypothetical protein	4.67835	2.226	1	1.63154	0.706233	0
CCNA_00688	hypothetical protein	1.37745	0.462	0	0.840294	-0.251033	0
CCNA_00689	PAS-family hybrid histidine kinase/receiver protein	8.6458	3.112	1	0.696824	-0.521133	0
CCNA_00690	CarD-like transcriptional regulator	1.48658	0.572	1	0.00244808	-8.67413	1
CCNA_00691	ferredoxin	0.334482	-1.58	1	0.47209	-1.08287	0
CCNA_00692	PAS-family GGDEF/EAL protein	1.47019	0.556	1	0.870691	-0.199767	0
CCNA_00693	heat shock protein 15	2.4402	1.287	1	0.745286	-0.424133	0
CCNA_00694	ATP-dependent DNA helicase	2.58829	1.372	1	1.21453	0.2804	0
CCNA_00695	metal-dependent hydrolase	1.32777	0.409	0	1.08428	0.116733	0
CCNA_00696	O6-methylguanine-DNA methyltransferase	5.23431	2.388	1	1.94356	0.9587	0
CCNA_00697_					24.0534	4.58817	1
CCNA_00698	hypothetical protein	7.29547	2.867	1	2.3573	1.23713	1
CCNA_00699	LSU ribosomal protein L28P	0.873573	-0.195	0	0.70812	-0.497933	0
CCNA_00700	TonB-dependent receptor	1.35943	0.443	0	0.729123	-0.455767	0
CCNA_00701	cold shock protein	2.89989	1.536	1	19.9304	4.3169	1
CCNA_00702	hypothetical protein				35.7441	5.15963	1
CCNA_00703	hypothetical protein	0.908778	-0.138	0	11.6374	3.5407	1
CCNA_00704	hypothetical protein	1.06807	0.095	0	19.1433	4.25877	1
CCNA_00705	hypothetical protein	1.90132	0.927	1	1.45983	0.5458	0
CCNA_00706	hypothetical protein	5.67256	2.504	1	4.19605	2.06903	1
CCNA_00707	hypothetical protein	1.43495	0.521	1	0.705279	-0.503733	0
CCNA_00708	cobaltochelatase cobT subunit	0.927231	-0.109	0	0.633288	-0.659067	0
CCNA_00709	hypothetical protein	2.88986	1.531	1	0.621604	-0.685933	0
CCNA_00710	hypothetical protein	1.3491	0.432	0	1.39565	0.480933	0
CCNA_00711	hypothetical protein	1.62902	0.704	1	0.916009	-0.126567	0
CCNA_00712	hypothetical protein	1.28432	0.361	0	1.02726	0.0388	0
CCNA_00713	hypothetical protein				1.84369	0.8826	0
CCNA_00714	hypothetical protein	1.49796	0.583	0	5.22863	2.38643	1
CCNA_00715	hypothetical protein				6.25843	2.6458	1
CCNA_00716	hypothetical protein	0.409235	-1.289	1	1.11796	0.160867	0
CCNA_00717	hypothetical protein				1.14282	0.1926	0
CCNA_00718	abortive infection protein	0.806083	-0.311	0	0.914507	-0.128933	0
CCNA_00719	type I secretion adaptor protein hlyD	0.79996	-0.322	0	0.733346	-0.447433	0
CCNA_00720	type I protein secretion ATP-binding protein/type I protein secretion transmembrane subunit/type I secretion processing peptidase	0.823591	-0.28	0	0.41972	-1.2525	1
CCNA_00721	chaperonin GroEL	0.543744	-0.879	1	1.01312	0.0188	0
CCNA_00722	chaperonin GroES	0.551717	-0.858	1	0.925027	-0.112433	0
CCNA_00723	glyoxalase family protein	0.816769	-0.292	0	0.736624	-0.441	0
CCNA_00724	hypothetical protein	0.808321	-0.307	0	0.5404	-0.8879	1
CCNA_00725	O6-methylguanine-DNA methyltransferase	1.39959	0.485	1	0.606761	-0.7208	0
CCNA_00726	acyl-CoA dehydrogenase	0.983502	-0.024	0	1.00023	0.000333333	0
CCNA_00727	ribosomal-protein-alanine acetyltransferase	0.675955	-0.565	1	0.599071	-0.7392	0
CCNA_00728	hypothetical protein	0.369847	-1.435	1	0.747062	-0.4207	0
CCNA_00729	hypothetical protein	1.45397	0.54	1	1.39429	0.479533	0
CCNA_00730	transcriptional regulator skgA	1.67365	0.743	1	0.650972	-0.619333	0
CCNA_00731	DNA mismatch repair protein mutL	2.0209	1.015	1	0.640942	-0.641733	0
CCNA_00732	GumN superfamily protein	4.43828	2.15	1	1.99972	0.9998	0
CCNA_00733	GumN superfamily protein	6.86852	2.78	1	4.19935	2.07017	1
CCNA_00734	GumN superfamily protein	2	1	1	1.9423	0.957767	0
CCNA_00735	hypothetical protein	1.17609	0.234	0	0.472199	-1.08253	0
CCNA_00736	lipoprotein signal peptidase	0.738157	-0.438	1	0.752032	-0.411133	0
CCNA_00737	isoleucyl-tRNA synthetase	0.802737	-0.317	0	0.510707	-0.969433	1
CCNA_00738	endopeptidase degP	1.46104	0.547	1	0.924621	-0.113067	0
CCNA_00739	hypothetical protein				0.769664	-0.3777	0
CCNA_00740	riboflavin kinase/FMN adenylyltransferase	1.6358	0.71	1	0.662167	-0.594733	0
CCNA_00741	3-hydroxybutyryl-CoA dehydratase	1.85703	0.893	1	0.86336	-0.211967	0
CCNA_00742	hydrolase (HAD superfamily)	2.13169	1.092	1	1.34714	0.4299	0
CCNA_00743	NnrU family membrane protein	0.776469	-0.365	0	4.0087	2.00313	0
CCNA_00744	GIY-YIG endonuclease domain protein	0.394747	-1.341	1	0.235277	-2.08757	1
CCNA_00745	hypothetical protein	0.745872	-0.423	1	0.4171	-1.26153	1
CCNA_00746	ADA regulatory protein/O6-methylguanine-DNA	2.08493	1.06	1	0.425924	-1.23133	1
CCNA_00747	cyclic-di-GMP phosphodiesterase, flagellum assembly factor TipF	0.940826	-0.088	0	2.38353	1.2531	0
CCNA_00748	ferrous iron transport protein A	0.773782	-0.37	0	0.473466	-1.07867	0
CCNA_00749	ferrous iron transport protein B	0.695441	-0.524	0	0.364132	-1.45747	0
CCNA_00750	transcriptional regulator	0.63905	-0.646	1	0.802756	-0.316967	0
CCNA_00751	hypothetical protein	0.741747	-0.431	1	1.03221	0.0457333	0
CCNA_00752	3-hydroxybutyryl-CoA dehydrogenase	0.634635	-0.656	1	0.61231	-0.707667	0
CCNA_00753	lysine 2,3-aminomutase	1.14393	0.194	0	2.22885	1.1563	0
CCNA_00754	hypothetical protein	0.543367	-0.88	1	0.359958	-1.4741	0
CCNA_00755	tellurium resistance protein terB	2.96493	1.568	1	4.41098	2.1411	1
CCNA_00756	hypothetical protein	2.25012	1.17	0	3.89575	1.9619	1
CCNA_00757	lysyl-tRNA synthetase	1.30586	0.385	0	0.844498	-0.243833	0
CCNA_00758	protein translation Elongation factor P EF-P	0.272438	-1.876	1	0.321718	-1.63613	1
CCNA_00759	TonB-dependent receptor	1.20497	0.269	0	3.03908	1.60363	1
CCNA_00760	two component sensor histidine kinase	0.704172	-0.506	1	0.814169	-0.2966	0
CCNA_00761	hypothetical protein	1.32777	0.409	1	1.17059	0.227233	0
CCNA_00762	hypothetical protein	0.564091	-0.826	1	0.452796	-1.14307	1
CCNA_00763	electron transfer flavoprotein alpha-subunit	0.492433	-1.022	1	0.344307	-1.53823	1
CCNA_00764	electron transfer flavoprotein beta-subunit	0.505226	-0.985	1	0.480953	-1.05603	1
CCNA_00765	hypothetical protein	0.679243	-0.558	1	1.24358	0.3145	0
CCNA_00766	cobalamin adenosyltransferase family protein	1.36699	0.451	0	0.920379	-0.1197	0
CCNA_00767	hypothetical protein	1.22519	0.293	0	0.740001	-0.4344	0
CCNA_00768	hypothetical protein	0.652025	-0.617	0	0.983888	-0.0234333	0
CCNA_00769	transcriptional regulator, TetR family	0.718968	-0.476	0	0.813718	-0.2974	0
CCNA_00770	transcriptional regulator, TetR family	0.711532	-0.491	1	0.887509	-0.172167	0
CCNA_00771_					1.37853	0.463133	0
CCNA_00772	hypothetical protein	1.40056	0.486	0	0.599459	-0.738267	0
CCNA_00773	carboxypeptidase S	0.805524	-0.312	0	0.576663	-0.7942	0
CCNA_00774	ring hydroxylating diooxygenase	0.656106	-0.608	1	0.484858	-1.04437	0
CCNA_00775	aspartate aminotransferase	0.52015	-0.943	1	0.326329	-1.6156	0
CCNA_00776	OAR protein precursor	1.8908	0.919	1	0.729358	-0.4553	0
CCNA_00777	PAS family GGDEF/EAL protein	0.713507	-0.487	0	0.780949	-0.3567	0
CCNA_00778	GTP-binding protein TypA/BipA	0.961927	-0.056	0	1.01649	0.0236	0
CCNA_00779	hypothetical protein	1.81378	0.859	1	1.48062	0.5662	0
CCNA_00780	N-formylglutamate deformylase	1.14949	0.201	0	0.884908	-0.1764	0
CCNA_00781	two-component receiver protein cpdR	2.27837	1.188	1	1.34155	0.4239	0
CCNA_00782	aminobenzoyl-glutamate transport protein	0.81169	-0.301	0	1.58718	0.666467	0
CCNA_00783	secreted protease precursor sapA	1.30858	0.388	0	3.41235	1.77077	1
CCNA_00784	heat resistant agglutinin	4.75353	2.249	1	1.54828	0.630667	0
CCNA_00785	tRNA (5-aminomethyl-2-thiouridylate) methyltransferase/tRNA (5-carboxymethylaminomethyl-2-thiouridylate) oxidase TrmC	1.60659	0.684	1	0.706095	-0.502067	0
CCNA_00787	chemotaxis motA protein	1.41716	0.503	1	1.40818	0.493833	0
CCNA_00788	transporter, major facilitator superfamily	0.754713	-0.406	0	0.593917	-0.751667	0
CCNA_00789	hypoxia transcriptional regulator FixK	0.730522	-0.453	0	0.362562	-1.4637	0
CCNA_00790	hypoxia negative feedback regulator FixT	0.363745	-1.459	1	0.534391	-0.904033	0
CCNA_00791	hypothetical protein				0.996218	-0.00546667	0
CCNA_00792	glycosyltransferase	1.24057	0.311	0	1.34562	0.428267	0
CCNA_00793	phosphatidylglycerol glycosyltransferase	2.83628	1.504	1	0.765956	-0.384667	0
CCNA_00794	hypothetical protein	0.530712	-0.914	1	2.68806	1.42657	0
CCNA_00795	two-component response regulator FixJ	0.389582	-1.36	1	0.288611	-1.7928	0
CCNA_00796	oxygen sensory histidine kinase FixL	0.414947	-1.269	1	0.291257	-1.77963	0
CCNA_00797_					0.306148	-1.7077	0
CCNA_00798	ABC transporter, ATP-binding protein cydC	0.50874	-0.975	1	0.283575	-1.8182	0
CCNA_00799	ABC transporter, ATP-binding protein cydD	0.479632	-1.06	1	0.352477	-1.5044	0
CCNA_00800	cytochrome bd-type quinol oxidase, subunit 1 cydA	0.37579	-1.412	1	0.823211	-0.280667	0
CCNA_00801	cytochrome bd-type quinol oxidase, subunit 2 cydB	0.377095	-1.407	1	0.51216	-0.965333	0
CCNA_00802_	cyd operon protein YbgT	0.365261	-1.453	1	0.541	-0.8863	0
CCNA_00803	chemotaxis protein cheW	0.507331	-0.979	1	1.02276	0.0324667	0
CCNA_00804	hypothetical protein	0.984866	-0.022	0	0.491728	-1.02407	0
CCNA_00805	GTP-binding protein YihA	0.847332	-0.239	0	0.563804	-0.826733	0
CCNA_00806	inner membrane protein translocase component yidC	0.722465	-0.469	1	0.604382	-0.726467	0
CCNA_00807	ribonuclease P protein component	0.96929	-0.045	0	0.473674	-1.07803	0
CCNA_00808	LSU ribosomal protein L34P	0.456599	-1.131	1	0.3816	-1.38987	0
CCNA_00809	quinone oxidoreductase	1.07923	0.11	0	0.827387	-0.273367	0
CCNA_00810	acetyl esterase	0.697372	-0.52	1	0.600582	-0.735567	0
CCNA_00811	transcriptional regulator, TetR family	1.09733	0.134	0	0.710054	-0.494	0
CCNA_00812	cytosolic protein	0.940174	-0.089	0	0.710677	-0.492733	0
CCNA_00813	dimethylaniline monooxygenase (N-oxide forming)	1.26488	0.339	0	3.51413	1.81317	1
CCNA_00814	hypothetical protein	2.07197	1.051	1	0.893331	-0.162733	0
CCNA_00815	lignostilbene-alpha,beta-dioxygenase	1.03814	0.054	0	0.981913	-0.0263333	0
CCNA_00816_	hypothetical protein CCNA_00816	1.0196	0.028	0	1.0368	0.0521333	0
CCNA_00817	L-sorbosone dehydrogenase	0.743291	-0.428	1	0.643465	-0.636067	0
CCNA_00818	glutathione S-transferase	0.709562	-0.495	1	0.714167	-0.485667	0
CCNA_00819	hypothetical protein				0.493447	-1.01903	0
CCNA_00820	3-ketoacyl-CoA thiolase	0.721464	-0.471	1	0.675269	-0.566467	0
CCNA_00821	hypothetical protein	1.07998	0.111	0	0.559548	-0.837667	0
CCNA_00822	hypothetical protein	1.232	0.301	0	0.210652	-2.24707	1
CCNA_00823	hypothetical protein	1.42504	0.511	1	0.575558	-0.796967	0
CCNA_00824	galactonate operon transcriptional repressor	0.425727	-1.232	1	0.605179	-0.724567	0
CCNA_00825	2-dehydro-3-deoxy-6-phosphogalactonate aldolase	0.872968	-0.196	0	0.534835	-0.902833	0
CCNA_00826	2-dehydro-3-deoxygalactonokinase	1.27279	0.348	0	0.381935	-1.3886	0
CCNA_00827	TonB-dependent receptor	2.53854	1.344	1	1.18026	0.2391	0
CCNA_00828	tryptophan halogenase	0.82302	-0.281	0	0.432199	-1.21023	1
CCNA_00829_					0.578438	-0.789767	0
CCNA_00830	beta-galactosidase	1.30858	0.388	0	0.667929	-0.582233	0
CCNA_00831	alpha-glucosidase	0.875998	-0.191	0	0.715521	-0.482933	0
CCNA_00832	transcriptional regulator, LysR family	1.15109	0.203	0	0.599556	-0.738033	0
CCNA_00833	Trp repressor binding protein	1.59881	0.677	1	0.793646	-0.333433	0
CCNA_00834	flagellin	0.853226	-0.229	0	0.662595	-0.5938	0
CCNA_00835	flagellin	0.279128	-1.841	1	0.611617	-0.7093	0
CCNA_00836	flagellin	1.84421	0.883	1	0.483415	-1.04867	1
CCNA_00837	alpha-L-fucosidase	0.859756	-0.218	0	0.500185	-0.999467	0
CCNA_00838	alpha-glucosidase	0.75419	-0.407	0	0.427531	-1.2259	1
CCNA_00839	glucan 1,4-beta-glucosidase	0.525222	-0.929	1	0.351801	-1.50717	1
CCNA_00840	sialic acid-specific 9-O-acetylesterase	0.985549	-0.021	0	0.624973	-0.678133	0
CCNA_00841	para-nitrobenzyl esterase	1.3566	0.44	1	0.593684	-0.752233	0
CCNA_00842	hypothetical protein	0.806642	-0.31	0	1.25142	0.323567	0
CCNA_00843	mannanase precursor frameshifted variant	1.62113	0.697	1	2.00801	1.00577	0
CCNA_00844	toxin protein relE-1	1.40056	0.486	1	3.39788	1.76463	1
CCNA_00845	antitoxin protein relB-1	0.777007	-0.364	0	2.84468	1.50827	1
CCNA_00846	proline dehydrogenase/delta-1-pyrroline-5-carboxylate dehydrogenase	0.339151	-1.56	1	0.371423	-1.42887	0
CCNA_00847	leucine-responsive regulatory protein	1.67133	0.741	1	6.48752	2.69767	1
CCNA_00848_	leucine-responsive regulatory protein	1.88296	0.913	1	3.95908	1.98517	1
CCNA_00849	outer membrane efflux protein	4.26339	2.092	1	1.80663	0.8533	0
CCNA_00850	cation/multidrug efflux pump acrB2	3.05887	1.613	1	1.55621	0.638033	0
CCNA_00851	periplasmic multidrug efflux lipoprotein precursor	3.47015	1.795	1	2.70663	1.4365	1
CCNA_00852	transcriptional regulator	0.658383	-0.603	1	0.590005	-0.7612	0
CCNA_00853	3-isopropylmalate dehydrogenase	0.696889	-0.521	1	0.266788	-1.90623	0
CCNA_00854	metallo-beta-lactamase protein	0.229569	-2.123	1	0.11237	-3.15367	1
CCNA_00855	rhamnogalacturonan acetylesterase	0.512634	-0.964	1	0.704449	-0.505433	0
CCNA_00856	beta-xylosidase	1.60993	0.687	1	1.07995	0.110967	0
CCNA_00857	glucose/fructose transport protein	0.44227	-1.177	1	0.321235	-1.6383	1
CCNA_00858	TonB-dependent receptor	2.55089	1.351	1	1.37898	0.4636	0
CCNA_00859	acetyltransferase, GNAT family	0.725476	-0.463	1	1.26924	0.343967	0
CCNA_00860	hypothetical protein	0.475989	-1.071	1	0.849351	-0.235567	0
CCNA_00861	hypothetical protein	0.356506	-1.488	1	0.764736	-0.386967	0
CCNA_00862	xylonate dehydratase xylD	0.586824	-0.769	1	0.419333	-1.25383	1
CCNA_00863	xylonolactonase xylC	0.83047	-0.268	0	0.939696	-0.0897333	0
CCNA_00864	xylose dehydrogenase xylB	0.599155	-0.739	1	0.263012	-1.9268	0
CCNA_00865	alpha-ketoglutaric semialdehyde dehydrogenase xylA	0.535515	-0.901	1	0.209972	-2.25173	0
CCNA_00866	fumarylacetoacetate hydrolase family protein	0.459138	-1.123	1	0.273542	-1.87017	0
CCNA_00867	hypothetical protein	0.609205	-0.715	1	0.751477	-0.4122	0
CCNA_00869	DNA modification methyltransferase-related protein	1.17609	0.234	0	0.838549	-0.254033	0
CCNA_00870	cytosolic protein	1.86865	0.902	1	1.11543	0.1576	0
CCNA_00871	carbon-nitrogen hydrolase family protein	1.38703	0.472	0	0.882458	-0.1804	0
CCNA_00872	glutaredoxin	1.40153	0.487	0	0.954665	-0.0669333	0
CCNA_00873	amidophosphoribosyltransferase family protein	1.22434	0.292	0	0.673555	-0.570133	0
CCNA_00874	biotin synthesis protein bioC	1.95613	0.968	1	1.25594	0.328767	0
CCNA_00875	Flp/Fap pilin component protein	1.40153	0.487	1	0.945511	-0.0808333	0
CCNA_00876	7,8-dihydro-8-oxoguanine-triphosphatase	1.14949	0.201	0	0.879852	-0.184667	0
CCNA_00877	hypothetical protein	0.714992	-0.484	1	0.638105	-0.648133	0
CCNA_00878	ATP-dependent RNA helicase	1.79005	0.84	1	3.75653	1.9094	1
CCNA_00879	PAS-family sensor histidine kinase	2.87986	1.526	1	4.58557	2.1971	1
CCNA_00880	hypothetical protein	0.852044	-0.231	0	0.65183	-0.617433	0
CCNA_00881	ABC transporter ATP-binding protein	0.905006	-0.144	0	0.673881	-0.569433	0
CCNA_00882	hypothetical protein	5.3443	2.418	1	2.38833	1.256	0
CCNA_00883	3-demethylubiquinone 3-methyltransferase	1.96837	0.977	1	3.54086	1.8241	1
CCNA_00884	hypothetical protein	8.41521	3.073	1	8.93128	3.15887	1
CCNA_00885	hypothetical protein	5.8726	2.554	1	5.58452	2.48143	1
CCNA_00886	aspartokinase	0.121329	-3.043	1	0.0852632	-3.55193	1
CCNA_00887	hypothetical protein	0.477311	-1.067	1	0.351209	-1.5096	1
CCNA_00888	hypothetical protein	0.25139	-1.992	1	0.191043	-2.38803	1
CCNA_00889	hypothetical protein	0.369591	-1.436	1	0.184603	-2.4375	1
CCNA_00890	poly(3-hydroxyalkanoate) depolymerase	0.42958	-1.219	1	0.247077	-2.01697	1
CCNA_00891	transporter, drug/metabolite exporter family	1.11342	0.155	0	0.567805	-0.816533	0
CCNA_00892	phosphoenolpyruvate-protein phosphotransferase	0.846745	-0.24	0	2.55738	1.35467	0
CCNA_00893	transcriptional regulatory protein	1.17772	0.236	0	1.67245	0.741967	0
CCNA_00894	1-hydroxy-2-methyl-2-(E)-butenyl 4-diphosphate synthase	1.76541	0.82	1	1.8272	0.869633	0
CCNA_00895	hypothetical protein	1.44995	0.536	0	4.2771	2.09663	1
CCNA_00896	hypothetical protein	1.36131	0.445	1	4.09643	2.03437	1
CCNA_00897	hypothetical protein	1.9172	0.939	1	8.01165	3.0021	1
CCNA_00898	ribosomal large subunit pseudouridine synthase F	1.60547	0.683	1	2.64971	1.40583	0
CCNA_00899	bacterial peptide chain Release factor 1 (RF-1)	0.808321	-0.307	0	0.795261	-0.3305	0
CCNA_00900	CHASE4-family GGDEF/EAL protein	0.948027	-0.077	0	0.744443	-0.425767	0
CCNA_00901	hypothetical protein	0.850864	-0.233	0	0.509422	-0.973067	0
CCNA_00902	inositol ABC transporter, periplasmic inositol-binding protein IbpA	0.767905	-0.381	0	0.101917	-3.29453	1
CCNA_00903	inositol transport ATP-binding protein IatA	0.955283	-0.066	0	0.521004	-0.940633	0
CCNA_00904	inositol ABC transport system, permease protein IatP	1.01677	0.024	0	0.143554	-2.80033	1
CCNA_00905	hypothetical protein	1.34443	0.427	1	1.02833	0.0403	0
CCNA_00906	hypothetical protein	0.76631	-0.384	1	0.800644	-0.320767	0
CCNA_00907	3-oxoacyl-(acyl-carrier-protein) synthase III	1.27456	0.35	0	1.52024	0.6043	0
CCNA_00908	3-oxoacyl-(acyl-carrier-protein) synthase III	1.01396	0.02	0	0.788564	-0.3427	0
CCNA_00909	hypothetical protein	0.587231	-0.768	1	1.48968	0.575	0
CCNA_00910	erythromycin esterase family protein	1.13053	0.177	0	1.64175	0.715233	0
CCNA_00911	ATP-binding protein	3.41527	1.772	1	3.60142	1.84857	0
CCNA_00912	6-aminohexanoate-dimer hydrolase	6.57504	2.717	1	4.89079	2.29007	1
CCNA_00913	hypothetical protein	6.33349	2.663	1	1.09247	0.1276	0
CCNA_00914	acetyltransferase	1.26751	0.342	0	1.53103	0.6145	0
CCNA_00915	xylene monooxygenase electron transfer component	2.98142	1.576	1	3.80642	1.92843	0
CCNA_00916	toxin protein parE-1	6.19885	2.632	1	9.60332	3.26353	1
CCNA_00917	antitoxin protein parD-1	7.31572	2.871	1	7.32147	2.87213	1
CCNA_00918	peptide release factor-glutamine N5-methyltransferase	0.363493	-1.46	1	0.356729	-1.4871	1
CCNA_00919_	hypothetical protein CCNA_00919	0.505576	-0.984	1	0.605137	-0.724667	0
CCNA_00920	cytosolic protein	0.625898	-0.676	1	0.794581	-0.331733	0
CCNA_00921	zinc metalloprotease	0.51943	-0.945	1	0.610854	-0.7111	0
CCNA_00922	ClpB protein	0.38716	-1.369	1	0.275756	-1.85853	0
CCNA_00923	hypothetical protein	0.71847	-0.477	1	0.729375	-0.455267	0
CCNA_00924	transcriptional regulator, MarR/EmrR family	0.753145	-0.409	1	0.974162	-0.0377667	0
CCNA_00925	hypothetical protein	0.699793	-0.515	1	0.684315	-0.547267	0
CCNA_00926	acyl CoA thioesterase	3.68586	1.882	1	0.914972	-0.1282	0
CCNA_00927	hypothetical protein	0.812816	-0.299	0	0.347022	-1.5269	0
CCNA_00928	transcriptional regulator, GntR family	0.668964	-0.58	1	0.708939	-0.496267	0
CCNA_00929	diaminohydroxyphosphoribosylaminopyrimidine deaminase/5-amino-6-(5-phosphoribosylamino)uracil reductase	1.19168	0.253	0	0.424519	-1.2361	0
CCNA_00930	riboflavin synthase subunit alpha	0.975355	-0.036	0	0.607785	-0.718367	0
CCNA_00931	GTP cyclohydrolase II/3,4-dihydroxy-2-butanone-4-phosphate synthase	0.837987	-0.255	0	0.809611	-0.3047	0
CCNA_00932	6,7-dimethyl-8-ribityllumazine synthase	0.877822	-0.188	0	0.800422	-0.321167	0
CCNA_00933	hypothetical protein	0.84792	-0.238	0	0.681192	-0.553867	0
CCNA_00934	hypothetical protein	0.790589	-0.339	0	0.605305	-0.724267	0
CCNA_00935	transcriptional regulator	0.688248	-0.539	1	0.641031	-0.641533	0
CCNA_00936	hypothetical protein	0.638164	-0.648	1	0.585362	-0.7726	0
CCNA_00937	acetyltransferase	0.532923	-0.908	1	0.534798	-0.902933	1
CCNA_00938	acetyl-CoA acetyltransferase	0.676424	-0.564	1	0.565631	-0.822067	0
CCNA_00939	transcriptional regulator, MarR family	0.831622	-0.266	0	0.851336	-0.2322	0
CCNA_00940	sensory transduction protein kinase	1.2008	0.264	0	0.898319	-0.1547	0
CCNA_00941	tRNA (5-methylaminomethyl-2-thiouridylate)-methyltransferase	1.92252	0.943	1	1.45848	0.544467	0
CCNA_00942	flagellar hook-associated protein FlgL	1.07029	0.098	0	0.686025	-0.543667	0
CCNA_00943	flagellar hook-associated protein FlaN	1.12272	0.167	0	0.608811	-0.715933	0
CCNA_00944_	flagellar hook length determination protein	1.3113	0.391	0	0.37354	-1.42067	0
CCNA_00945_	chemotaxis protein MotD	1.22519	0.293	0	0.609304	-0.714767	0
CCNA_00946	Basal-body rod modification protein FlgD	1.08523	0.118	0	0.78789	-0.343933	0
CCNA_00947	flagellar hook protein FlgE	1.09962	0.137	0	0.652839	-0.6152	0
CCNA_00948	hypothetical protein	0.337509	-1.567	1	0.545771	-0.873633	0
CCNA_00949	hypothetical protein	0.332632	-1.588	1	0.540962	-0.8864	0
CCNA_00950	flagellar M-ring protein FliF	0.824734	-0.278	0	0.731164	-0.451733	0
CCNA_00951	flagellar motor switch protein FliG	1.00208	0.003	0	0.901167	-0.150133	0
CCNA_00952	flagellar assembly protein FlbE/FliH	0.969962	-0.044	0	0.481497	-1.0544	0
CCNA_00953	flagellar motor switch protein FliN	0.777546	-0.363	0	0.483974	-1.047	0
CCNA_00954	AAA-family response regulator flbD	0.742262	-0.43	1	0.412062	-1.27907	1
CCNA_00955_					0.427363	-1.22647	1
CCNA_00956	flagellar biosynthesis protein FlhA	0.65884	-0.602	1	0.610572	-0.711767	0
CCNA_00957	porin O precursor	0.736113	-0.442	1	0.939696	-0.0897333	0
CCNA_00958	hypothetical protein	0.903753	-0.146	0	1.79826	0.8466	0
CCNA_00959	transcriptional regulator, TetR family	1.31768	0.398	1	0.613315	-0.7053	0
CCNA_00960	hypothetical protein				1.10688	0.1465	0
CCNA_00961	hypothetical protein	0.518351	-0.948	1	0.764683	-0.387067	0
CCNA_00962	transcriptional regulator, MarR family	1.39959	0.485	0	1.38207	0.466833	0
CCNA_00963	organic hydroperoxide resistance protein	4.01111	2.004	1	1.40114	0.4866	0
CCNA_00964	gluconate kinase	1.32593	0.407	0	0.454368	-1.13807	0
CCNA_00965	chaperone protein DnaJ	0.529609	-0.917	1	0.563752	-0.826867	0
CCNA_00966	pyridoxamine 5'-phosphate oxidase	1.57789	0.658	1	0.570461	-0.8098	0
CCNA_00967	transcriptional regulator, TetR family	1.23971	0.31	0	0.477013	-1.0679	0
CCNA_00968	gluconate kinase	0.354535	-1.496	1	0.191436	-2.38507	1
CCNA_00969	two component sensor histidine kinase	0.762601	-0.391	0	0.901292	-0.149933	0
CCNA_00970	long-chain-fatty-acid--CoA ligase	0.430176	-1.217	1	0.355996	-1.49007	1
CCNA_00971	hydroxyacylglutathione hydrolase	0.97942	-0.03	0	0.7462	-0.422367	0
CCNA_00972_	hypothetical protein CCNA_00972	0.798298	-0.325	0	0.76654	-0.383567	0
CCNA_00973	hypothetical protein	0.864537	-0.21	0	0.578144	-0.7905	0
CCNA_00974	OAR protein precursor	0.164026	-2.608	1	0.088644	-3.49583	1
CCNA_00975	hypothetical protein				0.702093	-0.510267	0
CCNA_00976	signal peptide peptidase	3.42238	1.775	1	1.31412	0.3941	0
CCNA_00977	transposase	1.79502	0.844	1	4.38163	2.13147	1
CCNA_00978	transposase	1.3113	0.391	0	5.35678	2.42137	1
CCNA_00979	periplasmic efflux protein, lipoprotein precursor	2.03637	1.026	1	1.65898	0.7303	0
CCNA_00980	ABC-type transport system involved in lipoprotein release, permease component LolE	2.0209	1.015	1	3.94922	1.98157	1
CCNA_00981	ABC-type transport system involved in lipoprotein release, ATPase component LolD	2.28311	1.191	1	4.24344	2.08523	1
CCNA_00982	transcriptional regulator	0.82245	-0.282	0	3.4299	1.77817	1
CCNA_00983	hybrid sensor histidine kinase/receiver protein	1.01819	0.026	0	0.983638	-0.0238	0
CCNA_00984	phosphinothricin N-acetyltransferase	0.671286	-0.575	1	0.415398	-1.26743	1
CCNA_00985	protease II	0.721965	-0.47	1	0.464226	-1.1071	1
CCNA_00986	general stress protein 17O	1.30495	0.384	0	2.29697	1.19973	0
CCNA_00987	hypothetical protein	7.16517	2.841	1	0.569855	-0.811333	0
CCNA_00988	isopenicillin N epimerase	1.39474	0.48	1	0.869726	-0.201367	0
CCNA_00989	acyl esterase protein	0.893785	-0.162	0	0.573567	-0.801967	0
CCNA_00990	general stress protein 17O	0.704172	-0.506	0	0.76012	-0.3957	0
CCNA_00991	nodulation protein N	0.604578	-0.726	1	0.683431	-0.549133	0
CCNA_00992	hypothetical protein	0.957935	-0.062	0	0.94943	-0.0748667	0
CCNA_00993	long-chain-fatty-acid--CoA ligase	1.03886	0.055	0	1.03445	0.0488667	0
CCNA_00994	oxidoreductase, GMC family	1.85703	0.893	1	1.26728	0.341733	0
CCNA_00995	putative cytochrome P450 YJIB	0.422493	-1.243	1	0.909009	-0.137633	0
CCNA_00996	enoyl-CoA hydratase	1.16716	0.223	0	1.11804	0.160967	0
CCNA_00997	hypothetical protein	1.57789	0.658	1	0.958754	-0.0607667	0
CCNA_00998	transcriptional regulator	0.25139	-1.992	1	0.30468	-1.71463	1
CCNA_00999_	PAS domain protein	0.803294	-0.316	0	0.841732	-0.248567	0
CCNA_01000	hypothetical protein	1.074	0.103	0	0.87321	-0.1956	0
CCNA_01001	ribokinase	1.19748	0.26	0	0.492342	-1.02227	0
CCNA_01002	flagellar biosyntheis protein FliP	1.33607	0.418	1	0.989908	-0.0146333	0
CCNA_01003	flagellar biosynthesis protein FliO	1.20748	0.272	0	0.668717	-0.580533	0
CCNA_01004	flagellar basal-body rod protein FlgB	2.00416	1.003	1	3.10157	1.633	1
CCNA_01005	flagellar basal-body rod protein flgC	1.76541	0.82	1	1.33913	0.4213	0
CCNA_01006	flagellar hook-basal body complex protein FliE	1.74352	0.802	1	0.636412	-0.651967	0
CCNA_01007	hypothetical protein	0.571965	-0.806	1	0.611857	-0.708733	0
CCNA_01008	urocanate hydratase	0.223911	-2.159	1	0.345742	-1.53223	1
CCNA_01009	N-formylglutamate deformylase	0.300826	-1.733	1	0.303731	-1.71913	1
CCNA_01010	histidine ammonia-lyase	0.303338	-1.721	1	0.239866	-2.0597	1
CCNA_01011	imidazolonepropionase	0.51477	-0.958	1	0.87043	-0.2002	0
CCNA_01012	atrazine chlorohydrolase	0.42958	-1.219	1	1.03692	0.0523	0
CCNA_01013	histidine utilization repressor	0.610473	-0.712	1	0.348436	-1.52103	0
CCNA_01014	regulatory protein	1.37173	0.456	1	1.58176	0.661533	0
CCNA_01015	multicopper oxidase PcoA	1.31221	0.392	0	0.532148	-0.9101	0
CCNA_01016	copper resistance protein B	1.21167	0.277	0	0.353276	-1.50113	0
CCNA_01017	acyl-CoA synthetase	1.54328	0.626	1	0.907645	-0.1398	0
CCNA_01018	D-galactose 1-dehydrogenase	0.845572	-0.242	0	0.344888	-1.5358	1
CCNA_01019	beta-glucosidase	0.738669	-0.437	1	0.630528	-0.665367	0
CCNA_01020	transcriptional regulator, LacI family	0.742776	-0.429	0	1.07034	0.0980667	0
CCNA_01021	TonB-dependent receptor	1.02101	0.03	0	0.809237	-0.305367	0
CCNA_01022	tryptophan halogenase superfamily protein	1.50108	0.586	1	1.51575	0.600033	0
CCNA_01023	tryptophan halogenase superfamily protein	1.70291	0.768	1	1.73805	0.797467	0
CCNA_01024	hypothetical protein	1.33515	0.417	0	3.11536	1.6394	1
CCNA_01025	hypothetical protein	1.29594	0.374	0	1.53333	0.616667	0
CCNA_01026	hypothetical protein	0.75054	-0.414	1	1.02045	0.0292	0
CCNA_01027	acetyltransferase	2.2974	1.2	1	7.92879	2.9871	1
CCNA_01028	cytosol aminopeptidase	1.49278	0.578	0	4.36415	2.1257	0
CCNA_01029	alpha-L-rhamnosidase	1.33145	0.413	1	2.89046	1.5313	0
CCNA_01030	peptidyl-prolyl cis-trans isomerase	0.733058	-0.448	1	0.725879	-0.4622	0
CCNA_01031	transporter	0.669892	-0.578	1	0.401675	-1.3159	1
CCNA_01032	RNA polymerase ECF-type sigma factor	0.617709	-0.695	1	0.707058	-0.5001	0
CCNA_01033	FecR family protein	1.37745	0.462	0	0.415907	-1.26567	0
CCNA_01034	TonB-dependent outer membrane receptor	0.815637	-0.294	0	0.251315	-1.99243	1
CCNA_01035	gamma-glutamyltranspeptidase	0.390935	-1.355	1	0.272911	-1.8735	1
CCNA_01036	hypothetical protein	0.724471	-0.465	1	0.193356	-2.37067	1
CCNA_01037	transcriptional regulator, GntR family	0.674551	-0.568	1	0.615786	-0.6995	0
CCNA_01038	glyoxalase family protein	0.7884	-0.343	0	0.768722	-0.379467	0
CCNA_01039	hexuronate transporter	1.27279	0.348	0	0.63171	-0.662667	0
CCNA_01040	beta-xylosidase/alpha-L-arabinofuranosidase	1.20247	0.266	0	0.877193	-0.189033	0
CCNA_01041	hypothetical protein	0.558256	-0.841	1	1.14082	0.190067	0
CCNA_01042	TonB-dependent receptor	0.461371	-1.116	1	0.770126	-0.376833	0
CCNA_01043_	hypothetical protein CCNA_01043	0.673617	-0.57	1	0.808713	-0.3063	0
CCNA_01044	transcriptional regulator	1.34723	0.43	0	3.17788	1.66807	1
CCNA_01045	conserved cytosolic protein	1.15429	0.207	0	1.57771	0.657833	0
CCNA_01046	peptide methionine sulfoxide reductase msrA	1.37364	0.458	0	1.44844	0.5345	0
CCNA_01047	TonB-dependent receptor	1.16231	0.217	0	1.99561	0.996833	1
CCNA_01048	hypothetical protein	1.55401	0.636	1	1.54285	0.6256	0
CCNA_01049	hypothetical protein	1.69349	0.76	1	1.66136	0.732367	0
CCNA_01050	ABC transporter ATP-binding protein	0.443191	-1.174	1	0.3227	-1.63173	1
CCNA_01051	TonB-dependent receptor	1.53262	0.616	1	1.88958	0.918067	0
CCNA_01052	SapC family protein	1.60659	0.684	1	3.9709	1.98947	1
CCNA_01053	acetyltransferase	1.8226	0.866	1	1.39152	0.476667	0
CCNA_01054	tryptophan halogenase	1.19499	0.257	0	5.19732	2.37777	1
CCNA_01055	glyscosyl transferase	0.91067	-0.135	0	1.22907	0.297567	0
CCNA_01056	methyltransferase	1.37841	0.463	1	2.30942	1.20753	1
CCNA_01057	STS1	1.9	0.926	1	4.31103	2.10803	1
CCNA_01058	transcriptional regulator	1.81378	0.859	1	3.30313	1.72383	1
CCNA_01059	S-layer protein rsaA	0.681129	-0.554	1	0.780823	-0.356933	0
CCNA_01060	type I protein secretion ATP-binding protein RsaD	0.427501	-1.226	1	0.340588	-1.5539	1
CCNA_01061	type I secretion adaptor protein RsaE	0.415235	-1.268	1	0.301187	-1.73127	1
CCNA_01062	GDP-mannose 4,6 dehydratase	0.547526	-0.869	1	0.320656	-1.6409	1
CCNA_01063	putative UDP-perosamine 4-acetyl transferase	0.557483	-0.843	1	0.246308	-2.02147	1
CCNA_01064	perosamine synthetase	0.606677	-0.721	1	0.51931	-0.945333	1
CCNA_01065	glycosyltransferase	0.670821	-0.576	1	0.678898	-0.558733	0
CCNA_01066	glycosyltransferase	0.763659	-0.389	0	0.720998	-0.471933	0
CCNA_01067	type I secretion outer membrane protein RsaFa	0.839731	-0.252	0	0.657259	-0.605467	0
CCNA_01068	mannosyltransferase	0.801625	-0.319	0	0.912123	-0.1327	0
CCNA_01069	methyltransferase	0.772711	-0.372	1	1.50004	0.585	0
CCNA_01070	hypothetical protein	1.2605	0.334	0	1.62285	0.698533	0
CCNA_01071	alpha-ketoglutarate permease	1.06585	0.092	0	2.42234	1.2764	1
CCNA_01072	hypothetical protein	3.03774	1.603	1	6.14012	2.61827	1
CCNA_01073	zinc-finger protein	1.87774	0.909	1	3.88981	1.9597	1
CCNA_01074	entericidin B-like protein	2.13761	1.096	1	2.71622	1.4416	0
CCNA_01075	beta/gamma crystallin family protein	5.02805	2.33	1	3.3989	1.76507	1
CCNA_01076	beta/gamma crystallin domain protein	5.67649	2.505	1	2.63883	1.3999	1
CCNA_01077	penicillin acylase	1.71238	0.776	1	0.96442	-0.0522667	0
CCNA_01078	methyltransferase	1.77031	0.824	1	2.08426	1.05953	1
CCNA_01079	hypothetical protein	1.22179	0.289	0	0.618866	-0.6923	0
CCNA_01080	hypothetical protein	4.54097	2.183	1	2.36482	1.24173	0
CCNA_01081	hypothetical protein	2.25012	1.17	1	1.22555	0.293433	0
CCNA_01082	hypothetical protein	2.56152	1.357	1	0.707924	-0.498333	0
CCNA_01083	hypothetical protein	0.494143	-1.017	1	0.491637	-1.02433	1
CCNA_01084	hypothetical protein	0.804966	-0.313	0	1.35457	0.437833	0
CCNA_01085	DNA-cytosine methyltransferase	1.30044	0.379	0	1.55693	0.6387	0
CCNA_01086	GTP-binding protein lepA	0.548286	-0.867	1	0.706927	-0.500367	0
CCNA_01087	hypothetical protein	1.39088	0.476	1	0.732161	-0.449767	0
CCNA_01088	hypothetical protein	0.951978	-0.071	0	0.998499	-0.00216667	0
CCNA_01089	hypothetical protein	1.14235	0.192	0	0.896702	-0.1573	0
CCNA_01090	hypothetical protein	1.41323	0.499	0	1.26936	0.3441	0
CCNA_01091	peptide methionine sulfoxide reductase	3.6075	1.851	1	2.85021	1.51107	1
CCNA_01092	hypothetical protein	4.39846	2.137	1	3.77463	1.91633	1
CCNA_01093	hypothetical protein	4.80321	2.264	1	3.08243	1.62407	1
CCNA_01094	hypothetical protein	2.88786	1.53	1	0.920783	-0.119067	0
CCNA_01095	phenylalanyl-tRNA synthetase subunit beta	0.648869	-0.624	1	0.442045	-1.17773	1
CCNA_01096	phenylalanyl-tRNA synthetase subunit alpha	0.696889	-0.521	1	0.691915	-0.531333	0
CCNA_01097	LSU ribosomal protein L20P	0.903127	-0.147	0	0.81259	-0.2994	0
CCNA_01098	LSU ribosomal protein L35P	0.852044	-0.231	0	0.961883	-0.0560667	0
CCNA_01099	tetracycline resistance protein	0.511214	-0.968	1	0.804315	-0.314167	0
CCNA_01100	acylamino-acid-releasing enzyme	0.696406	-0.522	1	0.516008	-0.954533	0
CCNA_01101	bacterial protein translation initiation factor 3 (IF-3)	1.02385	0.034	0	1.57193	0.652533	0
CCNA_01102	hypothetical protein	0.805524	-0.312	0	0.859896	-0.217767	0
CCNA_01103	ADP-heptose--LPS heptosyltransferase	0.549427	-0.864	1	0.397658	-1.3304	0
CCNA_01104	glycosyltransferase	0.666649	-0.585	1	0.567136	-0.818233	0
CCNA_01105	alpha/beta hydrolase family protein	0.484981	-1.044	1	0.291736	-1.77727	1
CCNA_01106	antitoxin protein parD-2	2.37183	1.246	1	0.773657	-0.370233	0
CCNA_01107_	toxin protein parE-2	2.23457	1.16	1	8.03594	3.00647	1
CCNA_01108	nucleoside-diphosphate-sugar epimerase	1.26927	0.344	0	3.66293	1.873	1
CCNA_01109	conserved cytosolic protein	0.889459	-0.169	0	0.795536	-0.33	0
CCNA_01110	2-dehydro-3-deoxygluconokinase	0.708579	-0.497	1	0.652553	-0.615833	0
CCNA_01111	DnaA-related protein	1.71951	0.782	1	1.35019	0.433167	0
CCNA_01112	hypothetical protein	0.939523	-0.09	0	0.800237	-0.3215	0
CCNA_01113	rhodanese-related sulfurtransferase	0.464258	-1.107	1	0.508517	-0.975633	1
CCNA_01114	SufE protein	0.413512	-1.274	1	0.360857	-1.4705	0
CCNA_01115	two component sensor histidine kinase	1.47121	0.557	1	2.62533	1.3925	0
CCNA_01116	histidine protein kinase DivJ	0.972655	-0.04	0	0.54431	-0.8775	0
CCNA_01117	hypothetical protein	1.24833	0.32	0	1.11736	0.1601	0
CCNA_01118	hypothetical protein	0.517274	-0.951	1	1.01887	0.0269667	0
CCNA_01119	hypothetical protein	0.708579	-0.497	1	1.34493	0.427533	0
CCNA_01120	hypothetical protein	0.993092	-0.01	0	4.71546	2.2374	1
CCNA_01121	hypothetical protein	0.248273	-2.01	1	0.301459	-1.72997	1
CCNA_01122	hypothetical protein	0.371646	-1.428	1	0.242334	-2.04493	1
CCNA_01123	bacterial peptide chain Release factor 3 (RF-3)	0.284007	-1.816	1	0.202192	-2.3062	1
CCNA_01124	histidinol-phosphate aminotransferase	1.25788	0.331	0	1.22896	0.297433	0
CCNA_01125	ribonuclease H	0.819037	-0.288	0	0.736335	-0.441567	0
CCNA_01126_					1.28467	0.3614	0
CCNA_01127	hypothetical protein				0.903419	-0.146533	0
CCNA_01128	hypothetical protein	1.07177	0.1	0	0.566377	-0.820167	0
CCNA_01129	flagellar biosynthesis protein FliQ	1.51572	0.6	1	1.01476	0.0211333	0
CCNA_01130	flagellar biosynthesis protein FliR	1.37173	0.456	1	1.36103	0.4447	0
CCNA_01131	flagellar biosynthesis protein FlhB	1.49589	0.581	1	1.18992	0.250867	0
CCNA_01132	sensory transduction histidine kinase/receiver protein CckA	1.23114	0.3	0	0.778805	-0.360667	0
CCNA_01133	hypothetical protein	1.21588	0.282	0	2.77534	1.47267	1
CCNA_01134	LuxR family transcriptional regulator	1.09581	0.132	0	0.977838	-0.0323333	0
CCNA_01135	hypothetical protein	0.797745	-0.326	0	3.13442	1.6482	1
CCNA_01136	hypothetical protein	1.23285	0.302	0	1.40114	0.4866	0
CCNA_01137	ribosomal-protein-alanine acetyltransferase	0.807201	-0.309	0	0.531202	-0.912667	0
CCNA_01138	hypothetical protein	0.648869	-0.624	1	0.439692	-1.18543	1
CCNA_01139	conserved cytosolic protein	0.903753	-0.146	0	0.617681	-0.695067	0
CCNA_01140	sensory box/GGDEF family protein	1.32501	0.406	0	0.664527	-0.5896	0
CCNA_01141	RecA protein	2.13022	1.091	1	1.13048	0.176933	0
CCNA_01142	hypothetical protein	1.76296	0.818	1	2.5007	1.32233	1
CCNA_01143	translation initiation inhibitor	1.11806	0.161	0	1.02854	0.0406	0
CCNA_01144	cytochrome c oxidase polypeptide II	1.32134	0.402	0	0.904087	-0.145467	0
CCNA_01145	amine oxidase (flavin-containing)	1.53581	0.619	1	2.26404	1.1789	0
CCNA_01146_					1.73255	0.7929	0
CCNA_01147	acetyltransferase	1.95342	0.966	1	0.833218	-0.263233	0
CCNA_01148_	hypothetical protein CCNA_01148	4.13819	2.049	1	0.516569	-0.952967	0
CCNA_01149	TonB-dependent outer membrane receptor	8.83972	3.144	1	7.91744	2.98503	1
CCNA_01150	hypothetical protein				12.9834	3.6986	1
CCNA_01151	transcriptional regulator, DeoR family	0.710546	-0.493	1	0.384334	-1.37957	0
CCNA_01152	external DNA uptake/catabolism protein	0.520511	-0.942	1	0.551118	-0.859567	0
CCNA_01153	chromate transport protein	0.739181	-0.436	0	0.685978	-0.543767	0
CCNA_01154	hypothetical protein	4.21052	2.074	1	2.23303	1.159	1
CCNA_01155	TonB-dependent outer membrane receptor	0.993781	-0.009	0	0.975829	-0.0353	0
CCNA_01156	hypothetical protein	0.79996	-0.322	0	0.475384	-1.07283	1
CCNA_01157	protoporphyrinogen oxidase	1.17446	0.232	0	1.10898	0.149233	0
CCNA_01158	hypothetical protein	1.22774	0.296	0	1.02669	0.038	0
CCNA_01159	transporter, major facilitator superfamily	0.307573	-1.701	1	0.330251	-1.59837	1
CCNA_01160	hypothetical protein				0.51357	-0.961367	0
CCNA_01161	proton/sodium-glutamate symport protein	11.656	3.543	1	2.66832	1.41593	1
CCNA_01162	beta-glucosidase	0.859756	-0.218	0	0.976754	-0.0339333	0
CCNA_01163	ice nucleation protein	0.51943	-0.945	1	0.625161	-0.6777	0
CCNA_01164	O-linked GLCNAC transferase	0.846745	-0.24	0	1.09235	0.127433	0
CCNA_01165	hypothetical protein	0.922103	-0.117	0	0.922338	-0.116633	0
CCNA_01166	conserved cytosolic protein	1.30224	0.381	0	0.813266	-0.2982	0
CCNA_01167	acyl-CoA dehydrogenase	1.11188	0.153	0	0.950549	-0.0731667	0
CCNA_01168	3-ketoacyl-CoA thiolase	0.859161	-0.219	0	0.905508	-0.1432	0
CCNA_01169	hypothetical protein	1.45902	0.545	0	1.99838	0.998833	0
CCNA_01170	TonB-dependent receptor	1.95071	0.964	1	4.14901	2.05277	1
CCNA_01171	histidine phosphotransferase ShpA	1.01466	0.021	0	0.812177	-0.300133	0
CCNA_01172	hypothetical protein	4.9795	2.316	1	1.55376	0.635767	0
CCNA_01173	chorismate mutase	1.48658	0.572	1	0.894922	-0.160167	0
CCNA_01174	transcriptional regulator, LysR family	1.41225	0.498	1	1.2972	0.3754	0
CCNA_01175	uroporphyrin-III C-methyltransferase	3.38229	1.758	1	0.969984	-0.0439667	0
CCNA_01176_	conserved hypothetical protein	2.09798	1.069	1	4.40945	2.1406	1
CCNA_01177	sulfite reductase (ferredoxin)	1.14076	0.19	0	10.2137	3.35243	1
CCNA_01178	oxidoreductase	0.836246	-0.258	0	9.86578	3.30243	1
CCNA_01179	phosphoadenosine phosphosulfate reductase	0.736113	-0.442	0	7.78484	2.96067	1
CCNA_01180	penicillin acylase	0.785673	-0.348	0	1.33441	0.4162	0
CCNA_01181	hypothetical protein	0.543744	-0.879	1	4.68333	2.22753	1
CCNA_01182	glutathione S-transferase	0.661586	-0.596	1	3.99954	1.99983	1
CCNA_01183	hypothetical protein	0.879649	-0.185	0	1.29564	0.373667	0
CCNA_01184	phosphohydrolase (MutT/nudix family protein)	4.87702	2.286	1	5.25248	2.393	1
CCNA_01185	hypothetical protein	7.97232	2.995	1	12.8964	3.6889	1
CCNA_01186	hypothetical protein	0.280292	-1.835	1	0.366157	-1.44947	1
CCNA_01187	RNA polymerase ECF-type sigma factor	0.637722	-0.649	1	2.9401	1.55587	1
CCNA_01188	FecR family protein	0.537375	-0.896	1	0.70292	-0.508567	0
CCNA_01189	TonB-dependent receptor	1.1479	0.199	0	1.70535	0.770067	0
CCNA_01190	hypothetical protein	0.509093	-0.974	1	0.480975	-1.05597	1
CCNA_01191	transporter, major facilitator superfamily	0.689203	-0.537	1	0.911491	-0.1337	0
CCNA_01192	fructokinase	0.877822	-0.188	0	0.781472	-0.355733	0
CCNA_01193	amylosucrase	0.920826	-0.119	0	0.897095	-0.156667	0
CCNA_01194	TonB-dependent receptor	0.657471	-0.605	1	0.644834	-0.633	0
CCNA_01195	transcriptional regulator, LacI family	0.525586	-0.928	1	0.67791	-0.560833	0
CCNA_01196	iron-regulated outer membrane virulence protein	0.915734	-0.127	0	0.553517	-0.8533	0
CCNA_01197	zinc finger protein	1.09885	0.136	0	0.515389	-0.956267	0
CCNA_01198	dTDP-4-dehydrorhamnose reductase	0.454389	-1.138	1	0.554349	-0.851133	0
CCNA_01199	glucose-1-phosphate thymidylyltransferase	0.413225	-1.275	1	0.33948	-1.5586	1
CCNA_01200	TonB-dependent receptor	1.00835	0.012	0	1.14613	0.196767	0
CCNA_01201	hypothetical protein	0.416388	-1.264	1	0.388163	-1.36527	1
CCNA_01202	membrane alanine aminopeptidase	0.360232	-1.473	1	0.244177	-2.034	1
CCNA_01203	TonB-dependent receptor	0.359733	-1.475	1	0.406248	-1.29957	1
CCNA_01204	dTDP-glucose 4,6-dehydratase	0.302289	-1.726	1	0.420886	-1.2485	1
CCNA_01205	ABC transporter ATP-binding protein	1.32685	0.408	0	0.940891	-0.0879	0
CCNA_01206	ABC transporter permease protein	1.37364	0.458	1	0.921124	-0.118533	0
CCNA_01207	two-component sensor histidine kinase	0.711039	-0.492	1	1.24476	0.315867	0
CCNA_01208	two-component response regulator	0.836826	-0.257	0	0.326261	-1.6159	1
CCNA_01209	L-lactate dehydrogenase (FMN-linked)	0.814508	-0.296	0	0.762865	-0.3905	0
CCNA_01210	nucleotidyltransferase family protein	2.28469	1.192	1	1.28714	0.364167	0
CCNA_01211	hypothetical protein	1.34164	0.424	1	0.557844	-0.842067	0
CCNA_01212	dATP pyrophosphohydrolase	0.887611	-0.172	0	0.409641	-1.28757	0
CCNA_01213	hypothetical protein	0.961261	-0.057	0	0.520342	-0.942467	0
CCNA_01214	hypothetical protein	0.986233	-0.02	0	0.455419	-1.13473	0
CCNA_01215	histidine triad (HIT) protein	0.944747	-0.082	0	0.657836	-0.6042	0
CCNA_01216	phosphohydrolase, Icc family	0.51477	-0.958	1	0.413999	-1.2723	0
CCNA_01217	phosphatidylglycerophosphate synthase	1.6077	0.685	1	0.871517	-0.1984	0
CCNA_01218	sphingosine kinase/diacylglycerol kinase-related protein	1.52944	0.613	1	0.759067	-0.3977	0
CCNA_01219	cytosolic protein	1.67946	0.748	1	0.882418	-0.180467	0
CCNA_01220	serine palmitoyltransferase	1.17283	0.23	0	0.952374	-0.0704	0
CCNA_01221	acyl carrier protein	1.38607	0.471	0	1.09051	0.125	0
CCNA_01222	NADH-ubiquinone oxidoreductase	1.57243	0.653	1	0.90021	-0.151667	0
CCNA_01223	acyl-CoA synthetase	0.769504	-0.378	0	0.345039	-1.53517	1
CCNA_01224	O-antigen and teichoic acid membrane transport protein	0.821311	-0.284	0	0.897717	-0.155667	0
CCNA_01225	glycerophosphotransferase-related protein	1.06807	0.095	0	1.31424	0.394233	0
CCNA_01226	hypothetical protein	0.997231	-0.004	0	0.903481	-0.146433	0
CCNA_01227	nitrilotriacetate monooxygenase	0.737135	-0.44	1	0.760648	-0.3947	0
CCNA_01228	pyrazinamidase/nicotinamidase	1.00208	0.003	0	0.381441	-1.39047	1
CCNA_01229	2-hydroxychromene-2-carboxylate isomerase	1.33978	0.422	0	1.0094	0.0135	0
CCNA_01230	sulfatase family protein	1.47734	0.563	1	1.61986	0.695867	0
CCNA_01231	NIRV family protein	1.61328	0.69	1	1.122	0.166067	0
CCNA_01232	cytosolic protein	1.93992	0.956	1	0.821595	-0.2835	0
CCNA_01233	haloalkane dehalogenase	2.67771	1.421	1	1.13385	0.181233	0
CCNA_01234	metal-dependent hydrolase	2.06623	1.047	1	0.974815	-0.0368	0
CCNA_01235	transcriptional regulatory protein	0.953299	-0.069	0	1.40056	0.486	0
CCNA_01236	cytosolic protein	4.23687	2.083	1	0.839576	-0.252267	0
CCNA_01237	hypothetical protein	5.25613	2.394	1	2.3106	1.20827	0
CCNA_01238	EF-hand domain protein	1.65864	0.73	1	1.06688	0.0934	0
CCNA_01239	two-component sensor histidine kinase	0.808881	-0.306	0	0.724153	-0.465633	0
CCNA_01240	two-component response regulator	0.920826	-0.119	0	0.601707	-0.732867	0
CCNA_01241	Zn-dependent hydrolase, glyoxalase II family	0.766841	-0.383	0	0.201246	-2.31297	1
CCNA_01242	amino acid permease	0.253842	-1.978	1	0.368125	-1.44173	1
CCNA_01243	ATP-dependent helicase hrpB	0.425432	-1.233	1	0.627912	-0.671367	0
CCNA_01244	hypothetical protein	0.89131	-0.166	0	2.64005	1.40057	0
CCNA_01245	23S rRNA methyltransferase	0.417544	-1.26	1	0.40967	-1.28747	1
CCNA_01246_	methyltransferase	0.332863	-1.587	1	0.442485	-1.1763	0
CCNA_01247	N-acetylglucosaminyltransferase	1.01255	0.018	0	0.747736	-0.4194	0
CCNA_01248	transcriptional regulator, TetR family	0.893785	-0.162	0	0.450761	-1.14957	0
CCNA_01249	ABC transporter periplasmic binding protein	0.986233	-0.02	0	0.522571	-0.9363	0
CCNA_01250	transporter	0.896267	-0.158	0	0.436232	-1.19683	0
CCNA_01251	transporter	1.0274	0.039	0	0.589515	-0.7624	0
CCNA_01252	soluble lytic murein transglycosylase	0.722966	-0.468	1	0.55603	-0.846767	0
CCNA_01253	dihydrodipicolinate synthase	1.59218	0.671	1	1.16611	0.2217	0
CCNA_01254	SsrA-binding protein	1.98343	0.988	1	0.773014	-0.371433	0
CCNA_01255	hypothetical protein	2.46913	1.304	1	1.79581	0.844633	0
CCNA_01256	cytosolic protein	0.890076	-0.168	0	0.666603	-0.5851	0
CCNA_01257	permease	0.662963	-0.593	1	0.665987	-0.586433	0
CCNA_01258	permease	0.599155	-0.739	1	0.401981	-1.3148	0
CCNA_01259	class II aldolase and Adducin protein	0.629379	-0.668	1	1.02215	0.0316	0
CCNA_01260	hypothetical protein	0.331481	-1.593	1	0.726415	-0.461133	0
CCNA_01261	periplasmic multidrug efflux lipoprotein precursor	0.959929	-0.059	0	0.790936	-0.338367	0
CCNA_01262	cation/multidrug efflux pump, AcrB family	0.89131	-0.166	0	0.727003	-0.459967	0
CCNA_01263	pyruvate dehydrogenase E1 component	0.399149	-1.325	1	0.431171	-1.21367	1
CCNA_01264	transposase	0.942785	-0.085	0	0.979058	-0.0305333	0
CCNA_01265_	hypothetical protein CCNA_01265	1.18838	0.249	0	1.7681	0.8222	0
CCNA_01266	hypothetical protein	0.810565	-0.303	0	0.658749	-0.6022	0
CCNA_01267	hypothetical protein	0.791137	-0.338	0	0.844772	-0.243367	0
CCNA_01268	cytochrome c	0.903127	-0.147	0	0.927723	-0.108233	0
CCNA_01269	hypothetical protein	1.39378	0.479	0	1.396	0.4813	0
CCNA_01270	hypothetical protein	1.30405	0.383	0	2.9906	1.58043	1
CCNA_01271	transcriptional regulator, MarR family	1.53475	0.618	1	2.39612	1.2607	0
CCNA_01272	peptidyl-tRNA hydrolase family protein	1.37459	0.459	0	1.08033	0.111467	0
CCNA_01273	EMG2 protein	0.967276	-0.048	0	0.70159	-0.5113	0
CCNA_01274	piperideine-6-carboxylate dehydrogenase	0.722465	-0.469	1	0.521908	-0.938133	1
CCNA_01275	methylenetetrahydrofolate dehydrogenase (NADP+)/methenyltetrahydrofolate cyclohydrolase	0.222982	-2.165	1	0.19275	-2.3752	1
CCNA_01276	cytochrome c5	0.348203	-1.522	1	0.308	-1.699	1
CCNA_01277	D-sorbitol oxidase	0.63728	-0.65	1	0.906911	-0.140967	0
CCNA_01278	histidine phosphotransferase domain protein	1.08373	0.116	0	1.98894	0.992	0
CCNA_01279	ATP-NAD kinase	1.10726	0.147	0	0.961461	-0.0567	0
CCNA_01280	hypothetical protein	1.11265	0.154	0	1.18351	0.243067	0
CCNA_01281	glycerol kinase	0.577543	-0.792	1	0.345926	-1.53147	1
CCNA_01282	gluconolactonase	1.12975	0.176	0	0.949452	-0.0748333	0
CCNA_01283	NAD-dependent oxidoreductase	1.42899	0.515	0	0.835744	-0.258867	0
CCNA_01284	endo-1,4-beta-xylanase	0.999307	-0.001	0	0.675877	-0.565167	0
CCNA_01285	proline iminopeptidase	0.537747	-0.895	1	0.599085	-0.739167	0
CCNA_01286	low temperature requirement protein A	1.00905	0.013	0	1.13275	0.179833	0
CCNA_01287	epoxide hydrolase	0.929805	-0.105	0	0.799979	-0.321967	0
CCNA_01288	multidrug resistance transporter, Bcr family	0.653383	-0.614	1	0.669149	-0.5796	0
CCNA_01289	hypothetical protein	0.524131	-0.932	1	0.552904	-0.8549	0
CCNA_01290	hypothetical protein	0.505576	-0.984	1	0.908337	-0.1387	0
CCNA_01291	phosphotransferase family protein	0.748461	-0.418	0	0.695473	-0.523933	0
CCNA_01292	hypothetical protein	1.00417	0.006	0	0.744271	-0.4261	0
CCNA_01293_	hypothetical protein CCNA_01293	1.43893	0.525	1	1.66547	0.735933	0
CCNA_01294	transposase	0.952638	-0.07	0
CCNA_01295	integral membrane protein	0.594604	-0.75	1	0.753929	-0.4075	0
CCNA_01296	hypothetical protein	0.503827	-0.989	1	0.517979	-0.949033	0
CCNA_01297	23S rRNA Gm2251 methyltransferase	0.455335	-1.135	1	0.295207	-1.7602	1
CCNA_01298	protein translation Elongation factor Tu (EF-TU)	0.837987	-0.255	0	0.962172	-0.0556333	0
CCNA_01299	hypothetical protein	1.10191	0.14	0	0.82078	-0.284933	0
CCNA_01300	formate dehydrogenase accessory protein fdhD	0.946714	-0.079	0	0.589678	-0.762	0
CCNA_01301	NAD-dependent formate dehydrogenase alpha subunit	0.855595	-0.225	0	0.834702	-0.260667	0
CCNA_01302	hypothetical protein	1.16797	0.224	0	2.50394	1.3242	1
CCNA_01303	hypothetical protein	13.0502	3.706	1	4.39532	2.13597	1
CCNA_01304	hypothetical protein	0.56175	-0.832	1	0.20296	-2.30073	1
CCNA_01305	SSU ribosomal protein S10P	0.692555	-0.53	0	0.929397	-0.105633	0
CCNA_01306	LSU ribosomal protein L3P	0.761017	-0.394	0	0.892691	-0.163767	0
CCNA_01307	LSU ribosomal protein L1E-L4P	0.761544	-0.393	0	0.848018	-0.237833	0
CCNA_01308	LSU ribosomal protein L23P	0.788947	-0.342	0	0.923105	-0.115433	0
CCNA_01309	LSU ribosomal protein L2P	0.852635	-0.23	0	0.994149	-0.00846667	0
CCNA_01310	SSU ribosomal protein S19P	0.803851	-0.315	0	0.892444	-0.164167	0
CCNA_01311	LSU ribosomal protein L22P	0.845572	-0.242	0	0.949956	-0.0740667	0
CCNA_01312	SSU ribosomal protein S3P	0.847332	-0.239	0	0.975987	-0.0350667	0
CCNA_01313	LSU ribosomal protein L16P	0.866337	-0.207	0	0.967321	-0.0479333	0
CCNA_01314	LSU ribosomal protein L29P	0.864537	-0.21	0	0.957957	-0.0619667	0
CCNA_01315	SSU ribosomal protein S17P	0.81169	-0.301	0	0.959264	-0.06	0
CCNA_01316	LSU ribosomal protein L14P	0.819037	-0.288	0	0.948158	-0.0768	0
CCNA_01317	LSU ribosomal protein L24P	0.871758	-0.198	0	0.949649	-0.0745333	0
CCNA_01318	LSU ribosomal protein L5P	0.846745	-0.24	0	0.943068	-0.0845667	0
CCNA_01319	SSU ribosomal protein S14P	0.874179	-0.194	0	0.928024	-0.107767	0
CCNA_01320	SSU ribosomal protein S8P	0.824162	-0.279	0	0.949935	-0.0741	0
CCNA_01321	LSU ribosomal protein L6P	0.832199	-0.265	0	0.964598	-0.052	0
CCNA_01322	LSU ribosomal protein L18P	0.829895	-0.269	0	0.940544	-0.0884333	0
CCNA_01323	SSU ribosomal protein S5P	0.818469	-0.289	0	0.805152	-0.312667	0
CCNA_01324	LSU ribosomal protein L30P	0.795536	-0.33	0	0.627129	-0.673167	0
CCNA_01325	LSU ribosomal protein L15P	0.744839	-0.425	0	0.572058	-0.805767	0
CCNA_01326	protein translocase subunit secY	1.12896	0.175	0	0.832757	-0.264033	0
CCNA_01327	adenylate kinase/nucleoside-diphosphate kinase	0.501388	-0.996	1	0.552699	-0.855433	0
CCNA_01328	SSU ribosomal protein S13P	0.737646	-0.439	0	1.01019	0.0146333	0
CCNA_01329	SSU ribosomal protein S11P	0.726483	-0.461	0	0.965669	-0.0504	0
CCNA_01330	DNA-directed RNA polymerase subunit alpha	0.819605	-0.287	0	0.99684	-0.00456667	0
CCNA_01331_					1.03474	0.0492667	0
CCNA_01332	LSU ribosomal protein L17P	0.851454	-0.232	0	0.886361	-0.174033	0
CCNA_01333	hypothetical protein	4.21052	2.074	1	10.4885	3.39073	1
CCNA_01334	hypothetical protein	2.59728	1.377	1	2.13549	1.09457	1
CCNA_01335	transporter	4.20469	2.072	1	1.89768	0.924233	1
CCNA_01336	phosphodiesterase I/nucleotide pyrophosphatase	1.78633	0.837	1	0.780336	-0.357833	0
CCNA_01337	GMC family oxidoreductase	1.12662	0.172	0	0.859816	-0.2179	0
CCNA_01338	glyoxalase family protein	1.24143	0.312	0	1.16557	0.221033	0
CCNA_01339	transcriptional regulator, ArsR family	1.33607	0.418	0	0.891434	-0.1658	0
CCNA_01340	tetracycline resistance protein	2.14355	1.1	1	2.01577	1.01133	0
CCNA_01341	endopeptidase degP	2.05623	1.04	1	2.74835	1.45857	1
CCNA_01342	ATPase, AAA family	1.08749	0.121	0	0.875189	-0.192333	0
CCNA_01343	ribosomal large subunit pseudouridine synthase C	1.14711	0.198	0	0.497706	-1.00663	1
CCNA_01344	hypothetical protein	4.26634	2.093	1	1.17669	0.234733	0
CCNA_01345	short chain dehydrogenase	3.4438	1.784	1	2.91003	1.54103	1
CCNA_01346	outer membrane protein	1.27279	0.348	0	1.32734	0.408533	0
CCNA_01347	hypothetical protein	0.712025	-0.49	0	0.668763	-0.580433	0
CCNA_01348	hypothetical protein	2.23612	1.161	1	1.72289	0.784833	0
CCNA_01349	transposase	1.66094	0.732	1
CCNA_01350	transposase DDE domain protein	1.24574	0.317	0
CCNA_01351	two-component response regulator protein	1.074	0.103	0	2.52445	1.33597	1
CCNA_01352	two component sensor histidine kinase	1.39862	0.484	0	2.41747	1.2735	1
CCNA_01353	3-phytase/6-phytase	8.27065	3.048	1	3.10136	1.6329	0
CCNA_01354	myo-inositol 2-dehydrogenase IdhA	1.14711	0.198	0	0.088644	-3.49583	1
CCNA_01355	transcriptional regulator IolR	1.09809	0.135	0	0.455209	-1.1354	1
CCNA_01356	5-dehydro-2-deoxygluconokinase IolC	1.19168	0.253	0	0.176834	-2.49953	1
CCNA_01357	myo-inositol catabolism protein IolD	1.3463	0.429	0	0.222771	-2.16637	0
CCNA_01358	myo-inositol catabolism protein IolE	0.790041	-0.34	0	0.0526959	-4.24617	1
CCNA_01359	myo-inositol catabolism protein IolB	0.825878	-0.276	0	0.0472951	-4.40217	1
CCNA_01360	malonate-semialdehyde dehydrogenase IolA	1.16151	0.216	0	0.0634325	-3.97863	1
CCNA_01361	hypothetical protein	6.47105	2.694	1	0.280084	-1.83607	1
CCNA_01362	two-component response regulator	5.85634	2.55	1	5.63012	2.49317	1
CCNA_01363	two-component sensor histidine kinase	3.63008	1.86	1	3.32311	1.73253	0
CCNA_01364	NIFR3-like protein	0.908778	-0.138	0	1.59078	0.669733	0
CCNA_01365	aspartyl protease perP	1.21926	0.286	0	2.3573	1.23713	0
CCNA_01366	putative Fe-S protein	0.986233	-0.02	0	1.10778	0.147667	0
CCNA_01367	nicotinate-nucleotide--dimethylbenzimidazole phosphoribosyltransferase	0.971981	-0.041	0	0.464752	-1.10547	1
CCNA_01368	acyl-CoA dehydrogenase	1.43794	0.524	0	1.3362	0.418133	0
CCNA_01369	acyl-CoA dehydrogenase, short-chain specific	1.15749	0.211	0	1.40402	0.489567	0
CCNA_01370_					0.716332	-0.4813	0
CCNA_01371	hypothetical protein	1.14155	0.191	0	1.00565	0.00813333	0
CCNA_01372	lysine decarboxylase family	2.60268	1.38	1	1.54592	0.628467	0
CCNA_01373	hypothetical protein	2.28153	1.19	1	1.55032	0.632567	0
CCNA_01374	Fe-S cluster assembly ABC-type transport system, permease and ATPase components	1.69584	0.762	1	1.24148	0.312067	0
CCNA_01375	lactoylglutathione lyase	1.31585	0.396	0	3.19341	1.6751	1
CCNA_01376	glutathione S-transferase	1.41912	0.505	0	4.2228	2.0782	1
CCNA_01377_	hypothetical protein CCNA_01377	0.782412	-0.354	0	3.20791	1.68163	0
CCNA_01378	protein-L-isoaspartate O-methyltransferase	0.54601	-0.873	1	0.452587	-1.14373	0
CCNA_01379	type I secretion outer membrane protein rsaFb	2.97729	1.574	1	1.94769	0.961767	0
CCNA_01380	pole-organizing protein popZ	0.938872	-0.091	0	1.836	0.876567	0
CCNA_01381	valyl-tRNA synthetase	0.895646	-0.159	0	0.581775	-0.781467	1
CCNA_01382	long-chain-fatty-acid--CoA ligase	0.834509	-0.261	0	0.639611	-0.644733	0
CCNA_01383	hypothetical protein	0.855002	-0.226	0	1.13795	0.186433	0
CCNA_01384	amidase family protein	0.823591	-0.28	0	1.36847	0.452567	0
CCNA_01385	predicted rRNA methylase	3.92856	1.974	1	12.3004	3.62063	1
CCNA_01386	hypothetical protein	6.65298	2.734	1	3.12596	1.6443	1
CCNA_01387	tRNA (uracil-5-)-methyltransferase	0.653836	-0.613	1	0.839731	-0.252	0
CCNA_01388	methyltransferase	1.13053	0.177	0	1.726	0.787433	0
CCNA_01389	acetyltransferase	0.693996	-0.527	1	1.432	0.518033	0
CCNA_01390	RNA polymerase sigma factor	0.782954	-0.353	0	0.775698	-0.366433	0
CCNA_01391	radical SAM superfamily protein	4.54727	2.185	1	2.64201	1.40163	1
CCNA_01392	glycosyltransferase involved in cell wall biogenesis	1.074	0.103	0	2.42127	1.27577	0
CCNA_01393	soluble lytic murein transglycosylase	0.566835	-0.819	1	0.899524	-0.152767	0
CCNA_01394	uracil DNA glycosylase superfamily protein	0.879649	-0.185	0	1.18001	0.2388	0
CCNA_01395	electron transfer flavoprotein-ubiquinone oxidoreductase	0.694959	-0.525	1	0.561971	-0.831433	0
CCNA_01396	tetratricopeptide repeat family protein	0.501388	-0.996	1	0.648285	-0.6253	0
CCNA_01397	4-diphosphocytidyl-2-C-methyl-D-erythritol kinase	0.4793	-1.061	1	0.581332	-0.782567	0
CCNA_01398	peptidyl-prolyl cis-trans isomerase	0.52015	-0.943	1	0.773926	-0.369733	0
CCNA_01399	ammonium transporter/methylammonium transporter	0.707107	-0.5	1	0.59267	-0.7547	0
CCNA_01400	nitrogen regulatory protein GlnK	0.866938	-0.206	0	0.539452	-0.890433	0
CCNA_01401	hypothetical protein				17.5034	4.12957	1
CCNA_01402	hypothetical protein				1.95076	0.964033	0
CCNA_01403	glycyl-tRNA synthetase subunit alpha	0.287175	-1.8	1	0.321064	-1.63907	1
CCNA_01404	glycyl-tRNA synthetase subunit beta	0.525586	-0.928	1	0.383775	-1.38167	1
CCNA_01405	cytosolic protein	1.82766	0.87	1	3.26134	1.70547	1
CCNA_01406	predicted metal-dependent hydrolase	2.29262	1.197	1	1.14872	0.200033	0
CCNA_01407	hypothetical protein	0.880869	-0.183	0	1.46405	0.549967	0
CCNA_01408	phosphohydrolase, MutT/nudix family	0.831622	-0.266	0	0.503082	-0.991133	0
CCNA_01409	delta-aminolevulinic acid dehydratase	0.722966	-0.468	0	0.566599	-0.8196	0
CCNA_01410	cyclohexanone monooxygenase	1.85189	0.889	1	0.954731	-0.0668333	0
CCNA_01412	acyl-CoA dehydrogenase, short-chain specific	0.4222	-1.244	1	0.302233	-1.72627	1
CCNA_01413	phosphoglycerate mutase family protein	0.461052	-1.117	1	0.350998	-1.51047	1
CCNA_01414	3-hydroxyisobutyryl-CoA hydrolase	0.472374	-1.082	1	0.302492	-1.72503	1
CCNA_01415	methyltransferase	0.87904	-0.186	0	0.826431	-0.275033	0
CCNA_01416	3-hydroxyisobutyrate dehydrogenase	0.663883	-0.591	1	0.315082	-1.6662	1
CCNA_01417	5-aminolevulinic acid synthase	0.915099	-0.128	0	0.673819	-0.569567	0
CCNA_01418	transcriptional regulator	5.38147	2.428	1	2.61401	1.38627	1
CCNA_01419	serine hydroxymethyltransferase	0.319303	-1.647	1	0.348702	-1.51993	1
CCNA_01420	putative regulatory protein	0.763659	-0.389	0	0.281271	-1.82997	1
CCNA_01421	6,7-dimethyl-8-ribityllumazine synthase	0.978063	-0.032	0	0.580432	-0.7848	1
CCNA_01422	N utilization substance protein B	0.911933	-0.133	0	0.78075	-0.357067	0
CCNA_01423	thiamine-monophosphate kinase	0.862741	-0.213	0	1.26851	0.343133	0
CCNA_01424	hypothetical protein	1.01396	0.02	0	1.78604	0.836767	0
CCNA_01425	H+ translocating pyrophosphatase	0.283417	-1.819	1	0.143259	-2.8033	0
CCNA_01426	chemotaxis receiver domain protein cheYIII	2.27048	1.183	1	2.43834	1.2859	0
CCNA_01427	lipoprotein, SmpA/OmlA family	0.633317	-0.659	1	0.697452	-0.519833	0
CCNA_01428	hypothetical protein				2.69521	1.4304	1
CCNA_01429	ubiquinol-cytochrome C reductase chaperone	0.431072	-1.214	1	0.389988	-1.3585	1
CCNA_01430	hypothetical protein	0.413798	-1.273	1	0.383899	-1.3812	1
CCNA_01431	fatty acid/phospholipid synthesis protein plsX	0.687294	-0.541	1	0.547476	-0.869133	0
CCNA_01432	3-oxoacyl-(acyl-carrier-protein) synthase III	0.662963	-0.593	1	0.441188	-1.18053	1
CCNA_01433	integration host factor alpha-subunit	0.634196	-0.657	1	0.768402	-0.380067	0
CCNA_01434	transcriptional regulator, MerR family	0.714002	-0.486	1	0.974184	-0.0377333	0
CCNA_01435	hypothetical protein	1.49381	0.579	1	2.08195	1.05793	0
CCNA_01436	hypothetical protein				0.805822	-0.311467	0
CCNA_01437_	transglycosylase associated protein	1.264	0.338	0	1.6689	0.7389	0
CCNA_01438	heme O monooxygenase	0.325335	-1.62	1	0.492115	-1.02293	0
CCNA_01439	dTDP-glucose 4,6-dehydratase	1.24057	0.311	0	1.22589	0.293833	0
CCNA_01440	LSU ribosomal protein L13P	0.664804	-0.589	0	0.981504	-0.0269333	0
CCNA_01441	SSU ribosomal protein S9P	0.663423	-0.592	0	0.601332	-0.733767	0
CCNA_01442	N-acetyl-gamma-glutamyl-phosphate reductase	2.00416	1.003	1	1.07014	0.0978	0
CCNA_01443	hypothetical protein	1.63467	0.709	1	3.63696	1.86273	1
CCNA_01444	poly(3-hydroxyalkanoate) polymerase	0.905006	-0.144	0	0.766611	-0.383433	0
CCNA_01445	hypothetical protein	0.993092	-0.01	0	1.2057	0.269867	0
CCNA_01446	putative aminotransferase aatC	0.896267	-0.158	0	0.404366	-1.30627	1
CCNA_01447	homoserine dehydrogenase	0.620714	-0.688	1	0.430057	-1.2174	1
CCNA_01448	fructose-1,6-bisphosphatase	0.364502	-1.456	1	0.276829	-1.85293	1
CCNA_01449	fructose-1,6-bisphosphatase	0.434371	-1.203	1	0.305639	-1.7101	1
CCNA_01450	single-stranded-DNA-specific exonuclease recJ	2.37677	1.249	1	1.29313	0.370867	0
CCNA_01451	cold shock protein cspD	1.59992	0.678	1	4.20518	2.07217	1
CCNA_01452	hypothetical protein	0.862144	-0.214	0	3.21503	1.68483	1
CCNA_01453	electron transport complex I subunit, NADH-ubiquinone oxidoreductase	0.432868	-1.208	1	0.666896	-0.584467	0
CCNA_01454	hypothetical protein				1.54164	0.624467	0
CCNA_01455	hypothetical protein				6.4509	2.6895	1
CCNA_01456	hypothetical protein				4.50627	2.17193	1
CCNA_01457	hypothetical protein	5.88891	2.558	1	12.0757	3.59403	1
CCNA_01458	hypothetical protein	6.41745	2.682	1	11.2709	3.49453	1
CCNA_01459	hypothetical protein	7.83536	2.97	1	12.3934	3.6315	1
CCNA_01460	hypothetical protein	6.4219	2.683	1	19.9037	4.31497	1
CCNA_01461	hypothetical protein	4.6654	2.222	1	11.5878	3.53453	1
CCNA_01462	lactate 2-monooxygenase	2.34567	1.23	1	5.95761	2.57473	1
CCNA_01463	3-deoxy-7-phosphoheptulonate synthase	1.32042	0.401	0	1.97242	0.979967	0
CCNA_01464	hypothetical protein	0.423666	-1.239	1	9.32842	3.22163	1
CCNA_01465	methyl-accepting chemotaxis protein	0.924663	-0.113	0	0.868843	-0.202833	0
CCNA_01466	hypothetical protein	0.82245	-0.282	0	3.28107	1.71417	1
CCNA_01467	cytochrome cbb3 oxidase subunit I ccoN	0.484981	-1.044	1	0.80933	-0.3052	0
CCNA_01468	cytochrome cbb3 oxidase, cytochrome c subunit ccoO	0.565265	-0.823	1	0.453927	-1.13947	0
CCNA_01469	cytochrome cbb3 oxidase, subunit ccoQ	0.567621	-0.817	1	0.351249	-1.50943	0
CCNA_01470	cytochrome cbb3 oxidase, diheme subunit, membrane-bound ccoP	0.538493	-0.893	1	0.42495	-1.23463	0
CCNA_01471	polyferredoxin protein fixG	0.537002	-0.897	1	0.204646	-2.2888	0
CCNA_01472	cation pump-linked membrane protein fixH	0.546389	-0.872	1	0.230531	-2.11697	0
CCNA_01473	E1-E2 cation pump ATPase fixI	0.535887	-0.9	1	0.608952	-0.7156	0
CCNA_01474	cytochrome cbb3 oxidase maturation protein ccoS	0.496891	-1.009	1	0.837716	-0.255467	0
CCNA_01475	OmpW family outer membrane protein	0.687294	-0.541	0	0.822545	-0.281833	0
CCNA_01476	CRP-family transcription regulator ftrB	0.385553	-1.375	1	0.290773	-1.78203	0
CCNA_01477	oxygen-independent coproporphyrinogen-III oxidase hemN	0.384752	-1.378	1	0.324307	-1.62457	0
CCNA_01478	transcriptional regulator	0.51907	-0.946	1	0.632601	-0.660633	0
CCNA_01479	tetratricopeptide repeat family protein	1.00905	0.013	0	0.567175	-0.818133	0
CCNA_01480	hypothetical protein	0.416677	-1.263	1	0.320227	-1.64283	1
CCNA_01481	hypothetical protein	0.480297	-1.058	1	0.332909	-1.5868	1
CCNA_01482	hypothetical protein				5.78934	2.5334	1
CCNA_01483	hypothetical protein	3.09299	1.629	1	3.15739	1.65873	1
CCNA_01484	hypothetical protein	1.47325	0.559	1	1.75792	0.813867	0
CCNA_01485	aldose 1-epimerase	0.905006	-0.144	0	0.528912	-0.9189	0
CCNA_01486	hypothetical protein	0.808321	-0.307	0	0.432858	-1.20803	0
CCNA_01487	transcriptional regulator, GntR family	0.839731	-0.252	0	0.83047	-0.268	0
CCNA_01488	galactonate dehydratase	0.513345	-0.962	1	0.535416	-0.901267	0
CCNA_01489	alpha-L-arabinofuranosidase	0.585199	-0.773	1	0.304926	-1.71347	1
CCNA_01490	NAD(FAD)-utilizing dehydrogenase	0.421908	-1.245	1	0.383926	-1.3811	1
CCNA_01491	cystathionine beta-lyase	0.577143	-0.793	1	0.234718	-2.091	1
CCNA_01492	3-mercaptopyruvate sulfurtransferase	0.898132	-0.155	0	0.434512	-1.20253	1
CCNA_01493	cysteine synthase	5.27437	2.399	1	2.92925	1.55053	1
CCNA_01494	cyclopropane-fatty-acyl-phospholipid synthase	1.5768	0.657	1	3.13805	1.64987	1
CCNA_01495	deoxyribodipyrimidine photolyase	1.01889	0.027	0	1.71705	0.779933	0
CCNA_01496	2-dehydro-3-deoxyphosphooctonate aldolase	1.67249	0.742	1	0.647761	-0.626467	0
CCNA_01497	ADP-L-glycero-D-manno-heptose-6-epimerase	1.47529	0.561	1	0.486013	-1.04093	0
CCNA_01498	DNA-dependent DNA polymerase III subunit alpha	0.872363	-0.197	0	0.970747	-0.0428333	0
CCNA_01499	acetyl-CoA acetyltransferase	0.602904	-0.73	1	0.870933	-0.199367	0
CCNA_01500	hypothetical protein	1.33978	0.422	1	2.03581	1.0256	0
CCNA_01501	protein kinase C-like superfamily protein	1.64718	0.72	1	2.31991	1.21407	0
CCNA_01502	hypothetical protein	0.658383	-0.603	1	0.37291	-1.4231	1
CCNA_01503	phosphotransferase family protein	1.48761	0.573	1	1.42034	0.506233	0
CCNA_01504	ATP-dependent DNA helicase recG	0.875998	-0.191	0	1.05477	0.0769333	0
CCNA_01505	hypothetical protein	0.691116	-0.533	1	1.96138	0.971867	0
CCNA_01506	cystine transport ATP-binding protein	0.405283	-1.303	1	0.391921	-1.35137	1
CCNA_01507	cystine transport system permease protein	0.361233	-1.469	1	0.257403	-1.9579	1
CCNA_01508	cystine-binding protein	0.425727	-1.232	1	0.358149	-1.48137	1
CCNA_01509	3-oxoacyl-(acyl-carrier-protein) synthase III	0.819037	-0.288	0	0.732821	-0.448467	0
CCNA_01510	hypothetical protein	1.11574	0.158	0	1.14459	0.194833	0
CCNA_01511	sterol desaturase family protein	0.852635	-0.23	0	0.603629	-0.728267	0
CCNA_01512	hypothetical protein	0.796088	-0.329	0	1.22757	0.2958	0
CCNA_01513	C4-dicarboxylate-binding protein	1.84421	0.883	1	2.67474	1.4194	0
CCNA_01514	C4-dicarboxylate transport system, small permease component	1.58997	0.669	1	5.05193	2.33683	1
CCNA_01515	C4-dicarboxylate transporter large subunit	0.823591	-0.28	0	1.58623	0.6656	0
CCNA_01516	NAD(P)H-dependent quinone reductase	0.383155	-1.384	1	0.415753	-1.2662	1
CCNA_01517	hypothetical protein	0.814508	-0.296	0	1.51673	0.600967	0
CCNA_01519	universal stress protein family	0.361734	-1.467	1	0.638017	-0.648333	0
CCNA_01520	hypothetical protein	0.29937	-1.74	1	0.454946	-1.13623	0
CCNA_01521	hypothetical protein	0.613868	-0.704	1	1.29606	0.374133	0
CCNA_01522	ATP-dependent protease subunit	0.70907	-0.496	0	0.728567	-0.456867	0
CCNA_01523	acetyltransferase flmH	0.454704	-1.137	1	0.37398	-1.41897	0
CCNA_01524	FlbA protein	1.18181	0.241	0	0.685217	-0.545367	0
CCNA_01525	flagellar biosynthesis repressor flbT	0.582367	-0.78	1	1.02804	0.0399	0
CCNA_01526	flagellar biosynthesis regulatory protein flaF	0.756808	-0.402	0	1.01171	0.0168	0
CCNA_01527	flagellin fljL	1.29504	0.373	0	0.980915	-0.0278	0
CCNA_01528	flagellin fljK	0.470413	-1.088	1	0.967902	-0.0470667	0
CCNA_01529	hypothetical protein	0.376312	-1.41	1	0.7762	-0.3655	0
CCNA_01530_	flagellin FljJ	1.31768	0.398	1	1.04165	0.0588667	0
CCNA_01531	acetyltransferase	1.232	0.301	0	0.965379	-0.0508333	0
CCNA_01532	regulatory protein flaY	0.944092	-0.083	0	1.56591	0.647	0
CCNA_01533	hypothetical protein	0.395021	-1.34	1	0.357785	-1.48283	1
CCNA_01534	hypothetical protein	0.448755	-1.156	1	0.477399	-1.06673	0
CCNA_01535	single-strand DNA binding protein	0.755236	-0.405	1	0.679133	-0.558233	0
CCNA_01536	hypothetical protein	0.323088	-1.63	1	0.357926	-1.48227	1
CCNA_01537	acetyltransferase	0.662963	-0.593	1	1.36459	0.448467	0
CCNA_01538	pyruvate phosphate dikinase	0.368823	-1.439	1	0.525429	-0.928433	1
CCNA_01539	pirin	1.55941	0.641	1	0.883499	-0.1787	0
CCNA_01540	hypothetical protein				0.930966	-0.1032	0
CCNA_01541	transcriptional regulator, LysR family	1.24057	0.311	0	0.551398	-0.858833	0
CCNA_01542	ice nucleation protein	0.866938	-0.206	0	1.40818	0.493833	0
CCNA_01543	chaperone protein dnaK	0.644387	-0.634	0	0.516665	-0.9527	0
CCNA_01544	hypothetical protein				0.970926	-0.0425667	0
CCNA_01545	NAD(FAD)-utilizing dehydrogenase	0.632878	-0.66	1	0.558089	-0.841433	0
CCNA_01546_	DEAD-box RNA helicase-like protein	0.963262	-0.054	0	0.744168	-0.4263	0
CCNA_01547	methionyl-tRNA synthetase	1.16231	0.217	0	0.573024	-0.803333	0
CCNA_01548	transporter	0.986917	-0.019	0	1.31145	0.391167	0
CCNA_01549	sulfate adenylyltransferase subunit 1/adenylylsulfate kinase	0.938872	-0.091	0	2.43964	1.28667	1
CCNA_01550	sulfate adenylyltransferase subunit 2	1.63921	0.713	1	3.6495	1.8677	1
CCNA_01551	hypothetical protein	4.80654	2.265	1	19.7325	4.3025	1
CCNA_01552	polar localization protein tipN	0.856188	-0.224	0	0.845592	-0.241967	0
CCNA_01553	undecaprenyl-phosphate beta-N-acetyl-D-fucosaminephosphotransferase	0.841479	-0.249	0	1.41036	0.496067	0
CCNA_01554	D-mannonate oxidoreductase	1.54649	0.629	1	2.17895	1.12363	0
CCNA_01555	altronate hydrolase	1.80375	0.851	1	2.04429	1.0316	1
CCNA_01556	transcriptional regulator, LacI family	0.369079	-1.438	1	0.534774	-0.903	0
CCNA_01557	uronate isomerase	0.49758	-1.007	1	0.716746	-0.480467	0
CCNA_01558	4-deoxy-L-threo-5-hexosulose-uronate ketol-isomerase	0.396942	-1.333	1	0.372187	-1.4259	0
CCNA_01559	2-deoxy-D-gluconate 3-dehydrogenase	0.495858	-1.012	1	0.612182	-0.707967	0
CCNA_01560	phosphoenolpyruvate carboxylase	0.46587	-1.102	1	0.65779	-0.6043	0
CCNA_01561	hypothetical protein	0.257385	-1.958	1	0.333602	-1.5838	1
CCNA_01562	4-hydroxy-2-oxoglutarate aldolase/2-dehydro-3-deoxyphosphogluconate aldolase	0.124568	-3.005	1	0.0732277	-3.77147	1
CCNA_01563	2-dehydro-3-deoxygluconokinase	0.127892	-2.967	1	0.077319	-3.69303	1
CCNA_01564	hypothetical protein				0.767958	-0.3809	0
CCNA_01565	hypothetical protein				0.193423	-2.37017	0
CCNA_01566	hypothetical protein	0.677832	-0.561	1	0.763535	-0.389233	0
CCNA_01567	proline iminopeptidase	0.715488	-0.483	1	0.610375	-0.712233	0
CCNA_01568	Na(+)/H(+) antiporter	0.695441	-0.524	1	0.660791	-0.597733	0
CCNA_01569	transcriptional regulatory protein	1.55079	0.633	1	0.889623	-0.168733	0
CCNA_01570	penicillin-binding protein	1.70055	0.766	1	1.39198	0.477133	0
CCNA_01571	arsenate reductase	1.53794	0.621	1	1.04025	0.0569333	0
CCNA_01572	aquaporin/glycerol uptake facilitator protein	2.9019	1.537	1	0.481943	-1.05307	0
CCNA_01573	transcriptional regulator, ArsR family	4.93141	2.302	1	4.45009	2.15383	1
CCNA_01574	arsenic resistance protein arsH	1.55941	0.641	1	1.29696	0.375133	0
CCNA_01575	hypothetical protein	2.28945	1.195	1	1.66217	0.733067	0
CCNA_01576	transporter	0.705638	-0.503	1	0.297501	-1.74903	0
CCNA_01577	2-keto-4-pentenoate hydratase family protein	1.11651	0.159	0	0.776594	-0.364767	0
CCNA_01578	beta-lactamase repressor	0.872968	-0.196	0	0.635604	-0.6538	0
CCNA_01579	cell wall degradation protein	1.26751	0.342	0	1.43379	0.519833	0
CCNA_01580	M15 superfamily membrane peptidase	1.15269	0.205	0	2.09396	1.06623	1
CCNA_01581	hypothetical protein	0.857971	-0.221	0	0.882153	-0.1809	0
CCNA_01582	hypothetical protein	2.84218	1.507	1	2.18601	1.1283	1
CCNA_01583	phosphate-binding protein	2.76063	1.465	1	2.06413	1.04553	1
CCNA_01584	multimodular transpeptidase-transglycosylase PBP 1A	0.94737	-0.078	0	1.12823	0.174067	0
CCNA_01585	TonB-dependent receptor	1.69584	0.762	1	0.638725	-0.646733	0
CCNA_01586	ABC transporter, ATP-binding protein	1.8025	0.85	1	0.971981	-0.041	0
CCNA_01587	ABC transporter permease protein	2.42839	1.28	1	0.824295	-0.278767	0
CCNA_01588	ABC transporter permease protein	1.46713	0.553	1	0.881826	-0.181433	0
CCNA_01589	acyltransferase 3	1.20916	0.274	0	0.672031	-0.5734	0
CCNA_01590	NAD-dependent DNA ligase	0.526316	-0.926	1	0.377086	-1.40703	0
CCNA_01591	DNA polymerase III epsilon-like protein	0.610897	-0.711	1	0.464462	-1.10637	0
CCNA_01592	SN-glycerol-3-phosphate transport ATP-binding protein	1.51887	0.603	1	1.41529	0.5011	0
CCNA_01593	Xaa-pro aminopeptidase	1.35754	0.441	1	1.22024	0.287167	0
CCNA_01594	ribosomal protein L11 methyltransferase	0.37449	-1.417	1	0.307722	-1.7003	1
CCNA_01595	hypothetical protein	2.72074	1.444	1	1.88762	0.916567	0
CCNA_01596	DNA helicase II	2.10089	1.071	1	1.50479	0.589567	0
CCNA_01597_	RHH DNA-binding protein	0.682074	-0.552	1	2.55372	1.3526	0
CCNA_01598	pyridine nucleotide-disulphide oxidoreductase	3.08228	1.624	1	8.91417	3.1561	1
CCNA_01599	hypothetical protein	4.56305	2.19	1	5.99822	2.58453	1
CCNA_01600	hypothetical protein	2.80305	1.487	1	3.63133	1.8605	1
CCNA_01601	hypothetical protein	5.80381	2.537	1	2.34534	1.2298	0
CCNA_01602	glutathione S-transferase	0.790589	-0.339	1	0.728853	-0.4563	0
CCNA_01603	aspartate aminotransferase	0.258996	-1.949	1	0.476759	-1.06867	1
CCNA_01604	hypothetical protein	0.902501	-0.148	0	0.631418	-0.663333	0
CCNA_01605	NADPH-dependent FMN reductase family protein	0.837406	-0.256	0	0.588889	-0.763933	0
CCNA_01606	Soj/ParA-related ATPase protein	1.9066	0.931	1	0.862144	-0.214	0
CCNA_01607	hypothetical protein	0.920826	-0.119	0	0.618566	-0.693	0
CCNA_01608	transcriptional regulator, TetR family	0.984184	-0.023	0	0.851788	-0.231433	0
CCNA_01609	alkyl sulfatase	0.577543	-0.792	1	0.428064	-1.2241	1
CCNA_01610	2-isopropylmalate synthase	1.45801	0.544	1	2.99101	1.58063	1
CCNA_01611	transporter, drug/metabolite exporter family	1.85961	0.895	1	1.00016	0.000233333	0
CCNA_01612	rod shape-determining protein mreB	0.741747	-0.431	1	0.716514	-0.480933	0
CCNA_01613	rod shape-determining protein mreC	0.70125	-0.512	1	0.499388	-1.00177	1
CCNA_01614	hypothetical protein	0.70466	-0.505	1	0.514188	-0.959633	1
CCNA_01615	cell elongation specific D,D-transpeptidase	0.752102	-0.411	0	0.680311	-0.555733	0
CCNA_01616	rod shape-determining protein rodA	0.568408	-0.815	1	0.580298	-0.785133	0
CCNA_01617	acetyltransferase	0.825305	-0.277	0	0.929655	-0.105233	0
CCNA_01618	uracil-DNA glycosylase	0.68968	-0.536	1	0.58616	-0.770633	0
CCNA_01619	cytosolic protein	0.615999	-0.699	1	0.762266	-0.391633	0
CCNA_01620	2-amino-4-hydroxy-6- hydroxymethyldihydropteridine pyrophosphokinase	0.652025	-0.617	1	1.02125	0.0303333	0
CCNA_01621	DNA-directed RNA polymerase omega chain	1.19499	0.257	0	1.28426	0.360933	0
CCNA_01622	ppGpp hydrolase-synthetase relA/spoT	1.02598	0.037	0	1.3879	0.4729	0
CCNA_01623	phosphohydrolase, MutT/nudix family	0.352086	-1.506	1	0.508458	-0.9758	0
CCNA_01624	orotate phosphoribosyltransferase	0.360482	-1.472	1	0.348912	-1.51907	0
CCNA_01625	aminobenzoyl-glutamate utilization protein B	0.859161	-0.219	0	0.668516	-0.580967	0
CCNA_01626	pyridoxal phosphate biosynthetic protein pdxJ	0.32019	-1.643	1	0.360166	-1.47327	0
CCNA_01627	Holo-(acyl-carrier protein) synthase	0.362236	-1.465	1	0.45756	-1.12797	1
CCNA_01628_	hypothetical protein CCNA_01628	0.491751	-1.024	1	0.743635	-0.427333	0
CCNA_01629	signal peptidase I	0.257385	-1.958	1	0.298169	-1.7458	1
CCNA_01630	ribonuclease III	0.401091	-1.318	1	0.501365	-0.996067	0
CCNA_01631_					1.0792	0.109967	0
CCNA_01632	hypothetical protein	0.957271	-0.063	0	3.00994	1.58973	1
CCNA_01633	GTP-binding protein era	0.629379	-0.668	1	0.744925	-0.424833	0
CCNA_01634	N-hydroxyarylamine O-acetyltransferase	0.840314	-0.251	0	0.732094	-0.4499	0
CCNA_01635	DNA repair protein recO	0.983502	-0.024	0	0.589038	-0.763567	0
CCNA_01636	alkaline phosphatase	0.779165	-0.36	0	0.779039	-0.360233	0
CCNA_01637	topoisomerase IV subunit A	0.954621	-0.067	0	0.342435	-1.5461	1
CCNA_01638	beta-lactamase family protein	1.2781	0.354	0	1.18814	0.2487	0
CCNA_01639	beta-lactamase family protein	0.757858	-0.4	0	0.544612	-0.8767	0
CCNA_01640	quinone oxidoreductase	0.773246	-0.371	0	0.457328	-1.1287	1
CCNA_01641	2-nitropropane dioxygenase family protein	0.780245	-0.358	0	0.45846	-1.12513	1
CCNA_01642	gluconate 5-dehydrogenase	0.734584	-0.445	1	0.381732	-1.38937	1
CCNA_01643	arginine-tRNA-protein transferase	1.1235	0.168	0	1.05719	0.0802333	0
CCNA_01644	chemotaxis motB protein	1.01537	0.022	0	1.80367	0.850933	0
CCNA_01645	3-hydroxyisobutyrate dehydrogenase	0.586011	-0.771	1	0.420526	-1.24973	1
CCNA_01646	dethiobiotin synthetase	0.353553	-1.5	1	0.259451	-1.94647	1
CCNA_01647	8-amino-7-oxononanoate synthase	0.313166	-1.675	1	0.277213	-1.85093	1
CCNA_01648	adenosylmethionine-8-amino-7-oxononanoate	0.693996	-0.527	1	0.231824	-2.1089	1
CCNA_01649	transporter, drug/metabolite exporter family	1.21926	0.286	0	1.01438	0.0206	0
CCNA_01650	copper/zinc superoxide dismutase	3.36126	1.749	1	2.02778	1.0199	1
CCNA_01651	DNA gyrase subunit A	0.721464	-0.471	1	0.494177	-1.0169	0
CCNA_01652	phosphopantetheine adenylyltransferase	0.597496	-0.743	1	0.577596	-0.791867	0
CCNA_01653	peptidyl-prolyl cis-trans isomerase	0.463294	-1.11	1	0.380614	-1.3936	1
CCNA_01654	peptidyl-prolyl cis-trans isomerase	0.495515	-1.013	1	0.347504	-1.5249	1
CCNA_01655	peptidyl-prolyl cis-trans isomerase	0.305025	-1.713	1	0.311384	-1.68323	1
CCNA_01656	endonuclease/exonuclease/phosphatase family protein	0.472046	-1.083	1	0.564613	-0.824667	0
CCNA_01657	hypothetical protein	0.899378	-0.153	0	3.26142	1.7055	0
CCNA_01658	S-adenosylmethionine:tRNA ribosyltransferase-isomerase	0.75891	-0.398	0	0.634562	-0.656167	0
CCNA_01659	queuine tRNA-ribosyltransferase	1.01045	0.015	0	0.661632	-0.5959	0
CCNA_01660	hypothetical protein	2.75108	1.46	1	3.55932	1.8316	1
CCNA_01661	hypothetical protein				8.05695	3.01023	1
CCNA_01662	hypothetical protein				4.72266	2.2396	1
CCNA_01663	potassium-transporting ATPase A chain	3.69097	1.884	1	4.09198	2.0328	1
CCNA_01664	potassium-transporting ATPase B chain	3.22657	1.69	1	2.1499	1.10427	1
CCNA_01665	potassium-transporting ATPase C chain	1.27721	0.353	0	1.27391	0.349267	0
CCNA_01666	osmosensitive K+ channel histidine kinase kdpD	1.18017	0.239	0	1.02276	0.0324667	0
CCNA_01667	two-component response regulator kdpE	0.956608	-0.064	0	1.34506	0.427667	0
CCNA_01668	sulfate transport system permease protein cysT	1.56157	0.643	1	4.60649	2.20367	1
CCNA_01669	sulfate transport system permease protein cysW	1.28699	0.364	0	1.16772	0.2237	0
CCNA_01670	sulfate transport ATP-binding protein cysA	1.00486	0.007	0	1.22793	0.296233	0
CCNA_01671	diguanylate receptor protein dgrA	0.720465	-0.473	1	1.73287	0.793167	0
CCNA_01672	transglutaminase-like enzyme, putative cysteine	0.786217	-0.347	0	0.950593	-0.0731	0
CCNA_01673	hypothetical protein	0.78404	-0.351	0	0.971554	-0.0416333	0
CCNA_01674	cytosolic protein	0.789494	-0.341	0	0.814395	-0.2962	0
CCNA_01675	outer membrane protein	0.502084	-0.994	1	1.15439	0.207133	0
CCNA_01676	hypothetical protein	0.360732	-1.471	1	1.73251	0.792867	0
CCNA_01677	carboxypeptidase G2 precursor	0.620284	-0.689	1	0.718968	-0.476	0
CCNA_01678	arginine N-succinyltransferase, subunit beta	0.496546	-1.01	1	1.02603	0.0370667	0
CCNA_01679	succinylglutamic semialdehyde dehydrogenase	0.480297	-1.058	1	0.881582	-0.181833	0
CCNA_01680	succinylarginine dihydrolase	0.506628	-0.981	1	0.998776	-0.00176667	0
CCNA_01681	RimI-like acetyltransferase	0.571965	-0.806	1	2.2642	1.179	0
CCNA_01682	hypothetical response regulator receiver protein	1.2008	0.264	0	16.25	4.02237	1
CCNA_01683	acetyltransferase	0.985549	-0.021	0	22.5523	4.4952	1
CCNA_01684	phenylalanine-4-hydroxylase	0.924023	-0.114	0	1.74102	0.799933	1
CCNA_01685	hemimethylated DNA-binding protein yccV	6.72717	2.75	1	10.0594	3.33047	1
CCNA_01686	exopolyphosphatase	1.00347	0.005	0	0.874967	-0.1927	0
CCNA_01687	23S rRNA Um2552 2'-O-methyltransferase	0.465547	-1.103	1	0.371723	-1.4277	1
CCNA_01688	potassium channel protein	0.702709	-0.509	1	0.470837	-1.0867	0
CCNA_01689	inosine-5'-monophosphate dehydrogenase	0.681129	-0.554	1	0.761685	-0.392733	0
CCNA_01690	hypothetical protein	0.641268	-0.641	1	0.648824	-0.6241	0
CCNA_01691	16S rRNA m(5)C 967 methyltransferase	0.781328	-0.356	0	0.828802	-0.2709	0
CCNA_01692	GMP synthase (glutamine-hydrolyzing)	0.586417	-0.77	1	0.812403	-0.299733	0
CCNA_01693	transcriptional regulator, LysR family	0.770571	-0.376	0	1.14589	0.196467	0
CCNA_01694	7 beta-(4-carboxybutanamido)cephalosporanic acid acylase	1.36699	0.451	0	1.9055	0.930167	0
CCNA_01695	TonB-dependent outer membrane receptor	1.54435	0.627	1	0.878349	-0.187133	0
CCNA_01696	aminobenzoyl-glutamate transport protein	2.42671	1.279	1	2.13302	1.0929	0
CCNA_01697	putative poly-gamma-glutamate capsule biosynthesis protein	1.24487	0.316	0	0.626216	-0.675267	0
CCNA_01698_	endo-1,3-1,4-beta glucanase-related protein	0.810003	-0.304	0	0.570804	-0.808933	0
CCNA_01699	transcriptional regulator, LacI family	0.872363	-0.197	0	0.933615	-0.0991	0
CCNA_01700	nucleoside permease	0.500694	-0.998	1	0.401628	-1.31607	0
CCNA_01701	xylose isomerase family protein	0.393927	-1.344	1	0.433389	-1.20627	0
CCNA_01702	NAD-dependent oxidoreductase	0.461052	-1.117	1	0.688916	-0.5376	0
CCNA_01703	IolE-related protein	0.575545	-0.797	1	0.989017	-0.0159333	0
CCNA_01704	cytochrome c	0.369847	-1.435	1	0.83072	-0.267567	0
CCNA_01705	hypothetical protein	0.82188	-0.283	0	0.513974	-0.960233	0
CCNA_01706	dehydrogluconate dehydrogenase	0.733567	-0.447	0	0.629248	-0.6683	0
CCNA_01707	hypothetical protein	0.70907	-0.496	0	0.597606	-0.742733	0
CCNA_01708	hypothetical protein	0.78404	-0.351	0	1.19659	0.258933	0
CCNA_01709	hypothetical protein	1.20247	0.266	0	1.03524	0.0499667	0
CCNA_01710	GMC family oxidoreductase	3.46295	1.792	1	2.43165	1.28193	1
CCNA_01711	transcriptional regulator	3.38698	1.76	1	2.12162	1.08517	1
CCNA_01712	beta-lactamase repressor	4.70111	2.233	1	2.74867	1.45873	1
CCNA_01713	2'-5' RNA ligase	0.321302	-1.638	1	0.395075	-1.3398	1
CCNA_01714	arsenate reductase	0.323312	-1.629	1	0.336536	-1.57117	1
CCNA_01715	phosphoglycolate phosphatase	0.59791	-0.742	1	0.790169	-0.339767	0
CCNA_01716	hypothetical protein	1.16473	0.22	0	1.01518	0.0217333	0
CCNA_01717	hypothetical protein	1.48761	0.573	1	0.709152	-0.495833	0
CCNA_01718	extracytoplasmic function alternative sigma factor	1.58447	0.664	1	1.10213	0.1403	0
CCNA_01719	hypothetical protein	1.22519	0.293	0	0.837581	-0.2557	0
CCNA_01721	RNA polymerase sigma-E factor	3.96962	1.989	1	1.66933	0.739267	0
CCNA_01722	hypothetical protein	3.10372	1.634	1	1.90708	0.931367	0
CCNA_01723	3-methyl-2-oxobutanoate hydroxymethyltransferase	1.22774	0.296	0	1.05694	0.0799	0
CCNA_01724	hypothetical protein	0.597496	-0.743	1	0.574296	-0.800133	0
CCNA_01725	PQQ enzyme repeat family protein	0.65293	-0.615	1	0.488795	-1.0327	1
CCNA_01726	GTP-binding protein	0.600818	-0.735	1	0.672699	-0.571967	0
CCNA_01727	methyl-accepting chemotaxis protein	1.23456	0.304	0	1.06826	0.0952667	0
CCNA_01728	short chain dehydrogenase	0.436484	-1.196	1	0.300555	-1.7343	1
CCNA_01729	transporter, Sodium/bile acid symporter family	1.11729	0.16	0	0.781472	-0.355733	0
CCNA_01730	amidophosphoribosyltransferase	1.35566	0.439	1	0.841596	-0.2488	0
CCNA_01731	colicin V production protein	1.60436	0.682	1	1.4227	0.508633	0
CCNA_01732	DNA repair protein RadA	2.5088	1.327	1	0.977363	-0.0330333	0
CCNA_01733	alanine racemase	0.342221	-1.547	1	0.434211	-1.20353	0
CCNA_01734	MarC family integral membrane protein	0.459138	-1.123	1	0.378282	-1.40247	1
CCNA_01735	PaaI thioesterase family protein	2.23457	1.16	1	1.76826	0.822333	0
CCNA_01736	transcriptional regulator, TetR family	1.19665	0.259	0	0.878349	-0.187133	0
CCNA_01737	replicative DNA helicase	1.88165	0.912	1	1.49817	0.5832	0
CCNA_01738	TonB-dependent outer membrane receptor	2.56507	1.359	1	4.13943	2.04943	1
CCNA_01739	LSU ribosomal protein L9P	0.736624	-0.441	0	0.56331	-0.828	0
CCNA_01740	SSU ribosomal protein S18P	0.724973	-0.464	0	0.78482	-0.349567	0
CCNA_01741	SSU ribosomal protein S6P	0.743291	-0.428	0	0.965713	-0.0503333	0
CCNA_01742	hypothetical protein	0.444421	-1.17	1	2.79245	1.48153	1
CCNA_01743	sterol desaturase family protein	1.11884	0.162	0	9.77028	3.2884	1
CCNA_01744	transcriptional regulator	0.786217	-0.347	1	1.48425	0.569733	0
CCNA_01745	thioredoxin peroxidase	0.657016	-0.606	1	0.959264	-0.06	0
CCNA_01746	malonyl-CoA-(acyl-carrier-protein) transacylase	0.361985	-1.466	1	0.251995	-1.98853	1
CCNA_01747	3-oxoacyl-(acyl-carrier protein) reductase	0.353553	-1.5	1	0.264743	-1.91733	1
CCNA_01748	methyltransferase	0.448133	-1.158	1	0.879466	-0.1853	0
CCNA_01749	acyl carrier protein	0.324885	-1.622	1	0.620427	-0.688667	0
CCNA_01750	3-oxoacyl-(acyl-carrier-protein) synthase	0.475989	-1.071	1	0.595346	-0.7482	0
CCNA_01751	hypothetical protein	0.448444	-1.157	1	0.565409	-0.822633	0
CCNA_01752	protein yicC	0.679243	-0.558	0	2.72672	1.44717	0
CCNA_01753	guanylate kinase	0.760489	-0.395	0	1.694	0.760433	0
CCNA_01754	transglycosylase associated protein	1.48247	0.568	1	21.5224	4.42777	1
CCNA_01755	two component sensor histidine kinase	4.37414	2.129	1	10.8792	3.4435	1
CCNA_01756	hypothetical protein	7.31572	2.871	1	7.26015	2.86	1
CCNA_01757	dimethyladenosine transferase	0.56331	-0.828	1	0.682484	-0.551133	0
CCNA_01758	4-hydroxythreonine-4-phosphate dehydrogenase	0.692075	-0.531	1	0.73489	-0.4444	0
CCNA_01759	peptidyl-prolyl cis-trans isomerase	0.561361	-0.833	1	0.47397	-1.07713	1
CCNA_01760	organic solvent tolerance protein	0.57995	-0.786	1	0.480076	-1.05867	1
CCNA_01761	hypothetical protein	0.5	-1	1	0.936013	-0.0954	0
CCNA_01762	hypothetical protein	0.513345	-0.962	1	0.939501	-0.0900333	0
CCNA_01763	cytosol aminopeptidase	0.372419	-1.425	1	0.380166	-1.3953	1
CCNA_01764	DNA polymerase III, chi subunit	0.670356	-0.577	1	1.08764	0.1212	0
CCNA_01765	hypothetical protein	0.657016	-0.606	1	0.984844	-0.0220333	0
CCNA_01766	hypothetical protein	0.367802	-1.443	1	0.277944	-1.84713	1
CCNA_01767	cytochrome C family protein	1.81882	0.863	1	4.90799	2.29513	1
CCNA_01768	hypothetical protein	1.60993	0.687	0	1.59626	0.6747	0
CCNA_01769	ABC transporter ATP-binding protein	1.66786	0.738	1	0.621632	-0.685867	0
CCNA_01770	nucleoside diphosphate kinase	0.32828	-1.607	1	0.472243	-1.0824	0
CCNA_01771_	hypothetical protein CCNA_01771	0.412939	-1.276	1	0.694975	-0.524967	0
CCNA_01772_	conserved hypothetical membrane protein	2.16295	1.113	1	4.57879	2.19497	1
CCNA_01773	SNARE-associated family membrane protein	1.52626	0.61	1	1.86116	0.8962	0
CCNA_01774	phosphoribosylglycinamide formyltransferase	0.274523	-1.865	1	0.32454	-1.62353	1
CCNA_01775	phosphoribosylformylglycinamidine cyclo-ligase	0.171586	-2.543	1	0.148143	-2.75493	1
CCNA_01776	ribonuclease D	0.568803	-0.814	1	0.705703	-0.502867	0
CCNA_01777	hybrid sensor histidine kinase/receiver domain protein	0.793884	-0.333	0	0.876342	-0.190433	0
CCNA_01778	penicillin-binding protein	0.470087	-1.089	1	0.717906	-0.478133	0
CCNA_01779	hypothetical protein	0.390393	-1.357	1	0.642202	-0.6389	0
CCNA_01780	exopolyphosphatase	0.720465	-0.473	0	0.596461	-0.7455	0
CCNA_01781	hypothetical protein	2.37841	1.25	1	0.624281	-0.679733	0
CCNA_01782	polyphosphate kinase	1.90792	0.932	1	2.00162	1.00117	0
CCNA_01783	DnaA-related protein	2.09217	1.065	1	0.917831	-0.1237	0
CCNA_01784	hypothetical protein	0.655197	-0.61	1	1.06012	0.0842333	0
CCNA_01785	hypothetical protein	0.747943	-0.419	0	1.56497	0.646133	0
CCNA_01786	hypothetical protein	1.96428	0.974	1	1.31786	0.3982	0
CCNA_01787	transposase	1.76541	0.82	1
CCNA_01788	hypothetical protein	1.81127	0.857	1	1.01129	0.0162	0
CCNA_01789	acetyltransferase, GNAT family	0.60374	-0.728	1	0.700116	-0.514333	0
CCNA_01790	protein translocase subunit secG	1.52414	0.608	1	1.30435	0.383333	0
CCNA_01791	CTP synthase	2.12727	1.089	1	1.9508	0.964067	0
CCNA_01792	LSU ribosomal protein L32P	0.845572	-0.242	0	0.801885	-0.318533	0
CCNA_01793	hypothetical protein	2.73587	1.452	1	3.52625	1.81813	1
CCNA_01794	enoyl-CoA hydratase/isomerase family	1.63014	0.705	1	4.53604	2.18143	1
CCNA_01795	enolase	0.135936	-2.879	1	0.0698466	-3.83967	1
CCNA_01796_					0.204452	-2.29017	1
CCNA_01797	septum formation initiator	0.531448	-0.912	1	1.50883	0.593433	0
CCNA_01798	hypothetical protein				1.00938	0.0134667	0
CCNA_01799	pyruvate dehydrogenase E1 component alpha subunit	0.414372	-1.271	1	0.819358	-0.287433	0
CCNA_01800	pyruvate dehydrogenase E1 component beta subunit	0.404721	-1.305	1	0.633171	-0.659333	0
CCNA_01801	hypothetical protein	0.460732	-1.118	1	0.589719	-0.7619	0
CCNA_01802_	hypothetical protein CCNA_01802	0.522318	-0.937	1	0.619854	-0.69	0
CCNA_01803	pyruvate dehydrogenase complex, dihydrolipoamide acetyltransferase component	0.475989	-1.071	1	0.651423	-0.618333	0
CCNA_01804	glutathione peroxidase	0.4938	-1.018	1	0.652704	-0.6155	0
CCNA_01805	dihydrolipoamide dehydrogenase	0.5	-1	1	0.748081	-0.418733	0
CCNA_01806	ferritin-like domain protein	0.605836	-0.723	1	0.931073	-0.103033	0
CCNA_01807	acyl-acyl carrier protein synthetase	1.24574	0.317	0	0.810546	-0.303033	0
CCNA_01808	lysophospholipase L2	1.09278	0.128	0	2.26399	1.17887	0
CCNA_01809	lipoic acid synthetase	1.59438	0.673	1	1.54735	0.6298	0
CCNA_01810	cytosolic protein	1.55186	0.634	1	2.70089	1.43343	0
CCNA_01811	putative competence-damage protein	0.650671	-0.62	1	0.491036	-1.0261	1
CCNA_01812	2-C-methyl-D-erythritol 4-phosphate cytidylyltransferase/2-C-methyl-D-erythritol 2,4-cyclodiphosphate synthase	0.327826	-1.609	1	0.262393	-1.9302	1
CCNA_01813	tRNA-dihydrouridine synthase	1.71356	0.777	1	1.83651	0.876967	0
CCNA_01814	nitrogen regulation protein ntrB	1.05922	0.083	0	2.46821	1.30347	0
CCNA_01815	nitrogen assimilation regulatory protein	0.742262	-0.43	0	1.43498	0.521033	0
CCNA_01816	nitrogen regulation protein ntrY	0.891929	-0.165	0	2.71898	1.44307	1
CCNA_01817	nitrogen assimilation regulatory protein ntrX	0.690159	-0.535	0	0.788091	-0.343567	0
CCNA_01818	D-alanine aminotransferase	0.75106	-0.413	0	0.686501	-0.542667	0
CCNA_01819	RNA-binding protein, Hfq family	1.31221	0.392	0	1.6175	0.693767	0
CCNA_01820	GTP-binding protein hflX	1.25527	0.328	0	1.37713	0.461667	0
CCNA_01821	MazG protein	1.38511	0.47	1	0.996978	-0.00436667	0
CCNA_01822	melibiose carrier protein	1.66324	0.734	1	1.71099	0.774833	0
CCNA_01823_	hypothetical protein CCNA_01823	2.96083	1.566	1	1.36781	0.451867	0
CCNA_01824	hypothetical protein	1.6783	0.747	1	0.571648	-0.8068	0
CCNA_01825_					0.162038	-2.6256	1
CCNA_01826	vitamin B12 receptor	0.91955	-0.121	0	0.540587	-0.8874	0
CCNA_01827	adenosylcobyric acid synthase (glutamine-hydrolysing)	0.774856	-0.368	0	0.3614	-1.46833	1
CCNA_01828	hypothetical protein	0.68968	-0.536	1	0.425078	-1.2342	1
CCNA_01829	transcriptional regulator	2.00834	1.006	1	1.23132	0.3002	0
CCNA_01830	TonB-dependent receptor	0.695923	-0.523	0	0.550177	-0.862033	0
CCNA_01831	tryptophan halogenase superfamily protein	1.07103	0.099	0	0.744976	-0.424733	0
CCNA_01832	beta-glucosidase	0.856188	-0.224	0	0.580151	-0.7855	0
CCNA_01833	glucosylceramidase	1.23799	0.308	0	1.02676	0.0381	0
CCNA_01834	oxidoreductase	1.32961	0.411	1	1.12399	0.168633	0
CCNA_01835	ABC transporter ATP-binding protein	1.79005	0.84	1	1.39939	0.4848	0
CCNA_01836	acyl-CoA thioesterase I/lysophospholipase	2.65921	1.411	1	8.06496	3.01167	1
CCNA_01837	transposase, IS30 family	5.46416	2.45	1	34.216	5.0966	1
CCNA_01838	hypothetical protein				23.6063	4.5611	1
CCNA_01839	hypothetical protein				13.8026	3.78687	1
CCNA_01840	transcriptional regulator, MerR family	6.25929	2.646	1	11.199	3.4853	1
CCNA_01841	isocitrate lyase	4.15256	2.054	1	4.20285	2.07137	1
CCNA_01842_	hypothetical protein CCNA_01842	2.79917	1.485	1	2.52002	1.33343	0
CCNA_01843	malate synthase	2.40661	1.267	1	2.21683	1.1485	1
CCNA_01844	DNA integration/recombination/inversion protein	5.95871	2.575	1	12.5626	3.65107	1
CCNA_01845	two-component response regulator protein	2.03073	1.022	1	0.793994	-0.3328	0
CCNA_01846	two-component sensor histidine kinase	2.19923	1.137	1	0.502003	-0.994233	0
CCNA_01847	cytochrome c oxidase assembly protein Surf1	3.72955	1.899	1	0.373505	-1.4208	0
CCNA_01848	quinol cytochrome oxidase polypeptide IV	4.44752	2.153	1	0.838026	-0.254933	0
CCNA_01849	quinol cytochrome oxidase polypeptide III	4.54412	2.184	1	0.925326	-0.111967	0
CCNA_01850	quinol cytochrome oxidase polypeptide I	4.38021	2.131	1	0.734296	-0.445567	0
CCNA_01851	quinol cytochrome oxidase polypeptide II	5.1124	2.354	1	0.910291	-0.1356	0
CCNA_01852	major facilitator superfamily transporter	1.28877	0.366	0	0.531178	-0.912733	1
CCNA_01853	hypothetical protein	0.402483	-1.313	1	0.477962	-1.06503	1
CCNA_01854	transcriptional regulator, GntR family	1.1704	0.227	0	0.487813	-1.0356	0
CCNA_01855	iron/manganese superoxide dismutase	1.10496	0.144	0	0.556634	-0.8452	0
CCNA_01856	ferrichrome-iron receptor	0.988971	-0.016	0	0.286221	-1.8048	1
CCNA_01857	transcriptional regulator, AraC family	1.32042	0.401	0	0.353423	-1.50053	0
CCNA_01858	transcriptional regulator, AraC family	0.684442	-0.547	0	0.315228	-1.66553	1
CCNA_01859	TonB-dependent receptor	0.648869	-0.624	0	0.202052	-2.3072	1
CCNA_01860	rare lipoprotein B precursor	0.697372	-0.52	0	0.42498	-1.23453	1
CCNA_01861	hypothetical protein	0.966606	-0.049	0	1.78984	0.839833	0
CCNA_01862	hypothetical protein	1.60882	0.686	1	1.36911	0.453233	0
CCNA_01863	outer membrane efflux protein	1.6449	0.718	1	0.49039	-1.028	0
CCNA_01864	transcriptional regulator, TetR family	2.34892	1.232	1	1.96373	0.9736	0
CCNA_01865	periplasmic multidrug efflux lipoprotein precursor	2.78562	1.478	1	1.03471	0.0492333	0
CCNA_01866	cation/multidrug efflux pump acrB4	1.68646	0.754	1	0.701558	-0.511367	0
CCNA_01867	hypothetical protein				0.889274	-0.1693	0
CCNA_01868	hypothetical protein	2.48975	1.316	1	2.8533	1.51263	1
CCNA_01869	TonB-dependent receptor	3.02723	1.598	1	3.83395	1.93883	1
CCNA_01870	transcriptional repressor	0.682074	-0.552	1	0.871879	-0.1978	0
CCNA_01871	hypothetical protein				1.30589	0.385033	0
CCNA_01872	hypothetical protein				1.29921	0.377633	0
CCNA_01873	magnesium and cobalt transport protein corA	5.73185	2.519	1	1.69228	0.758967	0
CCNA_01874	transposase	5.54428	2.471	1
CCNA_01875	acyl-CoA dehydrogenase, short-chain specific	2	1	1	2.28232	1.1905	0
CCNA_01876	cyclohexanone monooxygenase	2.95058	1.561	1	1.17955	0.238233	0
CCNA_01877	acyl-CoA thioesterase II	0.933033	-0.1	0	0.677613	-0.561467	0
CCNA_01878	long-chain-fatty-acid--CoA ligase	2.09798	1.069	1	0.901417	-0.149733	0
CCNA_01879	NADH dehydrogenase	2.39662	1.261	1	0.688868	-0.5377	0
CCNA_01880	3-oxoacyl-(acyl-carrier protein) reductase	2.62989	1.395	1	0.59867	-0.740167	0
CCNA_01881	hypothetical protein	2.48113	1.311	1	0.679777	-0.556867	0
CCNA_01882	gluconolactonase	1.84421	0.883	1	1.33601	0.417933	0
CCNA_01883	acyl-CoA dehydrogenase	2.02933	1.021	1	0.996425	-0.00516667	0
CCNA_01884	acyl-CoA dehydrogenase, short-chain specific	2.13022	1.091	1	0.815901	-0.293533	0
CCNA_01885	short chain dehydrogenase	1.28877	0.366	0	1.28806	0.3652	0
CCNA_01886	TonB-dependent receptor	1.42998	0.516	1	1.21487	0.2808	0
CCNA_01887	hypothetical protein				3.40259	1.76663	1
CCNA_01888	transcriptional regulator	1.66555	0.736	1	1.97685	0.9832	0
CCNA_01889	long-chain-fatty-acid--CoA ligase	1.69114	0.758	1	1.31376	0.3937	0
CCNA_01890	enoyl-CoA hydratase/isomerase family protein	2.23923	1.163	1	1.03852	0.0545333	0
CCNA_01891	enoyl-CoA hydratase/carnithine racemase	2.02371	1.017	1	0.87051	-0.200067	0
CCNA_01892	short chain dehydrogenase	2.89387	1.533	1	0.7114	-0.491267	0
CCNA_01893	gamma-hexachlorocyclohexane dehydrochlorinase	1.79626	0.845	1	1.09131	0.126067	0
CCNA_01894	cyclohexanone monooxygenase	2.30378	1.204	1	0.691052	-0.533133	0
CCNA_01895	transporter, major facilitator superfamily	2.31177	1.209	1	1.58652	0.665867	0
CCNA_01896	hypothetical protein	1.69349	0.76	1	5.65176	2.4987	1
CCNA_01897	metal-dependent hydrolase	1.17528	0.233	0	1.59955	0.677667	0
CCNA_01898	DNase, TatD family	1.12117	0.165	0	2.30788	1.20657	1
CCNA_01899	DNA polymerase III, delta' subunit	0.693035	-0.529	1	1.30131	0.379967	0
CCNA_01900	thymidylate kinase	0.650671	-0.62	1	0.782231	-0.354333	0
CCNA_01901	lipoprotein	2.43176	1.282	1	4.78494	2.2585	1
CCNA_01902	nickel-responsive regulator NikR	0.502432	-0.993	1	1.03154	0.0448	0
CCNA_01903	cytosolic protein	0.702709	-0.509	0	0.783805	-0.351433	0
CCNA_01904	cytosolic protein	1.01255	0.018	0	0.913051	-0.131233	0
CCNA_01905	urea carboxylase	1.38703	0.472	1	0.7733	-0.3709	0
CCNA_01906	allophanate hydrolase	1.16959	0.226	0	0.81543	-0.294367	0
CCNA_01907	ABC transporter ATP-binding protein	1.96428	0.974	1	3.54823	1.8271	0
CCNA_01908	transporter	2.2642	1.179	1	3.98119	1.9932	0
CCNA_01909	ABC transporter substrate-binding protein	2.51577	1.331	1	14.3794	3.84593	1
CCNA_01910_	ABC transporter substrate-binding protein	2.25793	1.175	1	14.0361	3.81107	1
CCNA_01911	glyoxalase family protein	2.29899	1.201	1	4.95242	2.30813	1
CCNA_01912	protein ydhR precursor	1.00905	0.013	0	5.9285	2.56767	1
CCNA_01913	transcriptional regulator, MarR family	2.27363	1.185	1	8.36945	3.06513	1
CCNA_01914	16S rRNA m(2)G 1207 methyltransferase	1.15189	0.204	0	4.15419	2.05457	1
CCNA_01915	ribosomal small subunit pseudouridine synthase A	1.90924	0.933	1	5.86636	2.55247	1
CCNA_01916	ribonuclease BN	3.95314	1.983	1	5.16965	2.37007	1
CCNA_01917	alpha-methylacyl-CoA racemase	0.51871	-0.947	1	0.434271	-1.20333	1
CCNA_01918	two-component response regulator	0.432269	-1.21	1	0.248767	-2.00713	1
CCNA_01919	FrnE protein	0.942131	-0.086	0	0.611815	-0.708833	0
CCNA_01920	transcription-repair coupling factor	1.68997	0.757	1	0.621991	-0.685033	0
CCNA_01921	TPR repeat containing protein	2.2084	1.143	1	1.01171	0.0168	0
CCNA_01922	SAM-dependent methyltransferase	1.3765	0.461	1	2.55443	1.353	1
CCNA_01923	ATP-dependent RNA helicase	0.960595	-0.058	0	1.02075	0.0296333	0
CCNA_01924	capsular polysaccharide biosynthesis protein	0.635957	-0.653	1	0.840566	-0.250567	0
CCNA_01925	coniferyl aldehyde dehydrogenase	1.01045	0.015	0	1.30092	0.379533	0
CCNA_01926	two-component response regulator	1.01537	0.022	0	1.23243	0.3015	0
CCNA_01927	enoyl-CoA hydratase	0.706127	-0.502	1	0.951846	-0.0712	0
CCNA_01928	hypothetical protein	0.576743	-0.794	1	0.327772	-1.60923	1
CCNA_01929	hypothetical protein	0.76897	-0.379	1	0.397447	-1.33117	0
CCNA_01930	ADP-heptose LPS heptosyltransferase	1.16151	0.216	0	0.688709	-0.538033	0
CCNA_01931	transcriptional regulator, TetR family	2.93427	1.553	1	1.3068	0.386033	0
CCNA_01932	1-acyl-sn-glycerol-3-phosphate acyltransferase	2.805	1.488	1	0.915205	-0.127833	0
CCNA_01933	hypothetical protein	1.75078	0.808	1	1.09962	0.137	0
CCNA_01934	HesB protein family	1.9917	0.994	1	0.959552	-0.0595667	0
CCNA_01935	cytosolic protein	2.19466	1.134	1	1.01934	0.0276333	0
CCNA_01936	cysteine desulfurase/Selenocysteine lyase	1.50629	0.591	1	0.5337	-0.9059	0
CCNA_01937	SufD protein	1.13053	0.177	0	0.531767	-0.911133	0
CCNA_01938	ATP-dependent transporter sufC	1.15349	0.206	0	0.885174	-0.175967	0
CCNA_01939	ADP-ribosylglycohydrolase	1.32225	0.403	0	1.48209	0.567633	0
CCNA_01940	ABC transporter-associated protein sufB	1.28432	0.361	0	1.27156	0.3466	0
CCNA_01941	cysteine desulfhydrase/Selenocysteine lyase	1.71951	0.782	1	1.76818	0.822267	0
CCNA_01942	Rrf2 family protein	2.46229	1.3	1	1.55233	0.634433	0
CCNA_01943	alpha/beta hydrolase	0.544121	-0.878	1	0.474616	-1.07517	0
CCNA_01944	cytosolic protein	0.708088	-0.498	1	0.936813	-0.0941667	0
CCNA_01945	hypothetical protein	0.813943	-0.297	0	2.22386	1.15307	0
CCNA_01946	tyrosyl-tRNA synthetase	0.756808	-0.402	0	0.610375	-0.712233	0
CCNA_01947	thioredoxin peroxidase	0.473357	-1.079	1	0.949013	-0.0755	0
CCNA_01948	peptidoglycan-specific endopeptidase, M23 family	1.03598	0.051	0	2.22756	1.15547	0
CCNA_01949	cytosolic protein	0.905006	-0.144	0	0.667235	-0.583733	0
CCNA_01950	bacterial peptide chain Release factor 2 (RF-2)	0.745355	-0.424	0	0.501632	-0.9953	0
CCNA_01951	multimodular transpeptidase-transglycosylase PBP 1A	0.326013	-1.617	1	0.295412	-1.7592	1
CCNA_01952	N-acetylmuramoyl-L-alanine amidase	1.17609	0.234	0	2.41189	1.27017	0
CCNA_01953_					1.52246	0.6064	0
CCNA_01954	ribonuclease E	0.832776	-0.264	0	0.619768	-0.6902	0
CCNA_01955	zinc metalloprotease	1.25876	0.332	0	1.71301	0.776533	0
CCNA_01956	outer membrane protein	0.978063	-0.032	0	0.734669	-0.444833	0
CCNA_01957	thiazole biosynthesis protein thiG	0.786217	-0.347	0	0.880747	-0.1832	0
CCNA_01958	thiS protein	0.813379	-0.298	0	0.564404	-0.8252	0
CCNA_01959	3-dehydroquinate dehydratase	0.360232	-1.473	1	0.64995	-0.6216	0
CCNA_01960	biotin carboxyl carrier protein of acetyl-CoA	0.354535	-1.496	1	0.410371	-1.285	0
CCNA_01961	biotin carboxylase	0.325561	-1.619	1	0.323043	-1.6302	1
CCNA_01962	leucyl/phenylalanyl-tRNA--protein transferase	0.540363	-0.888	1	0.348372	-1.5213	1
CCNA_01963	hypothetical protein	0.59791	-0.742	1	0.600055	-0.736833	0
CCNA_01964	NADH dehydrogenase	0.531448	-0.912	1	0.459435	-1.12207	1
CCNA_01965	hypothetical protein				0.816505	-0.292467	0
CCNA_01966	vitamin B12-dependent ribonucleotide reductase	0.763659	-0.389	0	0.710365	-0.493367	0
CCNA_01967	hypothetical protein	1.27103	0.346	0	2.20636	1.14167	0
CCNA_01968	hypothetical protein	7.60527	2.927	1	5.77919	2.53087	1
CCNA_01969	aspartyl-tRNA synthetase	0.531816	-0.911	1	0.412758	-1.27663	1
CCNA_01970	triosephosphate isomerase	0.445346	-1.167	1	0.590756	-0.759367	0
CCNA_01971	peptidyl-prolyl cis-trans isomerase	0.249135	-2.005	1	0.24758	-2.01403	1
CCNA_01972	anthranilate synthase component I	0.424254	-1.237	1	0.226937	-2.13963	1
CCNA_01973	hypothetical protein	0.940826	-0.088	0	0.654516	-0.6115	0
CCNA_01974	anthranilate synthase component II/para-aminobenzoate synthase glutamine amidotransferase component II	0.772711	-0.372	0	0.409878	-1.28673	1
CCNA_01975	anthranilate phosphoribosyltransferase	0.670821	-0.576	1	0.337861	-1.5655	1
CCNA_01976	Indole-3-glycerol phosphate synthase	0.568015	-0.816	1	0.36505	-1.45383	1
CCNA_01977	1-acyl-sn-glycerol-3-phosphate acyltransferase	0.535144	-0.902	1	0.343108	-1.54327	1
CCNA_01978	methyltransferase	0.568803	-0.814	1	0.56383	-0.826667	0
CCNA_01979	LexA repressor	1.02314	0.033	0	1.48339	0.5689	0
CCNA_01980	methylisocitrate lyase	3.05463	1.611	1	1.35204	0.435133	0
CCNA_01981	DNA translocation competence protein ComA	1.02811	0.04	0	2.9101	1.54107	1
CCNA_01982	glutamyl-tRNA synthetase	0.308	-1.699	1	0.200369	-2.31927	1
CCNA_01983	citrate synthase	0.272627	-1.875	1	0.299128	-1.74117	1
CCNA_01984	FlhB-like flagellar protein	1.21419	0.28	0	0.613301	-0.705333	0
CCNA_01985	ABC transporter ATP-binding protein	1.71238	0.776	1	1.29666	0.3748	0
CCNA_01986	lipid-A-disaccharide synthase	1.02954	0.042	0	0.646326	-0.629667	0
CCNA_01987	hypothetical protein	0.815637	-0.294	0	0.365244	-1.45307	1
CCNA_01988	acyl-(acyl-carrier-protein)--UDP-N- acetylglucosamine O-acyltransferase	0.733567	-0.447	0	0.451469	-1.1473	1
CCNA_01989	(3R)-hydroxymyristoyl-(acyl-carrier-protein) dehydratase	0.764718	-0.387	0	0.714035	-0.485933	0
CCNA_01990	UDP-3-O-(3-hydroxymyristoyl) glucosamine N-acyltransferase	0.774319	-0.369	0	0.534699	-0.9032	0
CCNA_01991	hypothetical protein	0.845572	-0.242	0	0.918892	-0.122033	0
CCNA_01992	outer membrane protein assembly factor	0.908778	-0.138	0	0.938308	-0.0918667	0
CCNA_01993	membrane endopeptidase MmpA	1.08749	0.121	0	1.55883	0.640467	0
CCNA_01994	1-deoxy-D-xylulose 5-phosphate reductoisomerase	1.1479	0.199	0	1.04746	0.0669	0
CCNA_01995	phosphatidate cytidylyltransferase	0.623301	-0.682	1	0.529952	-0.916067	0
CCNA_01996	undecaprenyl pyrophosphate synthetase	0.587638	-0.767	1	0.384592	-1.3786	1
CCNA_01997	ribosome Recycling factor (RRF)	0.557483	-0.843	1	0.567765	-0.816633	0
CCNA_01998	uridylate kinase	0.731536	-0.451	0	0.752345	-0.410533	0
CCNA_01999	protein translation Elongation factor Ts (EF-Ts)	0.833931	-0.262	0	0.609966	-0.7132	0
CCNA_02000	SSU ribosomal protein S2P	0.744323	-0.426	0	0.94346	-0.0839667	0
CCNA_02001	phosphoserine phosphatase	3.24226	1.697	1	1.76337	0.818333	0
CCNA_02002	methyltransferase	1.24229	0.313	0	1.09409	0.129733	0
CCNA_02003	DNA polymerase III alpha subunit	0.677832	-0.561	1	0.656576	-0.606967	0
CCNA_02004	hypothetical protein	1.45599	0.542	1	6.35254	2.66733	1
CCNA_02005	inosine-uridine preferring nucleoside hydrolase	0.985549	-0.021	0	1.54328	0.626	0
CCNA_02006	lipoprotein releasing system ATP-binding protein lolD	0.630252	-0.666	1	1.15819	0.211867	0
CCNA_02007	lipoprotein releasing system transmembrane protein lolE	0.50874	-0.975	1	0.550647	-0.8608	1
CCNA_02008	prolyl-tRNA synthetase	0.595841	-0.747	1	0.454673	-1.1371	1
[truncated: 2,078 more rows]
