# Supplementary material for: The conserved transcriptional regulator CdnL is required for metabolic homeostasis and morphogenesis in Caulobacter
Source: PLoS Genet. 2020 Jan 21;16(1):e1008591. doi: 10.1371/journal.pgen.1008591 (PMC6994171; doi:10.1371/journal.pgen.1008591)
Supplement: S2 Table — (XLSX) [file pgen.1008591.s007.xlsx]

## Sheet: Up in ∆cdnL Clustering
DAVID Functional Annotation Clustering; Genes 2-fold upregulated in ∆cdnL
Annotation Cluster 1	Enrichment Score: 1.3762823653693552
Genes	Annotation
CCNA_00185	TonB-dependent receptor
CCNA_01149	TonB-dependent outer membrane receptor
CCNA_01738	TonB-dependent outer membrane receptor
CCNA_00486	TonB-dependent receptor
CCNA_03096	TonB-dependent receptor
CCNA_01869	TonB-dependent receptor
CCNA_03298	TonB-dependent outer membrane receptor
Annotation Cluster 2	Enrichment Score: 0.7297749187789346
Genes	Annotation
CCNA_03210	MarR-family transcriptional regulator
CCNA_03287	PadR-family transcriptional regulator
CCNA_00114	MarR/EmrR-family transcriptional regulator
CCNA_01913	MarR-family transcriptional regulator
CCNA_03667	hypothetical protein
CCNA_00080	LexA-related transcriptional repressor
CCNA_00885	MazE-like antitoxin protein
phd	SpoVT-AbrB family transcription factor, phd antitoxin
higA	transcriptional regulator, antitoxin protein higA
CCNA_01418	ROS/MUCR transcriptional regulator
CCNA_03076	excinuclease ABC subunit B
CCNA_01844	DNA integration/recombination/inversion protein
CCNA_01712	CopY/TcrY family transcriptional repressor
(CCNA_01685)	hemimethylated DNA-binding protein yccV
cspB	cold shock protein CspB
CCNA_03131	LytR/AlgR-family transcriptional regulator
CCNA_02618	AsnC-family transcriptional regulator
mraZ	cell division protein MraZ
rpoH	RNA polymerase sigma factor RpoH
sigT	RNA polymerase ECF-type sigma factor sigT
sigU	RNA polymerase ECF-type sigma factor sigU
CCNA_01362	two-component response regulator
CCNA_02854	two-component response regulator
CCNA_03791	MarR-family transcriptional regulator
CCNA_01573	ArsR-family transcriptional regulator
Annotation Cluster 3	Enrichment Score: 0.6328607020695206
Genes	Annotation
mraZ	cell division protein MraZ
CCNA_02618	AsnC-family transcriptional regulator
CCNA_03791	MarR-family transcriptional regulator
CCNA_01573	ArsR-family transcriptional regulator
rpoH	RNA polymerase sigma factor RpoH
sigU	RNA polymerase ECF-type sigma factor sigU
sigT	RNA polymerase ECF-type sigma factor sigT
Annotation Cluster 4	Enrichment Score: 0.5680267129933876
Genes	Annotation
CCNA_02930	very short patch repair (Vsr) endonuclease
CCNA_02876	very short patch repair (Vsr) endonuclease
bapE	bacterial apoptosis endonuclease BapE
CCNA_00675	VapC-like PIN domain ribonuclease
Annotation Cluster 5	Enrichment Score: 0.5396758270317821
Genes	Annotation
CCNA_02618	AsnC-family transcriptional regulator
CCNA_00080	LexA-related transcriptional repressor
higA	transcriptional regulator, antitoxin protein higA
CCNA_03379	Cro/CI family transcriptional regulator
CCNA_01840	MerR-family transcriptional regulator
CCNA_00149	Cro/CI-family transcriptional regulator
Annotation Cluster 6	Enrichment Score: 0.44120565146809976
Genes	Annotation
CCNA_00879	PAS-family sensor histidine kinase
CCNA_02618	AsnC-family transcriptional regulator
CCNA_02853	two-component sensor histidine kinase
lovK	photosensory histidine protein kinase LovK
CCNA_02978	two-component sensor histidine kinase
CCNA_03368	hypothetical protein]
lovR	two-component receiver domain protein LovR
CCNA_01362	two-component response regulator
CCNA_02854	two-component response regulator
CCNA_03367	chemotaxis receiver domain protein CheYIII
Annotation Cluster 7	Enrichment Score: 0.23772922776146796
Genes	Annotation
CCNA_02978	two-component sensor histidine kinase
CCNA_02853	two-component sensor histidine kinase
lovK	photosensory histidine protein kinase LovK
CCNA_03436	CHASE sensor histidine kinase
CCNA_01755	two component sensor histidine kinase
CCNA_00879	PAS-family sensor histidine kinase
Annotation Cluster 8	Enrichment Score: 0.13678578593338206
Genes	Annotation
CCNA_01149	TonB-dependent outer membrane receptor
CCNA_01869	TonB-dependent receptor
CCNA_03298	TonB-dependent outer membrane receptor
lolD	ABC-type transport system involved in lipoprotein release, ATPase component LolD
CCNA_00486	TonB-dependent receptor
CCNA_01738	TonB-dependent outer membrane receptor
CCNA_00185	TonB-dependent receptor
CCNA_01664	potassium-transporting ATPase B chain
CCNA_01663	potassium-transporting ATPase A chain
CCNA_03096	TonB-dependent receptor
CCNA_03380	hypothetical protein
CCNA_03668	hypothetical protein
CCNA_00148	hypothetical protein
CCNA_00706	hypothetical protein
CCNA_02685	hypothetical protein
CCNA_02089	hypothetical protein
CCNA_01334	ABC2-family membrane transporter
CCNA_02856	hypothetical protein
CCNA_03716	LptC-related lipopolysaccharide assembly protein
CCNA_02172	ABC-type transporter, permease component
CCNA_02978	two-component sensor histidine kinase
CCNA_03369	hypothetical protein
CCNA_01772	hypothetical protein
CCNA_02853	two-component sensor histidine kinase
lolE	ABC-type transport system involved in lipoprotein release, permease component LolE
CCNA_00488	amino acid efflux permease
CCNA_03119	hypothetical protein
CCNA_02533	hypothetical protein
CCNA_01711	MecR antirepressor / ankyrin repeat family protein
CCNA_03212	hypothetical protein
CCNA_03438	hypothetical protein
CCNA_00298	hypothetical protein
CCNA_03436	CHASE sensor histidine kinase
CCNA_02214	hypothetical protein
CCNA_03170	hypothetical protein
CCNA_00415	hypothetical protein
CCNA_00416	hypothetical protein
CCNA_01755	two component sensor histidine kinase
CCNA_02217	hypothetical protein
CCNA_03131	LytR/AlgR-family transcriptional regulator
CCNA_03488	hypothetical protein
CCNA_00417	hypothetical protein
CCNA_02196	hypothetical protein
CCNA_01072	hypothetical protein
CCNA_01916	ribonuclease BN
CCNA_01161	proton/sodium-glutamate symport protein
CCNA_03377	hypothetical protein
Annotation Cluster 9	Enrichment Score: 0.10601150987193435
Genes	Annotation
CCNA_01843	malate synthase
CCNA_01841	isocitrate lyase
CCNA_01493	cysteine synthase
CCNA_03354	5-formyltetrahydrofolate cyclo-ligase
moaA	molybdenum cofactor biosynthesis protein A
CCNA_00566	mannonate dehydratase
Annotation Cluster 10	Enrichment Score: 0.019521981509320965
Genes	Annotation
CCNA_03820	outer-membrane lipoproteins carrier protein
CCNA_00488	amino acid efflux permease
lolE	ABC-type transport system involved in lipoprotein release, permease component LolE
CCNA_02172	ABC-type transporter, permease component
CCNA_01664	potassium-transporting ATPase B chain
CCNA_01663	potassium-transporting ATPase A chain
lolD	ABC-type transport system involved in lipoprotein release, ATPase component LolD
Annotation Cluster 11	Enrichment Score: 0.008736949016092961
Genes	Annotation
moaA	molybdenum cofactor biosynthesis protein A
CCNA_01598	pyridine nucleotide-disulfide oxidoreductase
CCNA_03436	CHASE sensor histidine kinase
CCNA_03354	5-formyltetrahydrofolate cyclo-ligase
CCNA_02978	two-component sensor histidine kinase
CCNA_02853	two-component sensor histidine kinase
CCNA_01664	potassium-transporting ATPase B chain
CCNA_03076	excinuclease ABC subunit B
lolD	ABC-type transport system involved in lipoprotein release, ATPase component LolD
CCNA_02173	ABC transporter ATP-binding protein

## Sheet: Down in ∆cdnL Clustering
DAVID Functional Annotation Clustering; Genes 2-fold downregulated in ∆cdnL
Annotation Cluster 1	Enrichment Score: 6.410262229366083
Genes	Annotation
CCNA_02357	methylmalonic acid semialdehyde dehydrogenase
CCNA_00277	succinyl-diaminopimelate desuccinylase
CCNA_03682	fumarylpyruvate hydrolase
CCNA_03683	maleylpyruvate isomerase
purH	phosphoribosylaminoimidazolecarboxamide formyltransferase/IMP cyclohydrolase
CCNA_02164	glutamate dehydrogenase/leucine dehydrogenase
CCNA_00285	acetylglutamate kinase
CCNA_02306	histidinol-phosphate aminotransferase
CCNA_02572	adenylosuccinate lyase
CCNA_02150	dimethylallyltransferase/geranyltranstransferase
CCNA_03752	UTP-glucose-1-phosphate uridylyltransferase
CCNA_01812	2-C-methyl-D-erythritol 4-phosphate cytidylyltransferase/2-C-methyl-D-erythritol 2,4-cyclodiphosphate synthase
CCNA_01603	aspartate aminotransferase
CCNA_03393	5-(carboxyamino)imidazole ribonucleotide mutase
CCNA_03392	5-(carboxyamino)imidazole ribonucleotide synthase
CCNA_03744	dTDP-glucose 4,6-dehydratase
CCNA_01775	phosphoribosylformylglycinamidine cyclo-ligase
argJ	bifunctional ornithine acetyltransferase/N-acetylglutamate synthase
CCNA_02583	phosphoribosylformylglycinamidine synthase I
CCNA_00559	homoserine O-acetyltransferase
CCNA_03028	prephenate dehydratase
CCNA_02586	phosphoribosylformylglycinamidine synthase II
CCNA_01774	phosphoribosylglycinamide formyltransferase
CCNA_00128	argininosuccinate synthase
CCNA_01199	glucose-1-phosphate thymidylyltransferase
CCNA_03351	phosphoribosylamidoimidazole-succinocarboxamide synthase
CCNA_02389	glucosamine-1-phosphate acetyltransferase/UDP-N-acetylglucosamine pyrophosphorylase
CCNA_03663	NADP-dependent malic enzyme
CCNA_01275	bifunctional 5,10-methylene-tetrahydrofolate dehydrogenase/ 5,10-methylene-tetrahydrofolate cyclohydrolase
CCNA_01563	2-dehydro-3-deoxygluconokinase
CCNA_01562	4-hydroxy-2-oxoglutarate aldolase/2-dehydro-3-deoxyphosphogluconate aldolase
CCNA_03206	L-serine dehydratase
CCNA_00083	phosphoglucomutase/phosphomannomutase
CCNA_02347	phosphomannomutase/phosphoglucomutase
gltB	glutamate synthase (NADPH) large chain GltB
CCNA_00886	aspartokinase
CCNA_00511	carboxymethylenebutenolidase
CCNA_01414	3-hydroxyisobutyryl-CoA hydrolase
CCNA_03643	succinate dehydrogenase membrane anchor subunit
CCNA_01961	acetyl-CoA carboxylase biotin carboxylase subunit
sdhC	succinate dehydrogenase cytochrome B-556 subunit
CCNA_03641	succinate dehydrogenase iron-sulfur protein
CCNA_02344	2,3-bisphosphoglycerate-dependent phosphoglycerate mutase
CCNA_03642	succinate dehydrogenase flavoprotein subunit
CCNA_03090	acetyl-CoA carboxylase carboxyl transferase subunit alpha
CCNA_03656	acetyl-CoA carboxylase carboxyl transferase subunit beta
CCNA_01263	pyruvate dehydrogenase E1 component
CCNA_03770	malate dehydrogenase
glpX	fructose-1,6-bisphosphatase, class II
CCNA_01449	fructose-1,6-bisphosphatase, FIG superfamily
CCNA_02054	methylmalonyl-CoA carboxylase, carboxyltransferase subunit
CCNA_01795	phosphopyruvate hydratase
CCNA_02388	ribose 5-phosphate isomerase
CCNA_01419	serine hydroxymethyltransferase
CCNA_01413	phosphoglycerate mutase family protein
CCNA_03358	glyceraldehyde 3-phosphate dehydrogenase
CCNA_01983	citrate synthase
CCNA_02194	fumarate hydratase
CCNA_00100	Ribulose-5-phosphate 3-epimerase
CCNA_02261	acetyl/propionyl-CoA carboxylase subuit alpha
CCNA_03735	transketolase
Annotation Cluster 2	Enrichment Score: 4.554262773083614
Genes	Annotation
CCNA_01275	bifunctional 5,10-methylene-tetrahydrofolate dehydrogenase/ 5,10-methylene-tetrahydrofolate cyclohydrolase
CCNA_00083	phosphoglucomutase/phosphomannomutase
CCNA_02347	phosphomannomutase/phosphoglucomutase
CCNA_02077	5'-nucleotidase SurE
CCNA_03745	formyltetrahydrofolate deformylase
CCNA_03393	5-(carboxyamino)imidazole ribonucleotide mutase
CCNA_03351	phosphoribosylamidoimidazole-succinocarboxamide synthase
CCNA_02572	adenylosuccinate lyase
CCNA_01775	phosphoribosylformylglycinamidine cyclo-ligase
CCNA_02583	phosphoribosylformylglycinamidine synthase I
CCNA_03392	5-(carboxyamino)imidazole ribonucleotide synthase
CCNA_02586	phosphoribosylformylglycinamidine synthase II
CCNA_01774	phosphoribosylglycinamide formyltransferase
purH	phosphoribosylaminoimidazolecarboxamide formyltransferase/IMP cyclohydrolase
Annotation Cluster 3	Enrichment Score: 3.2844164782021346
Genes	Annotation
CCNA_02014	Biotin-(acetyl-CoA carboxylase) ligase
CCNA_01713	2'-5' RNA ligase family protein
CCNA_02252	methylcrotonyl-CoA carboxylase carboxyl transferase subunit
CCNA_00970	acyl-CoA synthetase
CCNA_02054	methylmalonyl-CoA carboxylase, carboxyltransferase subunit
prfC	peptide chain release factor RF-3
CCNA_02077	5'-nucleotidase SurE
CCNA_00601	MoxR-like ATPase
CCNA_02261	acetyl/propionyl-CoA carboxylase subuit alpha
CCNA_01961	acetyl-CoA carboxylase biotin carboxylase subunit
CCNA_03383	multidrug/protein/lipid ABC transporter family, ATP-binding and permease protein
CCNA_00366	phosphonates transport ATP-binding protein phnC
CCNA_01050	ABC transporter ATP-binding protein
CCNA_00512	GTP-binding protein, probable translation factor
CCNA_03501	SUA5 translation factor-related protein
CCNA_00285	acetylglutamate kinase
rsaD	type I protein secretion ATP-binding protein RsaD
CCNA_01506	cystine transport ATP-binding protein
CCNA_00256	pyridoxine kinase
CCNA_02629	UDP-N-acetylmuramate--alanine ligase
CCNA_01775	phosphoribosylformylglycinamidine cyclo-ligase
CCNA_02583	phosphoribosylformylglycinamidine synthase I
CCNA_03090	acetyl-CoA carboxylase carboxyl transferase subunit alpha
CCNA_03656	acetyl-CoA carboxylase carboxyl transferase subunit beta
CCNA_02925	carbamoyl-phosphate synthase small chain
serS	seryl-tRNA synthetase
CCNA_02586	phosphoribosylformylglycinamidine synthase II
CCNA_00128	argininosuccinate synthase
CCNA_02626	D-alanine--D-alanine ligase
CCNA_03351	phosphoribosylamidoimidazole-succinocarboxamide synthase
CCNA_02519	aspartyl/glutamyl-tRNA(Asn/Gln) amidotransferase subunit A
CCNA_02994	carbamoyl-phosphate synthase large chain
CCNA_02520	aspartyl/glutamyl-tRNA(Asn/Gln) amidotransferase subunit C
CCNA_01646	dethiobiotin synthetase
glyQ	glycyl-tRNA synthetase alpha chain
CCNA_01982	glutamyl-tRNA synthetase
CCNA_02612	alanyl-tRNA synthetase
CCNA_03392	5-(carboxyamino)imidazole ribonucleotide synthase
Annotation Cluster 4	Enrichment Score: 1.7829870174961002
Genes	Annotation
CCNA_01414	3-hydroxyisobutyryl-CoA hydrolase
CCNA_01263	pyruvate dehydrogenase E1 component
CCNA_03770	malate dehydrogenase
CCNA_01983	citrate synthase
CCNA_02194	fumarate hydratase
CCNA_03643	succinate dehydrogenase membrane anchor subunit
sdhC	succinate dehydrogenase cytochrome B-556 subunit
CCNA_03641	succinate dehydrogenase iron-sulfur protein
CCNA_03642	succinate dehydrogenase flavoprotein subunit
Annotation Cluster 5	Enrichment Score: 1.7227665273094113
Genes	Annotation
CCNA_01961	acetyl-CoA carboxylase biotin carboxylase subunit
CCNA_02261	acetyl/propionyl-CoA carboxylase subuit alpha
CCNA_03392	5-(carboxyamino)imidazole ribonucleotide synthase
CCNA_02994	carbamoyl-phosphate synthase large chain
CCNA_02626	D-alanine--D-alanine ligase
CCNA_03351	phosphoribosylamidoimidazole-succinocarboxamide synthase
Annotation Cluster 6	Enrichment Score: 1.7219101020276204
Genes	Annotation
CCNA_01603	aspartate aminotransferase
CCNA_02994	carbamoyl-phosphate synthase large chain
CCNA_02925	carbamoyl-phosphate synthase small chain
CCNA_00128	argininosuccinate synthase
argJ	bifunctional ornithine acetyltransferase/N-acetylglutamate synthase
CCNA_00285	acetylglutamate kinase
Annotation Cluster 7	Enrichment Score: 1.6678798097784766
Genes	Annotation
CCNA_02077	5'-nucleotidase SurE
CCNA_03107	cytidine deaminase
CCNA_02526	dihydroorotase
CCNA_02994	carbamoyl-phosphate synthase large chain
CCNA_02925	carbamoyl-phosphate synthase small chain
CCNA_00562	dihydroorotate dehydrogenase
CCNA_02525	aspartate carbamoyltransferase
Annotation Cluster 8	Enrichment Score: 1.5202182122780876
Genes	Annotation
CCNA_01414	3-hydroxyisobutyryl-CoA hydrolase
CCNA_02528	PlsY-like acyl-phosphate glycerol 3-phosphate acyltransferase
CCNA_03835	3-oxoacyl-(acyl-carrier-protein) synthase
CCNA_01961	acetyl-CoA carboxylase biotin carboxylase subunit
CCNA_01746	malonyl-CoA-(acyl-carrier-protein) transacylase FabD
CCNA_01747	3-oxoacyl-(acyl-carrier protein) reductase
acpS	Holo-(acyl-carrier protein) synthase
fabI	enoyl-(acyl-carrier protein) reductase FabI
CCNA_03090	acetyl-CoA carboxylase carboxyl transferase subunit alpha
CCNA_03656	acetyl-CoA carboxylase carboxyl transferase subunit beta
Annotation Cluster 9	Enrichment Score: 1.3404108191392834
Genes	Annotation
CCNA_01655	cyclophilin-type peptidylprolyl cis-trans isomerase
CCNA_01653	cyclophilin-type peptidylprolyl cis-trans isomerase
CCNA_01654	cyclophilin-type peptidylprolyl cis-trans isomerase
CCNA_03751	peptidyl-prolyl cis-trans isomerase
CCNA_01971	peptidyl-prolyl cis-trans isomerase
Annotation Cluster 10	Enrichment Score: 1.3086073990053448
Genes	Annotation
CCNA_00890	poly(3-hydroxyalkanoate) depolymerase
CCNA_03682	fumarylpyruvate hydrolase
CCNA_02526	dihydroorotase
CCNA_02050	imidazolonepropionase related amidohydrolase
CCNA_00115	TolB protein
CCNA_02051	imidazolonepropionase related amidohydrolase
CCNA_02754	L-lysine/L-arginine carboxypeptidase
Annotation Cluster 11	Enrichment Score: 1.2356027123211488
Genes	Annotation
CCNA_03718	NADH-ubiquinone oxidoreductase subunit
CCNA_02993	NADH-ubiquinone oxidoreductase
fabI	enoyl-(acyl-carrier protein) reductase FabI
CCNA_03770	malate dehydrogenase
CCNA_01008	urocanate hydratase
nuoG	NADH-quinone oxidoreductase chain G
CCNA_03412	NAD(P) transhydrogenase subunit beta PntB
nuoN	NADH-quinone oxidoreductase chain N
nuoI	NADH-quinone oxidoreductase chain I
nuoK	NADH-quinone oxidoreductase chain K
Annotation Cluster 12	Enrichment Score: 1.1719817519245825
Genes	Annotation
CCNA_02112	D-cysteine desulfhydrase
CCNA_03658	tryptophan synthase beta chain
CCNA_03726	3-amino-5-hydroxybenzoic acid synthase family
CCNA_02321	O-succinylhomoserine sulfhydrylase
CCNA_01419	serine hydroxymethyltransferase
CCNA_02539	aspartate aminotransferase
CCNA_01603	aspartate aminotransferase
CCNA_01647	8-amino-7-oxononanoate synthase
CCNA_02306	histidinol-phosphate aminotransferase
Annotation Cluster 13	Enrichment Score: 1.0049817695514176
Genes	Annotation
CCNA_00512	GTP-binding protein, probable translation factor
CCNA_01276	cytochrome c5
CCNA_00763	electron transfer flavoprotein alpha subunit
CCNA_03502	YceI/cytochrome b561 periplasmic protein
nuoG	NADH-quinone oxidoreductase chain G
CCNA_03639	ferredoxin, 2Fe-2s
CCNA_03641	succinate dehydrogenase iron-sulfur protein
Annotation Cluster 14	Enrichment Score: 0.9529238605082021
Genes	Annotation
prfC	peptide chain release factor RF-3
CCNA_00758	translation elongation factor P EF-P
CCNA_02519	aspartyl/glutamyl-tRNA(Asn/Gln) amidotransferase subunit A
CCNA_02520	aspartyl/glutamyl-tRNA(Asn/Gln) amidotransferase subunit C
CCNA_00281	methionyl-tRNA formyltransferase
CCNA_02612	alanyl-tRNA synthetase
CCNA_01982	glutamyl-tRNA synthetase
serS	seryl-tRNA synthetase
glyQ	glycyl-tRNA synthetase alpha chain
Annotation Cluster 15	Enrichment Score: 0.7887078558376837
Genes	Annotation
CCNA_02629	UDP-N-acetylmuramate--alanine ligase
CCNA_02628	UDP-N-acetylenolpyruvoylglucosamine reductase
CCNA_02626	D-alanine--D-alanine ligase
CCNA_02389	glucosamine-1-phosphate acetyltransferase/UDP-N-acetylglucosamine pyrophosphorylase
pbpY	multimodular transpeptidase-transglycosylase PbpY
Annotation Cluster 16	Enrichment Score: 0.6164848749020038
Genes	Annotation
CCNA_00857	glucose/fructose transport protein
CCNA_00368	phosphonates transport system permease protein phnE
CCNA_01734	MarC family integral membrane protein
CCNA_00105	MarC family integral membrane protein
CCNA_00324	ExbD-family protein
CCNA_00562	dihydroorotate dehydrogenase
CCNA_00366	phosphonates transport ATP-binding protein phnC
CCNA_01507	cystine transport system permease protein
ubiA	4-hydroxybenzoate octaprenyltransferase
CCNA_03412	NAD(P) transhydrogenase subunit beta PntB
nuoI	NADH-quinone oxidoreductase chain I
CCNA_00525	prolipoprotein diacylglyceryl transferase
CCNA_02528	PlsY-like acyl-phosphate glycerol 3-phosphate acyltransferase
nuoK	NADH-quinone oxidoreductase chain K
CCNA_03642	succinate dehydrogenase flavoprotein subunit
CCNA_00370	ATP synthase B chain
nuoN	NADH-quinone oxidoreductase chain N
Annotation Cluster 17	Enrichment Score: 0.5575763625205566
Genes	Annotation
nuoF	NADH-quinone oxidoreductase chain F
nuoG	NADH-quinone oxidoreductase chain G
nuoI	NADH-quinone oxidoreductase chain I
CCNA_03641	succinate dehydrogenase iron-sulfur protein
nuoN	NADH-quinone oxidoreductase chain N
CCNA_00370	ATP synthase B chain
CCNA_03718	NADH-ubiquinone oxidoreductase subunit
CCNA_03643	succinate dehydrogenase membrane anchor subunit
nuoK	NADH-quinone oxidoreductase chain K
sdhC	succinate dehydrogenase cytochrome B-556 subunit
CCNA_03642	succinate dehydrogenase flavoprotein subunit
CCNA_03206	L-serine dehydratase
Annotation Cluster 18	Enrichment Score: 0.29582528197205843
Genes	Annotation
CCNA_02389	glucosamine-1-phosphate acetyltransferase/UDP-N-acetylglucosamine pyrophosphorylase
CCNA_02628	UDP-N-acetylenolpyruvoylglucosamine reductase
CCNA_03732	N-acyl-D-glucosamine 2-epimerase
CCNA_01204	dTDP-glucose 4,6-dehydratase
CCNA_00083	phosphoglucomutase/phosphomannomutase
CCNA_02347	phosphomannomutase/phosphoglucomutase
CCNA_03752	UTP-glucose-1-phosphate uridylyltransferase
Annotation Cluster 19	Enrichment Score: 0.22195222060559183
Genes	Annotation
CCNA_01629	signal peptidase I
CCNA_02754	L-lysine/L-arginine carboxypeptidase
CCNA_03531	carboxypeptidase S1
CCNA_01202	membrane alanine aminopeptidase
CCNA_01763	multifunctional aminopeptidase
CCNA_03205	M28-family zinc peptidase
Annotation Cluster 20	Enrichment Score: 0.16976993693918896
Genes	Annotation
prfC	peptide chain release factor RF-3
CCNA_01646	dethiobiotin synthetase
CCNA_00968	gluconate kinase
CCNA_00512	GTP-binding protein, probable translation factor
CCNA_00601	MoxR-like ATPase
CCNA_00366	phosphonates transport ATP-binding protein phnC
CCNA_01506	cystine transport ATP-binding protein
CCNA_01050	ABC transporter ATP-binding protein
rsaD	type I protein secretion ATP-binding protein RsaD
CCNA_03383	multidrug/protein/lipid ABC transporter family, ATP-binding and permease protein
Annotation Cluster 21	Enrichment Score: 0.1654438734418746
Genes	Annotation
CCNA_02628	UDP-N-acetylenolpyruvoylglucosamine reductase
CCNA_01412	acyl-CoA dehydrogenase, short-chain specific
CCNA_03504	acyl-CoA dehydrogenase
CCNA_03642	succinate dehydrogenase flavoprotein subunit
CCNA_00562	dihydroorotate dehydrogenase
CCNA_00763	electron transfer flavoprotein alpha subunit
Annotation Cluster 22	Enrichment Score: 0.08283920517175813
Genes	Annotation
CCNA_03642	succinate dehydrogenase flavoprotein subunit
CCNA_00366	phosphonates transport ATP-binding protein phnC
CCNA_00562	dihydroorotate dehydrogenase
CCNA_03227	TonB-dependent receptor
CCNA_01203	TonB-dependent receptor
nuoI	NADH-quinone oxidoreductase chain I
CCNA_00368	phosphonates transport system permease protein phnE
CCNA_01159	transporter, major facilitator superfamily
CCNA_01971	peptidyl-prolyl cis-trans isomerase
CCNA_01853	hypothetical protein
CCNA_03643	succinate dehydrogenase membrane anchor subunit
sdhC	succinate dehydrogenase cytochrome B-556 subunit
CCNA_03383	multidrug/protein/lipid ABC transporter family, ATP-binding and permease protein
CCNA_02848	heme chaperone-apocytochrome heme-lyase
CCNA_00370	ATP synthase B chain
pbpY	multimodular transpeptidase-transglycosylase PbpY
CCNA_02986	hypothetical protein
tonB1	TonB1 protein
CCNA_02171	nucleoside permease nupC
CCNA_00516	integral membrane protein
CCNA_03412	NAD(P) transhydrogenase subunit beta PntB
CCNA_03413	NAD(P) transhydrogenase alpha subunit-related protein
CCNA_01242	amino acid permease
CCNA_02993	NADH-ubiquinone oxidoreductase
CCNA_03415	aa3 type cytochrome c oxidase subunit IV-related protein
CCNA_00525	prolipoprotein diacylglyceryl transferase
rsaD	type I protein secretion ATP-binding protein RsaD
rsaE	type I secretion adaptor protein RsaE
CCNA_03052	acyltransferase
CCNA_01507	cystine transport system permease protein
ubiA	4-hydroxybenzoate octaprenyltransferase
CCNA_01629	signal peptidase I
CCNA_00857	glucose/fructose transport protein
pilA	type IV pilin protein pilA
CCNA_02608	hypothetical protein
CCNA_00324	ExbD-family protein
CCNA_02676	hypothetical protein
CCNA_02906	acyltransferase
CCNA_02304	hypothetical protein
CCNA_01533	hypothetical protein
nuoN	NADH-quinone oxidoreductase chain N
CCNA_00025	major facilitator superfamily transporter
CCNA_00129	hypothetical protein
CCNA_02528	PlsY-like acyl-phosphate glycerol 3-phosphate acyltransferase
CCNA_03502	YceI/cytochrome b561 periplasmic protein
CCNA_00586	LytR/AlgR-family transcriptional regulator
CCNA_02025	hypothetical protein
nuoK	NADH-quinone oxidoreductase chain K
CCNA_00970	acyl-CoA synthetase
CCNA_00605	hypothetical protein
CCNA_02190	penicillin-binding protein
CCNA_00602	von Willebrand factor type A domain protein
CCNA_00105	MarC family integral membrane protein
CCNA_01734	MarC family integral membrane protein
Annotation Cluster 23	Enrichment Score: 0.014175574397638741
Genes	Annotation
CCNA_03227	TonB-dependent receptor
CCNA_01203	TonB-dependent receptor
CCNA_00974	OAR protein precursor
tonB1	TonB1 protein
nuoK	NADH-quinone oxidoreductase chain K
nuoN	NADH-quinone oxidoreductase chain N
Annotation Cluster 24	Enrichment Score: 1.419815345937407E-4
Genes	Annotation
CCNA_00586	LytR/AlgR-family transcriptional regulator
CCNA_02161	TetR-family transcriptional regulator
xylR	transcriptional regulator xylR
CCNA_00998	ROS/MUCR transcriptional regulator
CCNA_00110	DNA-binding protein

## Sheet: Up in ∆cdnL Chart
DAVID Functional Annotation Chart; Genes 2-fold upregulated in ∆cdnL
Category	Term	Count	%	PValue	Genes	List Total	Pop Hits	Pop Total	Fold Enrichment	Bonferroni	Benjamini	FDR
UP_KEYWORDS	Signal	55	22.2672	3.61316e-05	CCNA_01185, CCNA_00486, CCNA_00546, CCNA_00484, CCNA_02115, CCNA_03096, CCNA_02110, CCNA_03396, CCNA_01075, CCNA_03592, CCNA_01076, CCNA_00224, CCNA_01901, CCNA_00698, CCNA_01091, CCNA_01738, CCNA_00851, CCNA_03437, CCNA_00170, CCNA_02517, CCNA_02597, CCNA_01600, CCNA_00168, CCNA_00263, CCNA_02593, CCNA_02758, CCNA_01909, CCNA_02205, CCNA_00169, CCNA_03327, CCNA_03565, CCNA_02378, CCNA_01660, CCN…	247	503	3884	1.7194	0.00274228	0.00274228	0.0380147
INTERPRO	IPR007712:Toxin-antitoxin system, RelE/ParE toxin family	5	2.02429	0.000535652	CCNA_00916, CCNA_02974, CCNA_01107, CCNA_02843, CCNA_03079	179	8	3212	11.2151	0.143911	0.143911	0.709752
INTERPRO	IPR010985:Ribbon-helix-helix	4	1.61943	0.00154085	CCNA_03080, CCNA_00521, CCNA_00917, CCNA_03289	179	5	3212	14.3553	0.360578	0.200362	2.0291
UP_KEYWORDS	Lipoprotein	7	2.83401	0.00386942	CCNA_01901, CCNA_00851, CCNA_00981, CCNA_03820, CCNA_00980, CCNA_03592, CCNA_03011	247	25	3884	4.40291	0.255205	0.136985	3.99759
GOTERM_MF_DIRECT	GO:0004872~receptor activity	9	3.64372	0.00955023	CCNA_00224, CCNA_00185, CCNA_03298, CCNA_00486, CCNA_01738, CCNA_03096, CCNA_00170, CCNA_01149, CCNA_01869	104	69	2343	2.93855	0.508412	0.508412	9.55603
GOTERM_BP_DIRECT	GO:0006355~regulation of transcription, DNA-templated	10	4.04858	0.0109783	CCNA_03080, CCNA_00521, CCNA_00917, CCNA_01418, CCNA_03289, CCNA_00701, CCNA_03131, CCNA_02854, CCNA_01362, CCNA_01840	53	109	1490	2.57919	0.327937	0.327937	9.37678
GOTERM_BP_DIRECT	GO:0006810~transport	9	3.64372	0.0122889	CCNA_00224, CCNA_00185, CCNA_03298, CCNA_00486, CCNA_01738, CCNA_03096, CCNA_00170, CCNA_01149, CCNA_01869	53	92	1490	2.75021	0.359267	0.199542	10.4423
GOTERM_MF_DIRECT	GO:0003677~DNA binding	19	7.69231	0.0135897	CCNA_01844, CCNA_02646, CCNA_00701, CCNA_03131, CCNA_02977, CCNA_03589, CCNA_03132, CCNA_03076, CCNA_01685, CCNA_01573, CCNA_01418, CCNA_03195, CCNA_03791, CCNA_00080, CCNA_00885, CCNA_02854, CCNA_01712, CCNA_03474, CCNA_01362	104	238	2343	1.79852	0.636703	0.397258	13.3432
INTERPRO	IPR013321:Arc-type ribbon-helix-helix	3	1.21457	0.0170161	CCNA_03080, CCNA_00521, CCNA_03289	179	4	3212	13.4581	0.993106	0.809679	20.4001
INTERPRO	IPR007159:AbrB-like domain	3	1.21457	0.0170161	CCNA_02646, CCNA_00885, CCNA_03474	179	4	3212	13.4581	0.993106	0.809679	20.4001
INTERPRO	IPR012910:TonB-dependent receptor, plug	9	3.64372	0.0300041	CCNA_00224, CCNA_00185, CCNA_03298, CCNA_00486, CCNA_01738, CCNA_03096, CCNA_00170, CCNA_01149, CCNA_01869	179	67	3212	2.41041	0.999854	0.890145	33.3009
INTERPRO	IPR000531:TonB-dependent receptor, beta-barrel	9	3.64372	0.0350328	CCNA_00224, CCNA_00185, CCNA_03298, CCNA_00486, CCNA_01738, CCNA_03096, CCNA_00170, CCNA_01149, CCNA_01869	179	69	3212	2.34054	0.999968	0.873606	37.7541
INTERPRO	IPR011991:Winged helix-turn-helix DNA-binding domain	14	5.66802	0.0378934	CCNA_03287, CCNA_01913, CCNA_02977, CCNA_03589, CCNA_00114, CCNA_01573, CCNA_02618, CCNA_03195, CCNA_03791, CCNA_03667, CCNA_02854, CCNA_01712, CCNA_03210, CCNA_01362	179	137	3212	1.83371	0.999986	0.845431	40.1629
UP_KEYWORDS	TonB box	7	2.83401	0.0566604	CCNA_00185, CCNA_03298, CCNA_00486, CCNA_01738, CCNA_03096, CCNA_01149, CCNA_01869	247	44	3884	2.50166	0.988121	0.77183	45.8708
UP_KEYWORDS	Receptor	9	3.64372	0.0589917	CCNA_00224, CCNA_00185, CCNA_03298, CCNA_00486, CCNA_01738, CCNA_03096, CCNA_00170, CCNA_01149, CCNA_01869	247	67	3884	2.11227	0.990158	0.685026	47.262
GOTERM_CC_DIRECT	GO:0009279~cell outer membrane	7	2.83401	0.0644764	CCNA_00185, CCNA_03298, CCNA_00486, CCNA_01738, CCNA_03096, CCNA_01149, CCNA_01869	71	57	1378	2.38349	0.579552	0.579552	35.6773
KEGG_PATHWAY	ccs02010:ABC transporters	4	1.61943	0.0675809	CCNA_00981, CCNA_00980, CCNA_00288, CCNA_01583	19	61	1136	3.92062	0.785491	0.785491	42.1682
GOTERM_BP_DIRECT	GO:0000160~phosphorelay signal transduction system	5	2.02429	0.0778336	CCNA_03368, CCNA_03367, CCNA_00286, CCNA_02854, CCNA_01362	53	47	1490	2.99077	0.945908	0.621809	51.4573

## Sheet: Down in ∆cdnL Chart
DAVID Functional Annotation Chart; Genes 2-fold downregulated in ∆cdnL
Category	Term	Count	%	PValue	Genes	List Total	Pop Hits	Pop Total	Fold Enrichment	Bonferroni	Benjamini	FDR
KEGG_PATHWAY	ccs01100:Metabolic pathways	111	39.7849	1.01791e-14	CCNA_02357, CCNA_02164, CCNA_02020, CCNA_00540, CCNA_02023, CCNA_02024, CCNA_03351, CCNA_03090, CCNA_01419, CCNA_01413, CCNA_03358, CCNA_01414, CCNA_03682, CCNA_01982, CCNA_03683, CCNA_01983, CCNA_02925, CCNA_02344, CCNA_00559, CCNA_01774, CCNA_03732, CCNA_03735, CCNA_01775, CCNA_03534, CCNA_02349, CCNA_01010, CCNA_02347, CCNA_01562, CCNA_01603, CCNA_01563, CCNA_01972, CCNA_02994, CCNA_03722, CCN…	135	589	1136	1.58581	8.68194e-13	8.68194e-13	1.09912e-11
KEGG_PATHWAY	ccs01130:Biosynthesis of antibiotics	53	18.9964	1.12471e-11	CCNA_02164, CCNA_02261, CCNA_00084, CCNA_03744, CCNA_03642, CCNA_03641, CCNA_03351, CCNA_03644, CCNA_03090, CCNA_03643, CCNA_01419, CCNA_02586, CCNA_02583, CCNA_00083, CCNA_01413, CCNA_01414, CCNA_03358, CCNA_00511, CCNA_01983, CCNA_02344, CCNA_00559, CCNA_01774, CCNA_02306, CCNA_03735, CCNA_01775, CCNA_02347, CCNA_01603, CCNA_00128, CCNA_00886, CCNA_03770, CCNA_01263, CCNA_01812, CCNA_03722, CCN…	135	185	1136	2.41073	9.56005e-10	4.78002e-10	1.21005e-08
KEGG_PATHWAY	ccs01110:Biosynthesis of secondary metabolites	58	20.7885	1.30385e-08	CCNA_02164, CCNA_00540, CCNA_00084, CCNA_03642, CCNA_03351, CCNA_03641, CCNA_03644, CCNA_03090, CCNA_03643, CCNA_01419, CCNA_02586, CCNA_02583, CCNA_00083, CCNA_01413, CCNA_03358, CCNA_01414, CCNA_00511, CCNA_00515, CCNA_01982, CCNA_01983, CCNA_02077, CCNA_02307, CCNA_02344, CCNA_01774, CCNA_02306, CCNA_03732, CCNA_03735, CCNA_01775, CCNA_03534, CCNA_02347, CCNA_00128, CCNA_01603, CCNA_00886, CCN…	135	252	1136	1.93674	1.10828e-06	3.69425e-07	1.40278e-05
UP_KEYWORDS	Ligase	26	9.319	2.29647e-08	CCNA_02626, CCNA_02629, CCNA_02520, CCNA_02261, CCNA_02994, CCNA_01646, CCNA_03351, CCNA_02586, CCNA_03090, CCNA_02583, CCNA_02252, CCNA_01713, CCNA_01982, CCNA_02925, CCNA_02078, CCNA_01961, CCNA_02519, CCNA_02612, CCNA_01775, CCNA_03392, CCNA_02054, CCNA_02014, CCNA_00970, CCNA_00128, CCNA_01403, CCNA_03656	279	102	3884	3.54853	2.54907e-06	2.54907e-06	2.59893e-05
GOTERM_BP_DIRECT	GO:0006189~'de novo' IMP biosynthetic process	10	3.58423	4.04159e-07	CCNA_03351, CCNA_02586, CCNA_01774, CCNA_02583, CCNA_03393, CCNA_00084, CCNA_02572, CCNA_03392, CCNA_03745, CCNA_01775	135	14	1490	7.8836	4.20316e-05	4.20316e-05	0.0004519
UP_KEYWORDS	Purine biosynthesis	10	3.58423	6.34022e-07	CCNA_03351, CCNA_02586, CCNA_01774, CCNA_02583, CCNA_01275, CCNA_00084, CCNA_02572, CCNA_03392, CCNA_03745, CCNA_01775	279	17	3884	8.18891	7.0374e-05	3.51876e-05	0.000717527
KEGG_PATHWAY	ccs01200:Carbon metabolism	29	10.3943	7.69251e-06	CCNA_02357, CCNA_02261, CCNA_03642, CCNA_03641, CCNA_03644, CCNA_03090, CCNA_03643, CCNA_01419, CCNA_03663, CCNA_02388, CCNA_01413, CCNA_02194, CCNA_03358, CCNA_01275, CCNA_01983, CCNA_01795, CCNA_02344, CCNA_01961, CCNA_00100, CCNA_03735, CCNA_02054, CCNA_01448, CCNA_01562, CCNA_03206, CCNA_01449, CCNA_01563, CCNA_03770, CCNA_03656, CCNA_01263	135	105	1136	2.32409	0.000653652	0.000163453	0.00827585
UP_KEYWORDS	Cytoplasm	35	12.5448	4.51546e-05	CCNA_02626, CCNA_02628, CCNA_02629, CCNA_01687, CCNA_00036, CCNA_01594, CCNA_00540, CCNA_01763, CCNA_01008, CCNA_01123, CCNA_01627, CCNA_01646, CCNA_03090, CCNA_01419, CCNA_02586, CCNA_02583, CCNA_03501, CCNA_02194, CCNA_02389, CCNA_01982, CCNA_02078, CCNA_02077, CCNA_01795, CCNA_02076, CCNA_00559, CCNA_02612, CCNA_01775, CCNA_01010, CCNA_00758, CCNA_03162, CCNA_01449, CCNA_00128, CCNA_01403, CCN…	279	236	3884	2.06458	0.00499973	0.00166936	0.05109
UP_KEYWORDS	Amino-acid biosynthesis	15	5.37634	8.47489e-05	CCNA_00559, CCNA_02306, CCNA_02994, CCNA_02321, CCNA_01419, CCNA_00277, CCNA_03162, CCNA_00128, CCNA_03658, CCNA_01275, CCNA_03657, CCNA_00886, CCNA_00515, CCNA_00285, CCNA_02925	279	62	3884	3.36802	0.00936341	0.00234912	0.0958693
UP_KEYWORDS	Lyase	21	7.52688	9.88907e-05	CCNA_01795, CCNA_03613, CCNA_01812, CCNA_01204, CCNA_03393, CCNA_03744, CCNA_01008, CCNA_03392, CCNA_01010, CCNA_02321, CCNA_02112, CCNA_01562, CCNA_02194, CCNA_03206, CCNA_03658, CCNA_03657, CCNA_03028, CCNA_02572, CCNA_01972, CCNA_03684, CCNA_02848	279	112	3884	2.61022	0.0109174	0.00219307	0.111859
GOTERM_CC_DIRECT	GO:0005737~cytoplasm	35	12.5448	0.000174718	CCNA_02626, CCNA_02628, CCNA_02629, CCNA_01687, CCNA_00036, CCNA_00562, CCNA_00540, CCNA_01763, CCNA_01008, CCNA_01123, CCNA_01627, CCNA_01646, CCNA_01419, CCNA_02586, CCNA_02583, CCNA_03029, CCNA_03501, CCNA_02389, CCNA_03028, CCNA_03683, CCNA_01982, CCNA_01983, CCNA_02078, CCNA_02077, CCNA_02076, CCNA_00559, CCNA_02612, CCNA_01775, CCNA_01010, CCNA_00758, CCNA_03162, CCNA_01449, CCNA_00128, CCN…	104	255	1378	1.81863	0.00348857	0.00348857	0.1329
KEGG_PATHWAY	ccs01120:Microbial metabolism in diverse environments	36	12.9032	0.000679367	CCNA_02261, CCNA_03722, CCNA_03642, CCNA_03641, CCNA_03644, CCNA_03643, CCNA_03090, CCNA_01419, CCNA_00277, CCNA_02388, CCNA_00083, CCNA_03663, CCNA_01413, CCNA_02194, CCNA_03358, CCNA_01414, CCNA_00511, CCNA_01275, CCNA_03682, CCNA_03683, CCNA_01983, CCNA_01795, CCNA_02344, CCNA_01961, CCNA_00100, CCNA_03735, CCNA_02054, CCNA_02347, CCNA_01448, CCNA_01449, CCNA_01562, CCNA_01563, CCNA_03770, CCN…	135	179	1136	1.69236	0.0561291	0.0114867	0.728495
GOTERM_BP_DIRECT	GO:0006099~tricarboxylic acid cycle	7	2.50896	0.000776965	CCNA_03642, CCNA_03641, CCNA_03644, CCNA_03643, CCNA_02194, CCNA_03770, CCNA_01983	135	14	1490	5.51852	0.0776549	0.039612	0.865318
KEGG_PATHWAY	ccs01230:Biosynthesis of amino acids	25	8.96057	0.000871865	CCNA_03722, CCNA_01419, CCNA_00277, CCNA_02388, CCNA_01413, CCNA_03358, CCNA_03028, CCNA_00515, CCNA_01983, CCNA_01795, CCNA_02307, CCNA_02344, CCNA_02306, CCNA_00100, CCNA_03735, CCNA_02349, CCNA_03162, CCNA_03206, CCNA_00128, CCNA_01603, CCNA_03658, CCNA_03657, CCNA_00886, CCNA_01972, CCNA_00285	135	108	1136	1.94787	0.0714591	0.0122808	0.934036
KEGG_PATHWAY	ccs00030:Pentose phosphate pathway	9	3.22581	0.00112077	CCNA_01448, CCNA_02388, CCNA_00083, CCNA_01562, CCNA_00100, CCNA_01449, CCNA_01563, CCNA_03735, CCNA_02347	135	20	1136	3.78667	0.0909173	0.0135247	1.19924
GOTERM_BP_DIRECT	GO:0044205~'de novo' UMP biosynthetic process	5	1.79211	0.00329137	CCNA_00562, CCNA_02994, CCNA_02525, CCNA_02526, CCNA_02925	135	8	1490	6.89815	0.290267	0.108	3.61912
UP_KEYWORDS	Metal-binding	27	9.67742	0.00338947	CCNA_02626, CCNA_01812, CCNA_02994, CCNA_00540, CCNA_02020, CCNA_01763, CCNA_02023, CCNA_02526, CCNA_02024, CCNA_01627, CCNA_01646, CCNA_03641, CCNA_02586, CCNA_00277, CCNA_00083, CCNA_02389, CCNA_00515, CCNA_01199, CCNA_02077, CCNA_01795, CCNA_00100, CCNA_02612, CCNA_03735, CCNA_01448, CCNA_01449, CCNA_00189, CCNA_01263	279	209	3884	1.79843	0.313995	0.0608796	3.76953
UP_KEYWORDS	ATP-binding	28	10.0358	0.00344648	CCNA_02626, CCNA_02629, CCNA_01060, CCNA_02520, CCNA_02994, CCNA_03383, CCNA_00366, CCNA_01646, CCNA_00256, CCNA_03351, CCNA_02586, CCNA_03090, CCNA_02583, CCNA_03501, CCNA_01050, CCNA_00512, CCNA_01982, CCNA_02925, CCNA_02078, CCNA_02519, CCNA_02612, CCNA_03392, CCNA_01775, CCNA_01506, CCNA_00128, CCNA_01403, CCNA_03656, CCNA_00285	279	220	3884	1.77178	0.318337	0.0532742	3.83181
UP_KEYWORDS	Pyrimidine biosynthesis	5	1.79211	0.00381868	CCNA_00562, CCNA_02994, CCNA_02525, CCNA_02526, CCNA_02925	279	10	3884	6.96057	0.346024	0.0517012	4.23751
UP_KEYWORDS	Arginine biosynthesis	5	1.79211	0.00381868	CCNA_03162, CCNA_02994, CCNA_00128, CCNA_00285, CCNA_02925	279	10	3884	6.96057	0.346024	0.0517012	4.23751
INTERPRO	IPR013816:ATP-grasp fold, subdomain 2	6	2.15054	0.00453389	CCNA_02626, CCNA_03351, CCNA_01961, CCNA_02261, CCNA_02994, CCNA_03392	254	15	3212	5.05827	0.924994	0.924994	6.4471
GOTERM_BP_DIRECT	GO:0006526~arginine biosynthetic process	5	1.79211	0.00551426	CCNA_03162, CCNA_02994, CCNA_00128, CCNA_00285, CCNA_02925	135	9	1490	6.13169	0.437334	0.133911	5.99545
KEGG_PATHWAY	ccs00270:Cysteine and methionine metabolism	9	3.22581	0.00573994	CCNA_02112, CCNA_00559, CCNA_03206, CCNA_01603, CCNA_00886, CCNA_03770, CCNA_02349, CCNA_00515, CCNA_02321	135	25	1136	3.02933	0.386945	0.0593297	6.00536
UP_KEYWORDS	Magnesium	14	5.01792	0.00606042	CCNA_02626, CCNA_01199, CCNA_01795, CCNA_02994, CCNA_03735, CCNA_03534, CCNA_01627, CCNA_01646, CCNA_00256, CCNA_02586, CCNA_00083, CCNA_02389, CCNA_01449, CCNA_01263	279	84	3884	2.32019	0.490718	0.0722311	6.6482
COG_ONTOLOGY	Amino acid transport and metabolism	10	3.58423	0.00623488	CCNA_02065, CCNA_01506, CCNA_02112, CCNA_02753, CCNA_03355, CCNA_03127, CCNA_00128, CCNA_03658, CCNA_01202, CCNA_03531	59	52	849	2.76728	0.100867	0.100867	4.4275
UP_KEYWORDS	Protein biosynthesis	9	3.22581	0.00744564	CCNA_02078, CCNA_02520, CCNA_01403, CCNA_02519, CCNA_02612, CCNA_00281, CCNA_01123, CCNA_01982, CCNA_00758	279	41	3884	3.05586	0.563758	0.0796082	8.11004
INTERPRO	IPR011761:ATP-grasp fold	5	1.79211	0.00796203	CCNA_02626, CCNA_01961, CCNA_02261, CCNA_02994, CCNA_03392	254	11	3212	5.74803	0.989502	0.897538	11.0624
UP_KEYWORDS	Multifunctional enzyme	5	1.79211	0.00802771	CCNA_01812, CCNA_03162, CCNA_02389, CCNA_01275, CCNA_00084	279	12	3884	5.80048	0.591258	0.0781141	8.71805
UP_KEYWORDS	Nucleotide-binding	30	10.7527	0.00919855	CCNA_02626, CCNA_02629, CCNA_01060, CCNA_02520, CCNA_02994, CCNA_03383, CCNA_00366, CCNA_01123, CCNA_01646, CCNA_00256, CCNA_03351, CCNA_02586, CCNA_03090, CCNA_02583, CCNA_03501, CCNA_01050, CCNA_00512, CCNA_01982, CCNA_02925, CCNA_02078, CCNA_02077, CCNA_02519, CCNA_02612, CCNA_03392, CCNA_01775, CCNA_01506, CCNA_00128, CCNA_01403, CCNA_03656, CCNA_00285	279	259	3884	1.61249	0.641478	0.0819288	9.92997
KEGG_PATHWAY	ccs00680:Methane metabolism	7	2.50896	0.00990108	CCNA_01795, CCNA_01448, CCNA_02344, CCNA_01419, CCNA_01413, CCNA_01449, CCNA_03770	135	17	1136	3.46492	0.57078	0.0896956	10.1523
KEGG_PATHWAY	ccs00061:Fatty acid biosynthesis	7	2.50896	0.00990108	CCNA_03090, CCNA_01961, CCNA_03833, CCNA_01746, CCNA_01747, CCNA_03835, CCNA_03656	135	17	1136	3.46492	0.57078	0.0896956	10.1523
KEGG_PATHWAY	ccs00020:Citrate cycle (TCA cycle)	8	2.86738	0.0100794	CCNA_03642, CCNA_03641, CCNA_03644, CCNA_03643, CCNA_02194, CCNA_03770, CCNA_01263, CCNA_01983	135	22	1136	3.05993	0.5773	0.0825061	10.3262
UP_KEYWORDS	Isomerase	13	4.6595	0.0105428	CCNA_02113, CCNA_01655, CCNA_02344, CCNA_01654, CCNA_02388, CCNA_00083, CCNA_00100, CCNA_03732, CCNA_03751, CCNA_01653, CCNA_01971, CCNA_03683, CCNA_02347	279	80	3884	2.26219	0.691633	0.0865232	11.3033
INTERPRO	IPR016185:Pre-ATP-grasp domain	5	1.79211	0.0112151	CCNA_02626, CCNA_01961, CCNA_02261, CCNA_02994, CCNA_03392	254	12	3212	5.26903	0.998385	0.882687	15.245
GOTERM_BP_DIRECT	GO:0006094~gluconeogenesis	4	1.43369	0.01162	CCNA_01448, CCNA_02344, CCNA_01449, CCNA_03206	135	6	1490	7.35802	0.703454	0.215815	12.2507
KEGG_PATHWAY	ccs00670:One carbon pool by folate	6	2.15054	0.0124547	CCNA_01419, CCNA_01774, CCNA_01275, CCNA_00084, CCNA_03745, CCNA_00281	135	13	1136	3.88376	0.655376	0.0923037	12.6143
KEGG_PATHWAY	ccs00780:Biotin metabolism	6	2.15054	0.0124547	CCNA_03833, CCNA_01747, CCNA_03835, CCNA_01647, CCNA_01646, CCNA_02014	135	13	1136	3.88376	0.655376	0.0923037	12.6143
GOTERM_MF_DIRECT	GO:0003755~peptidyl-prolyl cis-trans isomerase activity	5	1.79211	0.0142383	CCNA_01655, CCNA_01654, CCNA_03751, CCNA_01653, CCNA_01971	219	11	2343	4.86301	0.951485	0.951485	16.5832
UP_KEYWORDS	Manganese	5	1.79211	0.0144869	CCNA_02626, CCNA_01448, CCNA_00100, CCNA_02994, CCNA_01763	279	14	3884	4.97184	0.802063	0.109258	15.2233
UP_KEYWORDS	Ubiquinone	5	1.79211	0.0144869	CCNA_02018, CCNA_02993, CCNA_02020, CCNA_03718, CCNA_02015	279	14	3884	4.97184	0.802063	0.109258	15.2233
INTERPRO	IPR013815:ATP-grasp fold, subdomain 1	5	1.79211	0.015215	CCNA_02626, CCNA_01961, CCNA_02261, CCNA_02994, CCNA_03392	254	13	3212	4.86372	0.99984	0.8875	20.1365
UP_KEYWORDS	Fatty acid biosynthesis	4	1.43369	0.015503	CCNA_03090, CCNA_03833, CCNA_03656, CCNA_01627	279	8	3884	6.96057	0.823478	0.109187	16.2072
UP_KEYWORDS	Methionine biosynthesis	4	1.43369	0.015503	CCNA_00559, CCNA_01275, CCNA_00515, CCNA_02321	279	8	3884	6.96057	0.823478	0.109187	16.2072
UP_KEYWORDS	Tricarboxylic acid cycle	4	1.43369	0.015503	CCNA_03642, CCNA_02194, CCNA_03770, CCNA_01983	279	8	3884	6.96057	0.823478	0.109187	16.2072
UP_KEYWORDS	Oxidoreductase	33	11.828	0.0167458	CCNA_02628, CCNA_02357, CCNA_01747, CCNA_02164, CCNA_00562, CCNA_02020, CCNA_00540, CCNA_02023, CCNA_02024, CCNA_03722, CCNA_03642, CCNA_03641, CCNA_03644, CCNA_03643, CCNA_01516, CCNA_03833, CCNA_01412, CCNA_03358, CCNA_03504, CCNA_01275, CCNA_03505, CCNA_01714, CCNA_00422, CCNA_02307, CCNA_01728, CCNA_02018, CCNA_03413, CCNA_03412, CCNA_03414, CCNA_02015, CCNA_02273, CCNA_03770, CCNA_01263	279	306	3884	1.5013	0.846571	0.110555	17.3965
INTERPRO	IPR002376:Formyl transferase, N-terminal	3	1.07527	0.0175783	CCNA_01774, CCNA_03745, CCNA_00281	254	3	3212	12.6457	0.999959	0.867576	22.9016
KEGG_PATHWAY	ccs00010:Glycolysis / Gluconeogenesis	9	3.22581	0.0185861	CCNA_01795, CCNA_01448, CCNA_02344, CCNA_00083, CCNA_01413, CCNA_03358, CCNA_01449, CCNA_01263, CCNA_02347	135	30	1136	2.52444	0.797027	0.124439	18.2778
UP_KEYWORDS	Transferase	51	18.2796	0.0186495	CCNA_01746, CCNA_01687, CCNA_01647, CCNA_01594, CCNA_00084, CCNA_00281, CCNA_03052, CCNA_01419, CCNA_03501, CCNA_03835, CCNA_02252, CCNA_00515, CCNA_01983, CCNA_02076, CCNA_00559, CCNA_00558, CCNA_01774, CCNA_02306, CCNA_00554, CCNA_03735, CCNA_03534, CCNA_00918, CCNA_01603, CCNA_01563, CCNA_00886, CCNA_01263, CCNA_01812, CCNA_00525, CCNA_02906, CCNA_00565, CCNA_02525, CCNA_02528, CCNA_01627, CCN…	279	527	3884	1.34721	0.876268	0.115665	19.1885
KEGG_PATHWAY	ccs00250:Alanine, aspartate and glutamate metabolism	8	2.86738	0.0209594	CCNA_02113, CCNA_02994, CCNA_01603, CCNA_00128, CCNA_02525, CCNA_02572, CCNA_03722, CCNA_02925	135	25	1136	2.69274	0.834781	0.129336	20.3791
INTERPRO	IPR016040:NAD(P)-binding domain	17	6.09319	0.0242034	CCNA_01728, CCNA_02307, CCNA_01204, CCNA_02629, CCNA_02993, CCNA_01747, CCNA_02164, CCNA_03744, CCNA_03718, CCNA_03414, CCNA_03833, CCNA_03663, CCNA_03358, CCNA_01275, CCNA_02094, CCNA_03770, CCNA_00422	254	120	3212	1.79147	0.999999	0.902472	30.1851
GOTERM_MF_DIRECT	GO:0008750~NAD(P)+ transhydrogenase (AB-specific) activity	3	1.07527	0.0242721	CCNA_03413, CCNA_03412, CCNA_03414	219	3	2343	10.6986	0.994398	0.925152	26.7049
UP_SEQ_FEATURE	binding site:Substrate	7	2.50896	0.0248874	CCNA_01795, CCNA_02389, CCNA_01647, CCNA_00540, CCNA_00047, CCNA_03770, CCNA_00285	38	22	332	2.7799	0.863439	0.863439	23.4528
INTERPRO	IPR011059:Metal-dependent hydrolase, composite domain	5	1.79211	0.0256379	CCNA_02050, CCNA_02051, CCNA_00115, CCNA_02526, CCNA_02754	254	15	3212	4.21522	1	0.879353	31.6752
INTERPRO	IPR015422:Pyridoxal phosphate-dependent transferase, major region, subdomain 2	7	2.50896	0.0267478	CCNA_01419, CCNA_02306, CCNA_01603, CCNA_01647, CCNA_03726, CCNA_02321, CCNA_02539	254	30	3212	2.95066	1	0.855103	32.8078
UP_KEYWORDS	Pyridoxal phosphate	7	2.50896	0.0273097	CCNA_02112, CCNA_01419, CCNA_02306, CCNA_01647, CCNA_03658, CCNA_03726, CCNA_02321	279	33	3884	2.95297	0.953743	0.156969	26.9017
UP_KEYWORDS	Methyltransferase	12	4.30108	0.0279538	CCNA_02076, CCNA_01419, CCNA_00558, CCNA_01687, CCNA_00918, CCNA_00554, CCNA_01245, CCNA_01594, CCNA_03823, CCNA_01297, CCNA_00047, CCNA_00515	279	81	3884	2.06239	0.957022	0.152644	27.4476
UP_KEYWORDS	Lipid biosynthesis	5	1.79211	0.029071	CCNA_03090, CCNA_03833, CCNA_03656, CCNA_02528, CCNA_01627	279	17	3884	4.09445	0.962172	0.151033	28.3857
UP_KEYWORDS	Fatty acid metabolism	4	1.43369	0.0298507	CCNA_03090, CCNA_03833, CCNA_03656, CCNA_01627	279	10	3884	5.56846	0.9654	0.148014	29.0339
UP_KEYWORDS	Rotamase	4	1.43369	0.0298507	CCNA_01655, CCNA_01654, CCNA_03751, CCNA_01653	279	10	3884	5.56846	0.9654	0.148014	29.0339
UP_KEYWORDS	NAD	8	2.86738	0.0309945	CCNA_02018, CCNA_03833, CCNA_03412, CCNA_02020, CCNA_03770, CCNA_02023, CCNA_01008, CCNA_02015	279	43	3884	2.58998	0.969646	0.146881	29.9751
INTERPRO	IPR011659:WD40-like Beta Propeller	3	1.07527	0.033336	CCNA_02065, CCNA_02753, CCNA_00115	254	4	3212	9.48425	1	0.883198	39.1784
INTERPRO	IPR011763:Acetyl-coenzyme A carboxyltransferase, C-terminal	3	1.07527	0.033336	CCNA_03090, CCNA_02252, CCNA_02054	254	4	3212	9.48425	1	0.883198	39.1784
INTERPRO	IPR000022:Carboxyl transferase	3	1.07527	0.033336	CCNA_02252, CCNA_03656, CCNA_02054	254	4	3212	9.48425	1	0.883198	39.1784
INTERPRO	IPR011762:Acetyl-coenzyme A carboxyltransferase, N-terminal	3	1.07527	0.033336	CCNA_02252, CCNA_03656, CCNA_02054	254	4	3212	9.48425	1	0.883198	39.1784
GOTERM_MF_DIRECT	GO:0008236~serine-type peptidase activity	5	1.79211	0.0345894	CCNA_02065, CCNA_02753, CCNA_01629, CCNA_03355, CCNA_02237	219	14	2343	3.82094	0.999405	0.915909	35.9229
KEGG_PATHWAY	ccs00400:Phenylalanine, tyrosine and tryptophan biosynthesis	7	2.50896	0.0362794	CCNA_02307, CCNA_02306, CCNA_01603, CCNA_03658, CCNA_03657, CCNA_03028, CCNA_01972	135	22	1136	2.67744	0.956764	0.200975	32.8054
SMART	SM00855:SM00855	3	1.07527	0.0387494	CCNA_02344, CCNA_00560, CCNA_01413	45	5	655	8.73333	0.802166	0.802166	30.4895
UP_KEYWORDS	Lipid metabolism	5	1.79211	0.0423165	CCNA_03090, CCNA_03833, CCNA_03656, CCNA_02528, CCNA_01627	279	19	3884	3.66346	0.991765	0.188337	38.6962
GOTERM_BP_DIRECT	GO:0042773~ATP synthesis coupled electron transport	3	1.07527	0.0426853	CCNA_02018, CCNA_02023, CCNA_02015	135	4	1490	8.27778	0.989292	0.530522	38.6001
GOTERM_BP_DIRECT	GO:0006207~'de novo' pyrimidine nucleobase biosynthetic process	3	1.07527	0.0426853	CCNA_00562, CCNA_02525, CCNA_02925	135	4	1490	8.27778	0.989292	0.530522	38.6001
UP_SEQ_FEATURE	active site:Proton acceptor	5	1.79211	0.0448354	CCNA_01795, CCNA_00277, CCNA_02389, CCNA_03657, CCNA_03770	38	13	332	3.36032	0.973321	0.836661	38.5197
GOTERM_MF_DIRECT	GO:0004151~dihydroorotase activity	3	1.07527	0.0455816	CCNA_02050, CCNA_02051, CCNA_02526	219	4	2343	8.02397	0.999947	0.914647	44.5602
GOTERM_BP_DIRECT	GO:0006633~fatty acid biosynthetic process	5	1.79211	0.0485005	CCNA_03090, CCNA_03833, CCNA_01747, CCNA_03656, CCNA_01627	135	16	1490	3.44907	0.994318	0.522236	42.6438
INTERPRO	IPR001375:Peptidase S9, prolyl oligopeptidase, catalytic domain	4	1.43369	0.0496144	CCNA_02065, CCNA_02753, CCNA_03355, CCNA_02237	254	11	3212	4.59843	1	0.945009	52.5879
INTERPRO	IPR015424:Pyridoxal phosphate-dependent transferase	7	2.50896	0.0526794	CCNA_01419, CCNA_02306, CCNA_01603, CCNA_01647, CCNA_03726, CCNA_02321, CCNA_02539	254	35	3212	2.52913	1	0.93945	54.7816
INTERPRO	IPR015421:Pyridoxal phosphate-dependent transferase, major region, subdomain 1	7	2.50896	0.0526794	CCNA_01419, CCNA_02306, CCNA_01603, CCNA_01647, CCNA_03726, CCNA_02321, CCNA_02539	254	35	3212	2.52913	1	0.93945	54.7816
INTERPRO	IPR002130:Cyclophilin-like peptidyl-prolyl cis-trans isomerase domain	3	1.07527	0.0527025	CCNA_01655, CCNA_01654, CCNA_01653	254	5	3212	7.5874	1	0.923598	54.7977
INTERPRO	IPR024083:Fumarase/histidase, N-terminal	3	1.07527	0.0527025	CCNA_02194, CCNA_02572, CCNA_01010	254	5	3212	7.5874	1	0.923598	54.7977
INTERPRO	IPR008948:L-Aspartase-like	3	1.07527	0.0527025	CCNA_02194, CCNA_02572, CCNA_01010	254	5	3212	7.5874	1	0.923598	54.7977
INTERPRO	IPR024936:Cyclophilin-type peptidyl-prolyl cis-trans isomerase	3	1.07527	0.0527025	CCNA_01655, CCNA_01654, CCNA_01653	254	5	3212	7.5874	1	0.923598	54.7977
KEGG_PATHWAY	ccs00190:Oxidative phosphorylation	11	3.94265	0.0533282	CCNA_03642, CCNA_03641, CCNA_03644, CCNA_02018, CCNA_03643, CCNA_02020, CCNA_00370, CCNA_02023, CCNA_03718, CCNA_02024, CCNA_02015	135	49	1136	1.88904	0.990517	0.266956	44.5456
COG_ONTOLOGY	Secondary metabolites biosynthesis, transport, and catabolism	6	2.15054	0.0604247	CCNA_02050, CCNA_00890, CCNA_02051, CCNA_00115, CCNA_03682, CCNA_02754	59	32	849	2.69809	0.653393	0.411267	36.3189
INTERPRO	IPR004839:Aminotransferase, class I/classII	4	1.43369	0.0624141	CCNA_02306, CCNA_01603, CCNA_01647, CCNA_02539	254	12	3212	4.21522	1	0.940736	61.1378
INTERPRO	IPR012675:Beta-grasp domain	4	1.43369	0.0624141	CCNA_03641, CCNA_03639, CCNA_00512, CCNA_02023	254	12	3212	4.21522	1	0.940736	61.1378
UP_KEYWORDS	One-carbon metabolism	3	1.07527	0.0631832	CCNA_01419, CCNA_01275, CCNA_03745	279	6	3884	6.96057	0.999286	0.26056	52.2237
UP_SEQ_FEATURE	region of interest:Substrate binding	5	1.79211	0.0725664	CCNA_01795, CCNA_02389, CCNA_00540, CCNA_00047, CCNA_00285	38	15	332	2.91228	0.997398	0.862454	55.0173
GOTERM_MF_DIRECT	GO:0016597~amino acid binding	4	1.43369	0.0748716	CCNA_02525, CCNA_00886, CCNA_03028, CCNA_03745	219	11	2343	3.89041	1	0.962526	62.6178
INTERPRO	IPR005479:Carbamoyl-phosphate synthetase large subunit-like, ATP-binding domain	3	1.07527	0.0750159	CCNA_01961, CCNA_02261, CCNA_02994	254	6	3212	6.32283	1	0.9582	68.1331
INTERPRO	IPR013078:Histidine phosphatase superfamily, clade-1	3	1.07527	0.0750159	CCNA_02344, CCNA_00560, CCNA_01413	254	6	3212	6.32283	1	0.9582	68.1331
INTERPRO	IPR006680:Amidohydrolase 1	4	1.43369	0.0765738	CCNA_02051, CCNA_00115, CCNA_02526, CCNA_02754	254	13	3212	3.89098	1	0.951551	68.9112
KEGG_PATHWAY	ccs01212:Fatty acid metabolism	8	2.86738	0.0835037	CCNA_03090, CCNA_01961, CCNA_03833, CCNA_01746, CCNA_01747, CCNA_03835, CCNA_01414, CCNA_03656	135	33	1136	2.03996	0.999396	0.370755	60.8642
KEGG_PATHWAY	ccs00230:Purine metabolism	12	4.30108	0.0848311	CCNA_03351, CCNA_02077, CCNA_02586, CCNA_01774, CCNA_02583, CCNA_00083, CCNA_03393, CCNA_00084, CCNA_02572, CCNA_03392, CCNA_01775, CCNA_02347	135	60	1136	1.68296	0.999466	0.358043	61.4697
GOTERM_MF_DIRECT	GO:0030145~manganese ion binding	4	1.43369	0.0932193	CCNA_02626, CCNA_03663, CCNA_02994, CCNA_01763	219	12	2343	3.56621	1	0.967974	70.982
GOTERM_BP_DIRECT	GO:0009086~methionine biosynthetic process	3	1.07527	0.0946859	CCNA_00559, CCNA_01275, CCNA_00515	135	6	1490	5.51852	0.999968	0.725596	67.1178
GOTERM_MF_DIRECT	GO:0030170~pyridoxal phosphate binding	6	2.15054	0.0992385	CCNA_01419, CCNA_02306, CCNA_01603, CCNA_01647, CCNA_02321, CCNA_02539	219	27	2343	2.37747	1	0.957164	73.3255
INTERPRO	IPR001041:2Fe-2S ferredoxin-type domain	3	1.07527	0.0996957	CCNA_03641, CCNA_03639, CCNA_02023	254	7	3212	5.41957	1	0.97628	78.5664
INTERPRO	IPR011054:Rudiment single hybrid motif	3	1.07527	0.0996957	CCNA_01961, CCNA_02261, CCNA_03392	254	7	3212	5.41957	1	0.97628	78.5664
