# Supplementary material for: The conserved transcriptional regulator CdnL is required for metabolic homeostasis and morphogenesis in Caulobacter
Source: PLoS Genet. 2020 Jan 21;16(1):e1008591. doi: 10.1371/journal.pgen.1008591 (PMC6994171; doi:10.1371/journal.pgen.1008591)
Supplement: S3 Table — (XLSX) [file pgen.1008591.s008.xlsx]

## Sheet: Read Alignment Statistics
	Library ID	Sample Description	Total Read Count (PFa)	Mapped Read Countb	% Mapped Readb	Read Length	Genome Fold Coverage
	GHA-600	ChIP-Seq_CdnL_Caulobacter_crescentus_NA1000(Expo)	9305532	8850570	95.11	50	109.457
	GHA-604	Total-Input_CdnL_Caulobacter_crescentus_NA1000(Expo)	9470205	9191093	97.05	50	113.669
	GHA-589	ChIP-Seq_RpoD_Caulobacter_crescentus_NA1000(Expo)	7102349	6842634	96.34	50	84.6247
	GHA-599	Total-Input_RpoD_Caulobacter_crescentus_NA1000(Expo)	10377241	10073438	97.07	50	124.581
	a PF stands for "passed filter" i.e. reads that fulfill the default Q30 Illumina quality criteria (quality score greater or equal to 30).
	b Bowtie alignment statistics depicting the number/percentage of single-end reads that mapped to the Caulobacter crescentus genome.

## Sheet: CdnL and RpoD ChIP-Seq traces
						Caulobacter crescentus (Normalized Read per Million unit, RPM)
						CdnL	CdnL Total input	RpoD	RpoD Total input
						WT(Expo)	WT(Expo)	WT(Expo)	WT(Expo)
	Start	End	Feature Strand	Feature	Description	(GHA-600)	(GHA-604)	(GHA-589)	(GHA-599)
	1	50				29.9416	21.869	27.9132	23.3287
	51	100				62.7078	39.7124	78.3324	43.58
	101	150				71.5208	32.9667	176.686	37.6237
	151	200				74.5715	36.6659	238.943	33.7521
	201	250	+	CCNA_00001	ATP/GTP-binding protein	57.6234	39.8212	152.134	33.7521
	251	300	+	CCNA_00001	ATP/GTP-binding protein	38.6416	38.2979	59.3339	38.6164
	301	350	+	CCNA_00001	ATP/GTP-binding protein	33.7831	39.2772	29.3747	38.4179
	351	400	+	CCNA_00001	ATP/GTP-binding protein	32.8792	34.3811	18.7062	32.0645
	401	450	+	CCNA_00001	ATP/GTP-binding protein	27.1169	27.309	12.7144	28.4908
	451	500	+	CCNA_00001	ATP/GTP-binding protein	26.213	28.1795	13.1528	27.2995
	501	550	+	CCNA_00001	ATP/GTP-binding protein	29.2636	31.4435	15.9295	31.7667
	551	600	+	CCNA_00001	ATP/GTP-binding protein	28.1338	32.3139	17.6832	32.6602
	601	650	+	CCNA_00001	ATP/GTP-binding protein	28.0208	32.4227	18.8524	31.2704
	651	700	+	CCNA_00001	ATP/GTP-binding protein	25.4221	31.4435	15.0527	28.193
	701	750	+	CCNA_00001	ATP/GTP-binding protein	23.5013	28.6147	12.4221	28.59
	751	800	+	CCNA_00001	ATP/GTP-binding protein	24.1792	25.7858	13.0067	30.0791
	801	850	+	CCNA_00001	ATP/GTP-binding protein	23.1623	27.9619	16.368	31.4689
	851	900	+	CCNA_00001	ATP/GTP-binding protein	28.9247	32.0963	20.7522	34.7448
	901	950	+	CCNA_00001	ATP/GTP-binding protein	34.574	38.1891	21.483	36.7303
	951	1000	+	CCNA_00001	ATP/GTP-binding protein	27.9078	36.9923	17.9755	31.9653
	1001	1050	+	CCNA_00001	ATP/GTP-binding protein	22.3714	28.9411	11.9837	26.7039
	1051	1100	+	CCNA_00001	ATP/GTP-binding protein	22.0325	27.4178	9.79155	30.5755
	1101	1150	+	CCNA_00001	ATP/GTP-binding protein	21.5805	26.221	10.6684	32.4616
	1151	1200	+	CCNA_00002	septum formation protein Maf	21.4675	25.2418	10.0838	29.5828
	1201	1250	+	CCNA_00002	septum formation protein Maf	23.7273	28.1795	11.6914	29.9798
	1251	1300	+	CCNA_00002	septum formation protein Maf	24.2922	28.2883	12.5683	30.1784
	1301	1350	+	CCNA_00002	septum formation protein Maf	22.4844	28.8323	11.8375	28.7886
	1351	1400	+	CCNA_00002	septum formation protein Maf	22.8234	29.2675	13.7374	29.7813
	1401	1450	+	CCNA_00002	septum formation protein Maf	22.3714	28.7235	13.299	27.7959
	1451	1500	+	CCNA_00002	septum formation protein Maf	24.0662	27.7443	17.2448	27.101
	1501	1550	+	CCNA_00002	septum formation protein Maf	28.0208	27.9619	30.6899	30.774
	1551	1600	+	CCNA_00002	septum formation protein Maf	26.213	31.3347	35.5126	31.866
	1601	1650	+	CCNA_00002	septum formation protein Maf	28.8117	35.9043	35.5126	33.2558
	1651	1700	+	CCNA_00002	septum formation protein Maf	29.1507	34.4899	31.4206	34.7448
	1701	1750	+	CCNA_00002	septum formation protein Maf	24.8572	30.5731	19.2908	33.5536
	1751	1800	+	CCNA_00003	shikimate 5-dehydrogenase	25.5351	30.3555	13.8835	31.9653
	1801	1850	+	CCNA_00003	shikimate 5-dehydrogenase	28.2468	30.0291	14.4681	31.3696
	1851	1900	+	CCNA_00003	shikimate 5-dehydrogenase	29.1507	27.9619	11.6914	28.4908
	1901	1950	+	CCNA_00003	shikimate 5-dehydrogenase	29.0377	28.9411	13.1528	30.0791
	1951	2000	+	CCNA_00003	shikimate 5-dehydrogenase	26.213	31.9875	15.0527	30.6747
	2001	2050	+	CCNA_00003	shikimate 5-dehydrogenase	21.6935	28.5059	11.3991	27.0017
	2051	2100	+	CCNA_00003	shikimate 5-dehydrogenase	21.8065	26.3298	10.8145	24.3214
	2101	2150	+	CCNA_00003	shikimate 5-dehydrogenase	20.1117	23.7186	10.3761	21.8396
	2151	2200	+	CCNA_00003	shikimate 5-dehydrogenase	21.3546	25.133	13.1528	26.5053
	2201	2250	+	CCNA_00003	shikimate 5-dehydrogenase	22.9364	27.5267	15.7834	31.2704
	2251	2300	+	CCNA_00003	shikimate 5-dehydrogenase	24.2922	26.765	14.9065	30.3769
	2301	2350	+	CCNA_00003	shikimate 5-dehydrogenase	24.2922	27.0914	13.5913	28.6893
	2351	2400	+	CCNA_00003	shikimate 5-dehydrogenase	22.2585	21.9778	12.276	24.1228
	2401	2450	+	CCNA_00003	shikimate 5-dehydrogenase	23.3883	22.5218	10.23	21.244
	2451	2500	+	CCNA_00003	shikimate 5-dehydrogenase	26.8909	29.7027	13.5913	24.4207
	2501	2550	+	CCNA_00003	shikimate 5-dehydrogenase	27.2299	37.6451	16.9525	29.7813
	2551	2600	+	CCNA_00003	shikimate 5-dehydrogenase	29.8286	38.5155	15.345	35.4397
	2601	2650	+	CCNA_00004	dephospho-CoA kinase	31.1844	33.9459	14.7604	36.3332
	2651	2700	+	CCNA_00004	dephospho-CoA kinase	29.3766	32.9667	13.8835	31.4689
	2701	2750	+	CCNA_00004	dephospho-CoA kinase	26.213	30.5731	13.7374	30.0791
	2751	2800	+	CCNA_00004	dephospho-CoA kinase	23.7273	29.0499	14.322	30.8733
	2801	2850	+	CCNA_00004	dephospho-CoA kinase	24.9701	31.3347	14.1758	30.8733
	2851	2900	+	CCNA_00004	dephospho-CoA kinase	27.5688	32.0963	13.5913	31.7667
	2901	2950	+	CCNA_00004	dephospho-CoA kinase	26.213	26.4386	13.5913	29.4835
	2951	3000	+	CCNA_00004	dephospho-CoA kinase	22.8234	23.0658	13.5913	25.4134
	3001	3050	+	CCNA_00004	dephospho-CoA kinase	24.7442	27.6354	17.0987	28.4908
	3051	3100	+	CCNA_00004	dephospho-CoA kinase	27.6818	31.3347	28.9362	34.3478
	3101	3150	+	CCNA_00004	dephospho-CoA kinase	34.0091	36.4483	74.2404	40.2047
	3151	3200	+	CCNA_00004	dephospho-CoA kinase	40.3364	40.474	133.72	41.6938
	3201	3250	+	dnaQ	DNA polymerase III, epsilon chain	40.9013	42.5412	132.259	41.4953
	3251	3300	+	dnaQ	DNA polymerase III, epsilon chain	37.3987	40.3652	75.848	40.7011
	3301	3350	+	dnaQ	DNA polymerase III, epsilon chain	34.1221	35.5779	33.1744	34.447
	3351	3400	+	dnaQ	DNA polymerase III, epsilon chain	36.4948	37.1011	21.0445	38.5171
	3401	3450	+	dnaQ	DNA polymerase III, epsilon chain	35.139	38.4067	18.2678	40.0062
	3451	3500	+	dnaQ	DNA polymerase III, epsilon chain	32.9922	37.9715	16.8064	36.0354
	3501	3550	+	dnaQ	DNA polymerase III, epsilon chain	28.8117	36.3395	13.8835	33.2558
	3551	3600	+	dnaQ	DNA polymerase III, epsilon chain	29.4896	35.6867	16.6603	34.3478
	3601	3650	+	dnaQ	DNA polymerase III, epsilon chain	32.3143	34.2723	16.9525	35.9361
	3651	3700	+	dnaQ	DNA polymerase III, epsilon chain	30.0546	31.2259	15.6373	32.5609
	3701	3750	+	dnaQ	DNA polymerase III, epsilon chain	27.9078	28.5059	16.2218	30.8733
	3751	3800	+	dnaQ	DNA polymerase III, epsilon chain	28.9247	27.6354	13.0067	28.3915
	3801	3850	+	dnaQ	DNA polymerase III, epsilon chain	30.2805	31.4435	12.8605	29.0864
	3851	3900	+	dnaQ	DNA polymerase III, epsilon chain	28.9247	30.7907	12.8605	28.3915
	3901	3950	+	dnaQ	DNA polymerase III, epsilon chain	28.8117	28.9411	21.9214	26.2075
	3951	4000				33.2182	33.5107	38.5816	29.0864
	4001	4050	+	CCNA_00006	enoyl-CoA hydratase	34.2351	33.7283	39.6046	30.774
	4051	4100	+	CCNA_00006	enoyl-CoA hydratase	29.8286	32.2051	27.4748	30.5755
	4101	4150	+	CCNA_00006	enoyl-CoA hydratase	32.4273	35.6867	17.391	33.5536
	4151	4200	+	CCNA_00006	enoyl-CoA hydratase	35.026	34.9251	14.6143	32.6602
	4201	4250	+	CCNA_00006	enoyl-CoA hydratase	34.2351	33.4019	15.345	34.2485
	4251	4300	+	CCNA_00006	enoyl-CoA hydratase	31.9753	29.5939	12.8605	34.1492
	4301	4350	+	CCNA_00006	enoyl-CoA hydratase	32.2013	25.5682	12.4221	30.0791
	4351	4400	+	CCNA_00006	enoyl-CoA hydratase	30.1675	26.8738	13.0067	27.7959
	4401	4450	+	CCNA_00006	enoyl-CoA hydratase	24.1792	28.5059	15.0527	27.9944
	4451	4500	+	CCNA_00006	enoyl-CoA hydratase	23.6143	30.8995	16.9525	32.958
	4501	4550	+	CCNA_00006	enoyl-CoA hydratase	23.7273	31.4435	15.4911	31.6674
	4551	4600	+	CCNA_00006	enoyl-CoA hydratase	24.8572	29.5939	15.0527	29.4835
	4601	4650	+	CCNA_00006	enoyl-CoA hydratase	32.6533	31.5523	17.2448	35.0427
	4651	4700	+	CCNA_00006	enoyl-CoA hydratase	41.3533	36.2307	35.6588	37.6237
	4701	4750	+	CCNA_00006	enoyl-CoA hydratase	47.9065	41.4532	88.5624	44.4734
	4751	4800	+	CCNA_00006	enoyl-CoA hydratase	68.8091	45.8052	238.358	44.8705
	4801	4850	+	CCNA_00006	enoyl-CoA hydratase	109.823	40.6916	430.536	38.2193
	4851	4900				165.526	32.6403	695.346	33.355
	4901	4950				183.265	33.4019	731.005	33.5536
	4951	5000	+	CCNA_00007	SSU ribosomal protein S20P	137.166	40.5828	338.612	36.9288
	5001	5050	+	CCNA_00007	SSU ribosomal protein S20P	96.7169	40.1476	77.6017	35.7376
	5051	5100	+	CCNA_00007	SSU ribosomal protein S20P	87.113	37.6451	37.1202	39.6091
	5101	5150	+	CCNA_00007	SSU ribosomal protein S20P	83.1585	41.2356	24.6981	44.0763
	5151	5200	+	CCNA_00007	SSU ribosomal protein S20P	80.7858	46.0228	28.3517	42.3887
	5201	5250	+	CCNA_00007	SSU ribosomal protein S20P	96.152	49.5044	40.1892	49.5362
	5251	5300				99.9936	53.4213	50.1269	59.8604
	5301	5350				100.22	57.0117	86.8087	63.4342
	5351	5400				113.552	54.4005	191.008	61.548
	5401	5450				118.41	49.5044	440.474	53.0107
	5451	5500				122.591	47.3284	734.659	43.3814
	5501	5550				132.195	40.0388	677.225	39.8077
	5551	5600				108.581	33.4019	339.197	36.2339
	5601	5650	+	dnaA	chromosome replication initiator protein DnaA	71.7468	33.0755	106.976	36.7303
	5651	5700	+	dnaA	chromosome replication initiator protein DnaA	62.7078	35.6867	31.1284	39.212
	5701	5750	+	dnaA	chromosome replication initiator protein DnaA	55.8156	34.8163	19.1447	32.7594
	5751	5800	+	dnaA	chromosome replication initiator protein DnaA	45.9857	29.9203	15.1988	29.1857
	5801	5850	+	dnaA	chromosome replication initiator protein DnaA	45.3078	31.4435	13.299	31.2704
	5851	5900	+	dnaA	chromosome replication initiator protein DnaA	42.7091	31.1171	13.0067	31.4689
	5901	5950	+	dnaA	chromosome replication initiator protein DnaA	40.7883	29.8115	14.6143	30.3769
	5951	6000	+	dnaA	chromosome replication initiator protein DnaA	40.6753	31.3347	16.368	27.9944
	6001	6050	+	dnaA	chromosome replication initiator protein DnaA	40.7883	31.7699	15.6373	29.1857
	6051	6100	+	dnaA	chromosome replication initiator protein DnaA	41.8052	34.4899	16.368	32.3623
	6101	6150	+	dnaA	chromosome replication initiator protein DnaA	44.8559	33.9459	20.0215	35.9361
	6151	6200	+	dnaA	chromosome replication initiator protein DnaA	46.2117	32.7491	24.1135	35.9361
	6201	6250	+	dnaA	chromosome replication initiator protein DnaA	48.2455	34.8163	26.8902	38.7157
	6251	6300	+	dnaA	chromosome replication initiator protein DnaA	48.3585	31.8787	21.483	38.815
	6301	6350	+	dnaA	chromosome replication initiator protein DnaA	42.2572	31.7699	19.437	37.4252
	6351	6400	+	dnaA	chromosome replication initiator protein DnaA	37.7377	33.5107	20.8984	37.4252
	6401	6450	+	dnaA	chromosome replication initiator protein DnaA	39.4325	30.0291	17.5371	33.5536
	6451	6500	+	dnaA	chromosome replication initiator protein DnaA	44.2909	28.6147	15.4911	27.0017
	6501	6550	+	dnaA	chromosome replication initiator protein DnaA	42.5961	28.9411	13.5913	28.4908
	6551	6600	+	dnaA	chromosome replication initiator protein DnaA	40.9013	29.2675	18.414	32.2631
	6601	6650	+	dnaA	chromosome replication initiator protein DnaA	43.0481	32.7491	21.7752	32.8587
	6651	6700	+	dnaA	chromosome replication initiator protein DnaA	42.4831	32.5315	18.8524	32.5609
	6701	6750	+	dnaA	chromosome replication initiator protein DnaA	42.0312	30.2467	15.345	29.3842
	6751	6800	+	dnaA	chromosome replication initiator protein DnaA	38.1896	30.1379	11.1068	27.2995
	6801	6850	+	dnaA	chromosome replication initiator protein DnaA	38.1896	30.6819	11.6914	28.0937
	6851	6900	+	dnaA	chromosome replication initiator protein DnaA	41.4663	29.8115	13.1528	31.0718
	6901	6950	+	dnaA	chromosome replication initiator protein DnaA	41.2403	32.3139	13.7374	30.8733
	6951	7000	+	dnaA	chromosome replication initiator protein DnaA	35.9299	28.1795	11.5453	24.8177
	7001	7050	+	dnaA	chromosome replication initiator protein DnaA	37.5117	27.309	13.1528	28.7886
	7051	7100	+	dnaA	chromosome replication initiator protein DnaA	42.1442	34.0547	19.8754	34.447
	7101	7150	+	dnaA	chromosome replication initiator protein DnaA	39.4325	34.9251	20.7522	33.8514
	7151	7200	-	alkB	alkylated DNA repair protein AlkB	39.2065	34.9251	20.6061	36.5317
	7201	7250	-	alkB	alkylated DNA repair protein AlkB	32.6533	32.7491	18.9985	34.9434
	7251	7300	-	alkB	alkylated DNA repair protein AlkB	27.0039	34.2723	17.2448	34.0499
	7301	7350	-	alkB	alkylated DNA repair protein AlkB	28.1338	32.7491	13.0067	34.0499
	7351	7400	-	alkB	alkylated DNA repair protein AlkB	25.6481	30.4643	8.47627	30.774
	7401	7450	-	alkB	alkylated DNA repair protein AlkB	23.7273	29.0499	9.20698	27.2002
	7451	7500	-	alkB	alkylated DNA repair protein AlkB	24.6312	25.0242	10.0838	24.2221
	7501	7550	-	alkB	alkylated DNA repair protein AlkB	24.2922	27.309	11.6914	24.5199
	7551	7600	-	alkB	alkylated DNA repair protein AlkB	23.8403	31.6611	12.276	26.9024
	7601	7650	-	alkB	alkylated DNA repair protein AlkB	27.3429	34.2723	20.0215	32.3623
	7651	7700	-	alkB	alkylated DNA repair protein AlkB	31.5234	34.2723	35.6588	34.2485
	7701	7750	-	alkB	alkylated DNA repair protein AlkB	34.3481	36.6659	38.1432	33.6529
	7751	7800	-	alkB	alkylated DNA repair protein AlkB	31.2974	35.9043	28.2055	32.0645
	7801	7850				30.7325	34.9251	25.8672	33.6529
	7851	7900				40.2234	34.1635	32.2975	35.4397
	7901	7950				55.8156	32.8579	53.0497	34.0499
	7951	8000				92.0845	37.9715	125.244	38.4179
	8001	8050				109.597	38.5155	182.24	40.5026
	8051	8100				83.6104	37.8627	133.72	40.0062
	8101	8150				62.9338	36.3395	59.0416	40.304
	8151	8200	+	dnaK	chaperone protein DnaK	56.6065	36.2307	29.2285	40.0062
	8201	8250	+	dnaK	chaperone protein DnaK	52.313	36.7747	20.7522	36.2339
	8251	8300	+	dnaK	chaperone protein DnaK	45.5338	30.5731	16.2218	28.7886
	8301	8350	+	dnaK	chaperone protein DnaK	44.4039	27.6354	15.0527	28.4908
	8351	8400	+	dnaK	chaperone protein DnaK	53.4429	34.5987	22.6521	34.8441
	8401	8450	+	dnaK	chaperone protein DnaK	52.652	35.9043	27.7671	36.1346
	8451	8500	+	dnaK	chaperone protein DnaK	46.2117	32.2051	22.6521	37.0281
	8501	8550	+	dnaK	chaperone protein DnaK	47.1156	36.4483	17.6832	40.4033
	8551	8600	+	dnaK	chaperone protein DnaK	48.3585	36.6659	16.0757	37.4252
	8601	8650	+	dnaK	chaperone protein DnaK	50.7312	36.2307	17.6832	37.1273
	8651	8700	+	dnaK	chaperone protein DnaK	57.9624	42.5412	23.0905	43.7785
	8701	8750	+	dnaK	chaperone protein DnaK	56.7195	45.2612	25.7211	46.6574
	8751	8800	+	dnaK	chaperone protein DnaK	44.7429	39.4948	31.8591	41.6938
	8801	8850	+	dnaK	chaperone protein DnaK	41.1273	38.2979	47.6425	37.8222
	8851	8900	+	dnaK	chaperone protein DnaK	40.9013	38.5155	45.3042	38.815
	8901	8950	+	dnaK	chaperone protein DnaK	43.274	39.2772	31.7129	42.6865
	8951	9000	+	dnaK	chaperone protein DnaK	40.7883	40.5828	24.1135	43.4807
	9001	9050	+	dnaK	chaperone protein DnaK	35.026	37.5363	18.414	43.3814
	9051	9100	+	dnaK	chaperone protein DnaK	37.6247	36.3395	19.7292	43.58
	9101	9150	+	dnaK	chaperone protein DnaK	41.2403	38.1891	18.8524	42.0909
	9151	9200	+	dnaK	chaperone protein DnaK	37.0598	37.4275	16.5141	37.723
	9201	9250	+	dnaK	chaperone protein DnaK	31.5234	37.2099	14.322	34.5463
	9251	9300	+	dnaK	chaperone protein DnaK	29.2636	33.0755	12.4221	32.1638
	9301	9350	+	dnaK	chaperone protein DnaK	27.9078	27.6354	12.8605	27.7959
	9351	9400	+	dnaK	chaperone protein DnaK	28.0208	28.7235	13.4451	27.9944
	9401	9450	+	dnaK	chaperone protein DnaK	35.5909	30.7907	13.5913	31.866
	9451	9500	+	dnaK	chaperone protein DnaK	34.1221	30.4643	12.7144	32.958
	9501	9550	+	dnaK	chaperone protein DnaK	30.2805	31.4435	14.6143	32.8587
	9551	9600	+	dnaK	chaperone protein DnaK	34.2351	35.4691	14.0297	33.7521
	9601	9650	+	dnaK	chaperone protein DnaK	33.8961	36.6659	13.8835	37.723
	9651	9700	+	dnaK	chaperone protein DnaK	34.574	39.6036	15.6373	41.2967
	9701	9750	+	dnaK	chaperone protein DnaK	33.3312	41.4532	16.368	41.2967
	9751	9800	+	dnaK	chaperone protein DnaK	31.7494	37.5363	17.0987	40.6018
	9801	9850	+	dnaK	chaperone protein DnaK	31.9753	35.6867	16.5141	38.4179
	9851	9900	+	dnaK	chaperone protein DnaK	30.5065	36.6659	16.2218	42.488
	9901	9950	+	dnaK	chaperone protein DnaK	32.5403	41.562	15.7834	45.7639
	9951	10000	+	dnaK	chaperone protein DnaK	39.0935	44.7172	15.4911	41.5945
	10001	10050	+	dnaK	chaperone protein DnaK	40.5624	41.1268	17.2448	36.8295
	10051	10100	+	dnaK	chaperone protein DnaK	42.0312	36.6659	20.3138	36.7303
	10101	10150				49.9403	38.9508	26.8902	41.0982
	10151	10200				64.2896	45.2612	40.7738	46.2603
	10201	10250	+	dnaJ	chaperone protein DnaJ	63.7247	41.6708	43.2582	48.2457
	10251	10300	+	dnaJ	chaperone protein DnaJ	50.7312	37.5363	27.9132	43.1829
	10301	10350	+	dnaJ	chaperone protein DnaJ	44.1779	38.0803	19.437	36.631
	10351	10400	+	dnaJ	chaperone protein DnaJ	37.3987	33.1843	19.437	38.9142
	10401	10450	+	dnaJ	chaperone protein DnaJ	35.7039	31.5523	15.1988	35.1419
	10451	10500	+	dnaJ	chaperone protein DnaJ	35.7039	30.6819	12.276	28.7886
	10501	10550	+	dnaJ	chaperone protein DnaJ	30.8455	23.7186	11.3991	26.6046
	10551	10600	+	dnaJ	chaperone protein DnaJ	26.665	21.6514	9.79155	26.1083
	10601	10650	+	dnaJ	chaperone protein DnaJ	26.213	22.3042	10.0838	26.4061
	10651	10700	+	dnaJ	chaperone protein DnaJ	28.6987	23.501	10.0838	26.4061
	10701	10750	+	dnaJ	chaperone protein DnaJ	28.3598	28.2883	10.23	26.009
	10751	10800	+	dnaJ	chaperone protein DnaJ	29.8286	30.1379	10.23	26.8032
	10801	10850	+	dnaJ	chaperone protein DnaJ	33.2182	29.3763	10.9607	28.8879
	10851	10900	+	dnaJ	chaperone protein DnaJ	28.9247	27.9619	10.5223	23.1301
	10901	10950	+	dnaJ	chaperone protein DnaJ	24.0662	26.5474	11.9837	21.6411
	10951	11000	+	dnaJ	chaperone protein DnaJ	26.213	31.6611	16.2218	28.8879
	11001	11050	+	dnaJ	chaperone protein DnaJ	29.4896	34.5987	16.0757	32.5609
	11051	11100	+	dnaJ	chaperone protein DnaJ	28.0208	31.1171	14.9065	31.866
	11101	11150	+	dnaJ	chaperone protein DnaJ	27.3429	30.6819	15.4911	34.1492
	11151	11200	+	dnaJ	chaperone protein DnaJ	30.3935	26.1122	14.0297	33.2558
	11201	11250	+	dnaJ	chaperone protein DnaJ	26.552	23.9362	12.4221	28.4908
	11251	11300	+	dnaJ	chaperone protein DnaJ	25.4221	30.3555	14.7604	29.5828
	11301	11350	+	dnaJ	chaperone protein DnaJ	31.0714	37.6451	23.0905	34.3478
	11351	11400	+	dnaJ	chaperone protein DnaJ	34.3481	41.7796	37.8509	35.9361
	11401	11450				37.9637	40.9092	65.0334	36.8295
	11451	11500	+	mutS	DNA mismatch repair protein MutS	36.1559	37.2099	73.0713	34.5463
	11501	11550	+	mutS	DNA mismatch repair protein MutS	35.252	38.0803	49.1039	35.3405
	11551	11600	+	mutS	DNA mismatch repair protein MutS	35.139	35.2515	27.9132	39.5099
	11601	11650	+	mutS	DNA mismatch repair protein MutS	31.1844	32.2051	17.5371	38.4179
	11651	11700	+	mutS	DNA mismatch repair protein MutS	28.0208	32.4227	14.0297	35.2412
	11701	11750	+	mutS	DNA mismatch repair protein MutS	26.213	28.6147	11.8375	31.4689
	11751	11800	+	mutS	DNA mismatch repair protein MutS	23.6143	26.1122	10.6684	29.5828
	11801	11850	+	mutS	DNA mismatch repair protein MutS	22.5974	25.3506	8.18398	27.2002
	11851	11900	+	mutS	DNA mismatch repair protein MutS	21.1286	21.9778	6.43027	21.244
	11901	11950	+	mutS	DNA mismatch repair protein MutS	20.4507	21.325	7.01484	18.8615
	11951	12000	+	mutS	DNA mismatch repair protein MutS	17.513	19.0402	7.74556	17.571
	12001	12050	+	mutS	DNA mismatch repair protein MutS	16.7221	21.1074	8.76855	19.8542
	12051	12100	+	mutS	DNA mismatch repair protein MutS	21.9195	29.9203	10.9607	25.4134
	12101	12150	+	mutS	DNA mismatch repair protein MutS	24.4052	30.7907	12.276	28.3915
	12151	12200	+	mutS	DNA mismatch repair protein MutS	23.2753	29.5939	12.1298	27.101
	12201	12250	+	mutS	DNA mismatch repair protein MutS	19.4338	27.5267	9.06084	24.0236
	12251	12300	+	mutS	DNA mismatch repair protein MutS	18.3039	24.1538	6.72256	20.2513
	12301	12350	+	mutS	DNA mismatch repair protein MutS	20.1117	25.133	8.33013	23.3287
	12351	12400	+	mutS	DNA mismatch repair protein MutS	20.5636	25.8946	9.64541	22.9316
	12401	12450	+	mutS	DNA mismatch repair protein MutS	19.8857	25.8946	8.9147	19.5564
	12451	12500	+	mutS	DNA mismatch repair protein MutS	21.2416	27.0914	8.47627	22.5345
	12501	12550	+	mutS	DNA mismatch repair protein MutS	21.4675	30.2467	9.06084	26.1083
	12551	12600	+	mutS	DNA mismatch repair protein MutS	20.5636	30.0291	9.49927	28.59
	12601	12650	+	mutS	DNA mismatch repair protein MutS	24.2922	28.1795	9.93769	26.2075
	12651	12700	+	mutS	DNA mismatch repair protein MutS	25.1961	25.0242	9.35312	22.9316
	12701	12750	+	mutS	DNA mismatch repair protein MutS	24.0662	26.8738	10.5223	25.3141
	12751	12800	+	mutS	DNA mismatch repair protein MutS	24.9701	29.8115	12.8605	25.5126
	12801	12850	+	mutS	DNA mismatch repair protein MutS	21.5805	25.7858	12.5683	25.1156
	12851	12900	+	mutS	DNA mismatch repair protein MutS	22.2585	24.9154	9.20698	28.0937
	12901	12950	+	mutS	DNA mismatch repair protein MutS	24.5182	27.2002	8.9147	28.6893
	12951	13000	+	mutS	DNA mismatch repair protein MutS	21.0156	25.4594	10.9607	27.0017
	13001	13050	+	mutS	DNA mismatch repair protein MutS	21.2416	26.221	10.9607	30.5755
	13051	13100	+	mutS	DNA mismatch repair protein MutS	23.7273	25.7858	11.253	29.7813
	13101	13150	+	mutS	DNA mismatch repair protein MutS	23.2753	23.3922	11.3991	23.5272
	13151	13200	+	mutS	DNA mismatch repair protein MutS	19.0948	24.589	9.49927	23.2294
	13201	13250	+	mutS	DNA mismatch repair protein MutS	18.8688	24.589	8.76855	25.7112
	13251	13300	+	mutS	DNA mismatch repair protein MutS	20.3377	24.2626	9.93769	26.4061
	13301	13350	+	mutS	DNA mismatch repair protein MutS	19.0948	26.3298	10.23	22.9316
	13351	13400	+	mutS	DNA mismatch repair protein MutS	22.5974	31.7699	10.23	25.2148
	13401	13450	+	mutS	DNA mismatch repair protein MutS	25.0831	35.1427	11.253	30.9725
	13451	13500	+	mutS	DNA mismatch repair protein MutS	24.5182	33.0755	11.6914	32.6602
	13501	13550	+	mutS	DNA mismatch repair protein MutS	25.1961	31.6611	12.276	29.4835
	13551	13600	+	mutS	DNA mismatch repair protein MutS	24.1792	31.5523	12.1298	29.682
	13601	13650	+	mutS	DNA mismatch repair protein MutS	26.326	33.1843	12.276	29.0864
	13651	13700	+	mutS	DNA mismatch repair protein MutS	28.2468	35.0339	16.9525	28.7886
	13701	13750	+	mutS	DNA mismatch repair protein MutS	28.0208	33.9459	21.6291	32.2631
	13751	13800	+	mutS	DNA mismatch repair protein MutS	24.9701	35.3603	21.7752	33.4543
	13801	13850	+	mutS	DNA mismatch repair protein MutS	20.9026	30.8995	14.1758	26.9024
	13851	13900	+	mutS	DNA mismatch repair protein MutS	23.0494	26.221	9.06084	23.3287
	13901	13950	+	mutS	DNA mismatch repair protein MutS	22.1455	27.2002	10.3761	24.7185
	13951	14000	+	mutS	DNA mismatch repair protein MutS	20.2247	22.957	9.64541	24.3214
	14001	14050	+	mutS	DNA mismatch repair protein MutS	22.8234	24.1538	9.79155	24.6192
	14051	14100	+	mutS	DNA mismatch repair protein MutS	23.9533	25.4594	11.3991	25.9097
	14101	14150	+	mutS	DNA mismatch repair protein MutS	27.4559	26.9826	19.8754	29.9798
	14151	14200	+	mutS	DNA mismatch repair protein MutS	33.7831	29.9203	34.3435	32.4616
	14201	14250	+	glnD	protein-PII uridylyltransferase	35.365	29.3763	37.9971	32.958
	14251	14300	+	glnD	protein-PII uridylyltransferase	35.5909	29.1587	25.8672	31.0718
	14301	14350	+	glnD	protein-PII uridylyltransferase	34.0091	31.0083	15.9295	32.7594
	14351	14400	+	glnD	protein-PII uridylyltransferase	31.2974	30.5731	14.0297	35.539
	14401	14450	+	glnD	protein-PII uridylyltransferase	30.5065	30.8995	14.6143	32.3623
	14451	14500	+	glnD	protein-PII uridylyltransferase	29.1507	32.7491	14.9065	31.1711
	14501	14550	+	glnD	protein-PII uridylyltransferase	32.5403	32.8579	26.8902	34.3478
	14551	14600	+	glnD	protein-PII uridylyltransferase	33.6701	38.2979	46.6195	40.8996
	14601	14650	+	glnD	protein-PII uridylyltransferase	32.8792	41.3444	48.9578	40.1055
	14651	14700	+	glnD	protein-PII uridylyltransferase	34.1221	41.018	33.0282	38.7157
	14701	14750	+	glnD	protein-PII uridylyltransferase	33.1052	41.562	21.483	40.8004
	14751	14800	+	glnD	protein-PII uridylyltransferase	30.9585	35.6867	17.9755	34.9434
	14801	14850	+	glnD	protein-PII uridylyltransferase	27.4559	29.1587	20.1677	31.0718
	14851	14900	+	glnD	protein-PII uridylyltransferase	26.439	29.1587	25.5749	29.5828
	14901	14950	+	glnD	protein-PII uridylyltransferase	25.987	32.3139	20.8984	28.3915
	14951	15000	+	glnD	protein-PII uridylyltransferase	23.2753	28.1795	12.276	30.3769
	15001	15050	+	glnD	protein-PII uridylyltransferase	23.7273	27.2002	12.276	31.5682
	15051	15100	+	glnD	protein-PII uridylyltransferase	23.6143	28.1795	11.6914	30.9725
	15101	15150	+	glnD	protein-PII uridylyltransferase	21.2416	26.9826	9.64541	29.8806
	15151	15200	+	glnD	protein-PII uridylyltransferase	20.4507	29.0499	10.0838	27.8951
	15201	15250	+	glnD	protein-PII uridylyltransferase	24.7442	31.6611	13.1528	32.4616
	15251	15300	+	glnD	protein-PII uridylyltransferase	29.3766	34.3811	19.2908	40.8996
	15301	15350	+	glnD	protein-PII uridylyltransferase	30.0546	34.5987	25.2827	41.0982
	15351	15400	+	glnD	protein-PII uridylyltransferase	28.9247	35.5779	21.1907	38.5171
	15401	15450	+	glnD	protein-PII uridylyltransferase	27.3429	36.5571	15.4911	35.2412
	15451	15500	+	glnD	protein-PII uridylyltransferase	28.0208	31.7699	16.368	33.1565
	15501	15550	+	glnD	protein-PII uridylyltransferase	27.7948	31.3347	19.8754	33.4543
	15551	15600	+	glnD	protein-PII uridylyltransferase	24.2922	29.9203	24.2597	29.0864
	15601	15650	+	glnD	protein-PII uridylyltransferase	22.8234	28.9411	27.6209	27.6966
	15651	15700	+	glnD	protein-PII uridylyltransferase	25.0831	31.3347	30.1054	30.8733
	15701	15750	+	glnD	protein-PII uridylyltransferase	24.8572	26.9826	24.552	31.0718
	15751	15800	+	glnD	protein-PII uridylyltransferase	24.4052	26.0034	16.8064	28.9871
	15801	15850	+	glnD	protein-PII uridylyltransferase	24.2922	29.0499	12.7144	28.2922
	15851	15900	+	glnD	protein-PII uridylyltransferase	26.439	30.7907	14.1758	29.0864
	15901	15950	+	glnD	protein-PII uridylyltransferase	28.3598	31.8787	17.5371	31.4689
	15951	16000	+	glnD	protein-PII uridylyltransferase	28.2468	33.8371	22.2137	34.447
	16001	16050	+	glnD	protein-PII uridylyltransferase	26.665	35.0339	20.7522	33.6529
	16051	16100	+	glnD	protein-PII uridylyltransferase	25.1961	33.7283	15.0527	30.3769
	16101	16150	+	glnD	protein-PII uridylyltransferase	24.2922	30.4643	10.6684	26.5053
	16151	16200	+	glnD	protein-PII uridylyltransferase	23.8403	27.7443	9.35312	25.0163
	16201	16250	+	glnD	protein-PII uridylyltransferase	26.213	32.0963	10.5223	31.5682
	16251	16300	+	glnD	protein-PII uridylyltransferase	30.0546	32.3139	12.276	34.5463
	16301	16350	+	glnD	protein-PII uridylyltransferase	29.6026	29.4851	15.0527	28.8879
	16351	16400	+	glnD	protein-PII uridylyltransferase	25.6481	27.9619	13.7374	27.2002
	16401	16450	+	glnD	protein-PII uridylyltransferase	25.6481	28.0707	13.299	31.6674
	16451	16500	+	glnD	protein-PII uridylyltransferase	28.1338	29.7027	14.0297	31.5682
	16501	16550	+	glnD	protein-PII uridylyltransferase	27.6818	29.1587	12.5683	27.2002
	16551	16600	+	glnD	protein-PII uridylyltransferase	25.7611	28.0707	11.5453	25.5126
	16601	16650	+	glnD	protein-PII uridylyltransferase	24.4052	27.9619	11.8375	25.4134
	16651	16700	+	glnD	protein-PII uridylyltransferase	23.5013	26.8738	11.3991	28.193
	16701	16750	+	glnD	protein-PII uridylyltransferase	21.4675	26.5474	10.5223	27.4981
	16751	16800	+	glnD	protein-PII uridylyltransferase	24.5182	26.0034	13.299	27.2995
	16801	16850	+	glnD	protein-PII uridylyltransferase	26.7779	25.3506	14.9065	29.8806
	16851	16900	+	glnD	protein-PII uridylyltransferase	26.213	29.2675	12.5683	30.6747
	16901	16950	+	glnD	protein-PII uridylyltransferase	26.1	31.2259	11.9837	29.9798
	16951	17000	+	glnD	protein-PII uridylyltransferase	27.0039	31.0083	11.9837	26.3068
	17001	17050	+	glnD	protein-PII uridylyltransferase	24.8572	29.3763	12.1298	27.2995
	17051	17100	-	moaC	molybdenum cofactor biosynthesis protein C	25.1961	29.8115	13.7374	30.2776
	17101	17150	-	moaC	molybdenum cofactor biosynthesis protein C	29.1507	30.6819	14.4681	31.1711
	17151	17200	-	moaC	molybdenum cofactor biosynthesis protein C	28.2468	27.5267	14.1758	28.4908
	17201	17250	-	moaC	molybdenum cofactor biosynthesis protein C	27.0039	28.5059	13.8835	28.3915
	17251	17300	-	moaC	molybdenum cofactor biosynthesis protein C	25.3091	27.9619	11.6914	26.4061
	17301	17350	-	moaC	molybdenum cofactor biosynthesis protein C	23.6143	25.2418	8.9147	19.9535
	17351	17400	-	moaC	molybdenum cofactor biosynthesis protein C	22.0325	24.045	8.47627	21.3433
	17401	17450	-	moaC	molybdenum cofactor biosynthesis protein C	22.7104	24.1538	11.3991	23.0309
	17451	17500	-	moaC	molybdenum cofactor biosynthesis protein C	27.0039	27.7443	16.0757	27.9944
	17501	17550	-	moaB	molybdenum cofactor biosynthesis protein B	28.2468	29.2675	17.8294	31.7667
	17551	17600	-	moaB	molybdenum cofactor biosynthesis protein B	27.0039	29.9203	18.1217	31.7667
	17601	17650	-	moaB	molybdenum cofactor biosynthesis protein B	25.987	32.5315	17.2448	34.9434
	17651	17700	-	moaB	molybdenum cofactor biosynthesis protein B	25.7611	36.1219	15.345	38.4179
	17701	17750	-	moaB	molybdenum cofactor biosynthesis protein B	25.7611	35.7955	13.7374	38.5171
	17751	17800	-	moaB	molybdenum cofactor biosynthesis protein B	25.5351	32.2051	13.0067	33.7521
	17801	17850	-	moaB	molybdenum cofactor biosynthesis protein B	23.3883	30.8995	12.276	32.6602
	17851	17900	-	moaB	molybdenum cofactor biosynthesis protein B	22.5974	30.6819	12.5683	34.1492
	17901	17950	-	moaB	molybdenum cofactor biosynthesis protein B	22.0325	28.6147	15.4911	35.6383
	17951	18000	-	moaB	molybdenum cofactor biosynthesis protein B	24.2922	27.2002	17.391	32.0645
	18001	18050	-	moaB	molybdenum cofactor biosynthesis protein B	28.1338	27.6354	31.2745	28.6893
	18051	18100	-	moaE	molybdopterin converting factor, large subunit	25.7611	30.5731	35.5126	29.2849
	18101	18150	-	moaE	molybdopterin converting factor, large subunit	23.0494	33.9459	22.2137	28.8879
	18151	18200	-	moaE	molybdopterin converting factor, large subunit	22.0325	31.0083	15.1988	30.0791
	18201	18250	-	moaE	molybdopterin converting factor, large subunit	20.9026	28.9411	12.4221	31.6674
	18251	18300	-	moaE	molybdopterin converting factor, large subunit	23.3883	32.7491	15.1988	34.0499
	18301	18350	-	moaE	molybdopterin converting factor, large subunit	25.3091	34.7075	15.9295	35.2412
	18351	18400	-	moaE	molybdopterin converting factor, large subunit	23.1623	31.2259	14.0297	31.4689
	18401	18450	-	moaE	molybdopterin converting factor, large subunit	23.2753	31.0083	13.4451	30.9725
	18451	18500	-	moaE	molybdopterin converting factor, large subunit	25.5351	34.5987	13.0067	32.5609
	18501	18550	-	moaD	molybdopterin converting factor, small subunit	24.8572	31.9875	14.0297	34.3478
	18551	18600	-	moaD	molybdopterin converting factor, small subunit	22.1455	30.2467	13.1528	32.1638
	18601	18650	-	moaD	molybdopterin converting factor, small subunit	21.3546	27.7443	11.6914	28.2922
	18651	18700	-	moaD	molybdopterin converting factor, small subunit	20.7896	22.8482	9.79155	27.5973
	18701	18750	-	moaD	molybdopterin converting factor, small subunit	20.5636	21.4338	10.0838	24.8177
	18751	18800	-	moaA	molybdenum cofactor biosynthesis protein A	21.6935	21.7602	11.1068	21.9389
	18801	18850	-	moaA	molybdenum cofactor biosynthesis protein A	21.2416	26.765	9.79155	22.4352
	18851	18900	-	moaA	molybdenum cofactor biosynthesis protein A	21.3546	27.8531	9.49927	23.825
	18901	18950	-	moaA	molybdenum cofactor biosynthesis protein A	23.0494	26.6562	10.5223	25.7112
	18951	19000	-	moaA	molybdenum cofactor biosynthesis protein A	21.5805	25.133	8.76855	23.6265
	19001	19050	-	moaA	molybdenum cofactor biosynthesis protein A	19.7727	22.0866	7.45327	22.9316
	19051	19100	-	moaA	molybdenum cofactor biosynthesis protein A	25.5351	24.6978	8.47627	27.8951
	19101	19150	-	moaA	molybdenum cofactor biosynthesis protein A	27.9078	27.8531	10.0838	29.8806
	19151	19200	-	moaA	molybdenum cofactor biosynthesis protein A	23.9533	28.2883	10.23	30.5755
	19201	19250	-	moaA	molybdenum cofactor biosynthesis protein A	21.3546	28.7235	10.3761	30.6747
	19251	19300	-	moaA	molybdenum cofactor biosynthesis protein A	21.9195	26.6562	10.0838	26.8032
	19301	19350	-	moaA	molybdenum cofactor biosynthesis protein A	23.5013	24.8066	10.3761	26.009
	19351	19400	-	moaA	molybdenum cofactor biosynthesis protein A	25.0831	28.6147	13.4451	30.8733
	19401	19450	-	moaA	molybdenum cofactor biosynthesis protein A	24.7442	30.0291	15.345	31.3696
	19451	19500	-	moaA	molybdenum cofactor biosynthesis protein A	23.7273	28.7235	13.5913	30.3769
	19501	19550	-	moaA	molybdenum cofactor biosynthesis protein A	27.5688	31.3347	12.276	32.4616
	19551	19600	-	moaA	molybdenum cofactor biosynthesis protein A	34.687	36.8835	16.368	33.5536
	19601	19650	-	moaA	molybdenum cofactor biosynthesis protein A	38.6416	37.9715	25.4288	37.8222
	19651	19700	-	moaA	molybdenum cofactor biosynthesis protein A	35.5909	31.7699	36.5356	33.6529
	19701	19750	-	moaA	molybdenum cofactor biosynthesis protein A	40.4494	31.1171	75.9941	32.4616
	19751	19800	-	moaA	molybdenum cofactor biosynthesis protein A	39.3195	28.0707	98.7924	31.9653
	19801	19850	+	CCNA_00019	molybdopterin-guanine dinucleotide biosynthesis protein A	30.5065	26.9826	60.7953	27.5973
	19851	19900	+	CCNA_00019	molybdopterin-guanine dinucleotide biosynthesis protein A	21.9195	26.221	25.5749	22.2367
	19901	19950	+	CCNA_00019	molybdopterin-guanine dinucleotide biosynthesis protein A	17.174	21.869	11.6914	18.9608
	19951	20000	+	CCNA_00019	molybdopterin-guanine dinucleotide biosynthesis protein A	19.9987	22.7394	9.35312	20.6484
	20001	20050	+	CCNA_00019	molybdopterin-guanine dinucleotide biosynthesis protein A	22.0325	22.413	11.253	22.0382
	20051	20100	+	CCNA_00019	molybdopterin-guanine dinucleotide biosynthesis protein A	27.2299	26.1122	12.8605	25.4134
	20101	20150	+	CCNA_00019	molybdopterin-guanine dinucleotide biosynthesis protein A	32.5403	27.7443	12.5683	28.4908
	20151	20200	+	CCNA_00019	molybdopterin-guanine dinucleotide biosynthesis protein A	31.4104	25.0242	11.8375	26.3068
	20201	20250	+	CCNA_00019	molybdopterin-guanine dinucleotide biosynthesis protein A	30.2805	25.7858	8.9147	26.2075
	20251	20300	+	CCNA_00019	molybdopterin-guanine dinucleotide biosynthesis protein A	32.7662	28.9411	10.3761	30.0791
	20301	20350	+	CCNA_00019	molybdopterin-guanine dinucleotide biosynthesis protein A	35.026	29.7027	12.5683	30.6747
	20351	20400	+	CCNA_00019	molybdopterin-guanine dinucleotide biosynthesis protein A	36.3818	28.9411	12.4221	26.2075
	20401	20450	+	CCNA_00019	molybdopterin-guanine dinucleotide biosynthesis protein A	37.0598	27.9619	14.4681	25.2148
	20451	20500	-	CCNA_00020	hypothetical protein	34.574	26.5474	13.7374	24.4207
	20501	20550	-	CCNA_00020	hypothetical protein	36.8338	28.5059	14.322	24.6192
	20551	20600	-	CCNA_00020	hypothetical protein	45.6468	34.2723	23.0905	29.9798
	20601	20650	-	CCNA_00020	hypothetical protein	54.2338	35.9043	52.4652	40.6018
	20651	20700	-	CCNA_00020	hypothetical protein	54.0078	34.7075	147.166	41.6938
	20701	20750	-	CCNA_03911	hypothetical protein	58.8663	35.4691	374.563	40.1055
	20751	20800	-	CCNA_03911	hypothetical protein	63.1598	38.4067	476.279	44.8705
	20801	20850	-	CCNA_00021	putative aerobic-type carbon monoxide dehydrogenase, large subunit CoxL	48.9234	37.8627	280.886	43.7785
	20851	20900	-	CCNA_00021	putative aerobic-type carbon monoxide dehydrogenase, large subunit CoxL	33.1052	30.0291	91.9237	32.6602
	20901	20950	-	CCNA_00021	putative aerobic-type carbon monoxide dehydrogenase, large subunit CoxL	25.7611	26.8738	27.1825	26.4061
	20951	21000	-	CCNA_00021	putative aerobic-type carbon monoxide dehydrogenase, large subunit CoxL	23.1623	28.9411	18.2678	27.2995
	21001	21050	-	CCNA_00021	putative aerobic-type carbon monoxide dehydrogenase, large subunit CoxL	22.4844	27.6354	14.4681	25.7112
	21051	21100	-	CCNA_00021	putative aerobic-type carbon monoxide dehydrogenase, large subunit CoxL	25.6481	29.1587	14.6143	28.4908
	21101	21150	-	CCNA_00021	putative aerobic-type carbon monoxide dehydrogenase, large subunit CoxL	26.665	30.3555	13.8835	31.3696
	21151	21200	-	CCNA_00021	putative aerobic-type carbon monoxide dehydrogenase, large subunit CoxL	28.1338	34.5987	13.299	33.355
	21201	21250	-	CCNA_00021	putative aerobic-type carbon monoxide dehydrogenase, large subunit CoxL	26.8909	33.5107	14.0297	32.6602
	21251	21300	-	CCNA_00021	putative aerobic-type carbon monoxide dehydrogenase, large subunit CoxL	26.1	29.2675	12.5683	30.0791
	21301	21350	-	CCNA_00021	putative aerobic-type carbon monoxide dehydrogenase, large subunit CoxL	27.3429	29.1587	11.8375	29.9798
	21351	21400	-	CCNA_00021	putative aerobic-type carbon monoxide dehydrogenase, large subunit CoxL	23.5013	30.8995	12.1298	29.5828
	21401	21450	-	CCNA_00021	putative aerobic-type carbon monoxide dehydrogenase, large subunit CoxL	21.4675	29.8115	10.6684	26.2075
	21451	21500	-	CCNA_00021	putative aerobic-type carbon monoxide dehydrogenase, large subunit CoxL	23.1623	28.9411	14.1758	26.3068
	21501	21550	-	CCNA_00021	putative aerobic-type carbon monoxide dehydrogenase, large subunit CoxL	25.5351	32.0963	15.7834	30.2776
	21551	21600	-	CCNA_00021	putative aerobic-type carbon monoxide dehydrogenase, large subunit CoxL	25.5351	33.1843	16.9525	31.2704
	21601	21650	-	CCNA_00021	putative aerobic-type carbon monoxide dehydrogenase, large subunit CoxL	25.7611	31.3347	19.8754	29.682
	21651	21700	-	CCNA_00021	putative aerobic-type carbon monoxide dehydrogenase, large subunit CoxL	25.6481	30.7907	15.9295	33.2558
	21701	21750	-	CCNA_00021	putative aerobic-type carbon monoxide dehydrogenase, large subunit CoxL	25.5351	34.7075	13.5913	36.5317
	21751	21800	-	CCNA_00021	putative aerobic-type carbon monoxide dehydrogenase, large subunit CoxL	25.874	31.7699	12.8605	31.7667
	21801	21850	-	CCNA_00021	putative aerobic-type carbon monoxide dehydrogenase, large subunit CoxL	25.4221	28.2883	12.5683	27.7959
	21851	21900	-	CCNA_00021	putative aerobic-type carbon monoxide dehydrogenase, large subunit CoxL	26.439	33.7283	15.1988	31.2704
	21901	21950	-	CCNA_00021	putative aerobic-type carbon monoxide dehydrogenase, large subunit CoxL	28.3598	32.3139	18.2678	38.7157
	21951	22000	-	CCNA_00021	putative aerobic-type carbon monoxide dehydrogenase, large subunit CoxL	26.7779	31.4435	17.0987	39.0135
	22001	22050	-	CCNA_00021	putative aerobic-type carbon monoxide dehydrogenase, large subunit CoxL	27.0039	33.7283	12.8605	30.6747
	22051	22100	-	CCNA_00021	putative aerobic-type carbon monoxide dehydrogenase, large subunit CoxL	28.4727	37.3187	16.2218	30.9725
	22101	22150	-	CCNA_00021	putative aerobic-type carbon monoxide dehydrogenase, large subunit CoxL	29.3766	33.7283	28.0594	30.8733
	22151	22200	-	CCNA_00021	putative aerobic-type carbon monoxide dehydrogenase, large subunit CoxL	31.9753	33.5107	39.7508	32.2631
	22201	22250	-	CCNA_00021	putative aerobic-type carbon monoxide dehydrogenase, large subunit CoxL	29.3766	34.3811	30.8361	33.5536
	22251	22300	-	CCNA_00021	putative aerobic-type carbon monoxide dehydrogenase, large subunit CoxL	24.0662	28.0707	16.0757	33.1565
	22301	22350	-	CCNA_00021	putative aerobic-type carbon monoxide dehydrogenase, large subunit CoxL	21.8065	25.7858	12.4221	31.4689
	22351	22400	-	CCNA_00021	putative aerobic-type carbon monoxide dehydrogenase, large subunit CoxL	25.0831	28.8323	13.0067	31.9653
	22401	22450	-	CCNA_00021	putative aerobic-type carbon monoxide dehydrogenase, large subunit CoxL	26.552	33.0755	13.8835	34.447
	22451	22500	-	CCNA_00021	putative aerobic-type carbon monoxide dehydrogenase, large subunit CoxL	24.8572	31.7699	14.1758	33.5536
	22501	22550	-	CCNA_00021	putative aerobic-type carbon monoxide dehydrogenase, large subunit CoxL	22.8234	30.6819	14.6143	31.4689
	22551	22600	-	CCNA_00021	putative aerobic-type carbon monoxide dehydrogenase, large subunit CoxL	19.0948	30.0291	12.4221	27.2995
	22601	22650	-	CCNA_00021	putative aerobic-type carbon monoxide dehydrogenase, large subunit CoxL	20.2247	27.0914	11.8375	24.917
	22651	22700	-	CCNA_00021	putative aerobic-type carbon monoxide dehydrogenase, large subunit CoxL	22.5974	26.9826	14.322	29.8806
	22701	22750	-	CCNA_00021	putative aerobic-type carbon monoxide dehydrogenase, large subunit CoxL	21.4675	28.8323	15.345	34.2485
	22751	22800	-	CCNA_00021	putative aerobic-type carbon monoxide dehydrogenase, large subunit CoxL	24.7442	30.1379	15.6373	30.6747
	22801	22850	-	CCNA_00021	putative aerobic-type carbon monoxide dehydrogenase, large subunit CoxL	27.3429	33.8371	16.5141	30.9725
	22851	22900	-	CCNA_00021	putative aerobic-type carbon monoxide dehydrogenase, large subunit CoxL	26.326	33.4019	14.7604	32.4616
	22901	22950	-	CCNA_00021	putative aerobic-type carbon monoxide dehydrogenase, large subunit CoxL	23.1623	27.8531	11.5453	24.917
	22951	23000	-	CCNA_00021	putative aerobic-type carbon monoxide dehydrogenase, large subunit CoxL	21.3546	26.5474	10.8145	22.8323
	23001	23050	-	CCNA_00021	putative aerobic-type carbon monoxide dehydrogenase, large subunit CoxL	22.7104	29.7027	9.20698	25.8105
	23051	23100	-	CCNA_00022	putative aerobic-type carbon monoxide dehydrogenase, small subunit CoxS	22.3714	30.2467	8.62241	28.59
	23101	23150	-	CCNA_00022	putative aerobic-type carbon monoxide dehydrogenase, small subunit CoxS	21.0156	30.0291	11.9837	29.9798
	23151	23200	-	CCNA_00022	putative aerobic-type carbon monoxide dehydrogenase, small subunit CoxS	20.5636	30.2467	14.4681	29.8806
	23201	23250	-	CCNA_00022	putative aerobic-type carbon monoxide dehydrogenase, small subunit CoxS	22.0325	34.3811	13.8835	31.4689
	23251	23300	-	CCNA_00022	putative aerobic-type carbon monoxide dehydrogenase, small subunit CoxS	21.8065	35.0339	12.7144	28.3915
	23301	23350	-	CCNA_00022	putative aerobic-type carbon monoxide dehydrogenase, small subunit CoxS	19.8857	28.0707	9.20698	25.5126
	23351	23400	-	CCNA_00022	putative aerobic-type carbon monoxide dehydrogenase, small subunit CoxS	19.9987	23.9362	7.30713	22.9316
	23401	23450	-	CCNA_00022	putative aerobic-type carbon monoxide dehydrogenase, small subunit CoxS	21.9195	27.5267	11.3991	22.8323
	23451	23500	-	CCNA_00022	putative aerobic-type carbon monoxide dehydrogenase, small subunit CoxS	25.3091	32.4227	18.8524	29.1857
	23501	23550	-	CCNA_00022	putative aerobic-type carbon monoxide dehydrogenase, small subunit CoxS	28.4727	31.7699	42.6736	31.5682
	23551	23600	-	CCNA_00022	putative aerobic-type carbon monoxide dehydrogenase, small subunit CoxS	36.8338	35.1427	81.8398	35.539
	23601	23650				42.4831	41.8884	87.6855	38.6164
	23651	23700				36.2689	37.9715	57.434	37.4252
	23701	23750	+	CCNA_00023	putative periplasmic protein	30.1675	33.4019	43.5505	32.3623
	23751	23800	+	CCNA_00023	putative periplasmic protein	28.2468	31.8787	38.1432	26.5053
	23801	23850	+	CCNA_00023	putative periplasmic protein	26.326	29.5939	29.5208	30.9725
	23851	23900	+	CCNA_00023	putative periplasmic protein	25.6481	31.3347	18.9985	34.0499
	23901	23950	+	CCNA_00023	putative periplasmic protein	25.874	29.8115	10.9607	30.1784
	23951	24000	+	CCNA_00023	putative periplasmic protein	20.1117	25.3506	10.0838	25.8105
	24001	24050	+	CCNA_00023	putative periplasmic protein	19.2078	26.765	10.3761	26.2075
	24051	24100	+	CCNA_00023	putative periplasmic protein	21.6935	30.0291	9.79155	28.9871
	24101	24150	+	CCNA_00024	uroporphyrin-III C-methyltransferase/Precorrin-2 dehydrogenase/Sirohydrochlorin ferrochelatase	20.5636	27.2002	10.23	28.59
	24151	24200	+	CCNA_00024	uroporphyrin-III C-methyltransferase/Precorrin-2 dehydrogenase/Sirohydrochlorin ferrochelatase	19.5468	27.9619	11.1068	28.3915
	24201	24250	+	CCNA_00024	uroporphyrin-III C-methyltransferase/Precorrin-2 dehydrogenase/Sirohydrochlorin ferrochelatase	21.9195	30.2467	13.299	29.2849
	24251	24300	+	CCNA_00024	uroporphyrin-III C-methyltransferase/Precorrin-2 dehydrogenase/Sirohydrochlorin ferrochelatase	22.1455	28.0707	13.8835	24.8177
	24301	24350	+	CCNA_00024	uroporphyrin-III C-methyltransferase/Precorrin-2 dehydrogenase/Sirohydrochlorin ferrochelatase	21.1286	24.8066	10.3761	22.336
	24351	24400	+	CCNA_00024	uroporphyrin-III C-methyltransferase/Precorrin-2 dehydrogenase/Sirohydrochlorin ferrochelatase	21.2416	20.5634	8.47627	21.4425
	24401	24450	+	CCNA_00024	uroporphyrin-III C-methyltransferase/Precorrin-2 dehydrogenase/Sirohydrochlorin ferrochelatase	17.174	19.8018	7.74556	18.8615
	24451	24500	+	CCNA_00024	uroporphyrin-III C-methyltransferase/Precorrin-2 dehydrogenase/Sirohydrochlorin ferrochelatase	17.287	25.8946	6.28413	24.0236
	24501	24550	+	CCNA_00024	uroporphyrin-III C-methyltransferase/Precorrin-2 dehydrogenase/Sirohydrochlorin ferrochelatase	23.0494	28.9411	8.03784	30.0791
	24551	24600	+	CCNA_00024	uroporphyrin-III C-methyltransferase/Precorrin-2 dehydrogenase/Sirohydrochlorin ferrochelatase	21.3546	27.309	10.3761	26.8032
	24601	24650	+	CCNA_00024	uroporphyrin-III C-methyltransferase/Precorrin-2 dehydrogenase/Sirohydrochlorin ferrochelatase	20.6766	26.221	10.5223	23.4279
	24651	24700	+	CCNA_00024	uroporphyrin-III C-methyltransferase/Precorrin-2 dehydrogenase/Sirohydrochlorin ferrochelatase	22.5974	25.7858	8.33013	24.2221
	24701	24750	+	CCNA_00024	uroporphyrin-III C-methyltransferase/Precorrin-2 dehydrogenase/Sirohydrochlorin ferrochelatase	21.3546	26.8738	7.59941	23.0309
	24751	24800	+	CCNA_00024	uroporphyrin-III C-methyltransferase/Precorrin-2 dehydrogenase/Sirohydrochlorin ferrochelatase	22.4844	25.2418	9.49927	23.2294
	24801	24850	+	CCNA_00024	uroporphyrin-III C-methyltransferase/Precorrin-2 dehydrogenase/Sirohydrochlorin ferrochelatase	21.2416	20.8898	8.47627	25.3141
	24851	24900	+	CCNA_00024	uroporphyrin-III C-methyltransferase/Precorrin-2 dehydrogenase/Sirohydrochlorin ferrochelatase	22.0325	23.3922	10.5223	25.8105
	24901	24950	+	CCNA_00024	uroporphyrin-III C-methyltransferase/Precorrin-2 dehydrogenase/Sirohydrochlorin ferrochelatase	23.1623	28.3971	12.7144	26.1083
	24951	25000	+	CCNA_00024	uroporphyrin-III C-methyltransferase/Precorrin-2 dehydrogenase/Sirohydrochlorin ferrochelatase	23.5013	32.3139	9.20698	27.2002
	25001	25050	-	CCNA_00025	major facilitator superfamily transporter	23.2753	28.0707	10.23	28.9871
	25051	25100	-	CCNA_00025	major facilitator superfamily transporter	21.0156	26.0034	12.1298	29.2849
	25101	25150	-	CCNA_00025	major facilitator superfamily transporter	20.2247	27.8531	15.4911	29.3842
	25151	25200	-	CCNA_00025	major facilitator superfamily transporter	21.1286	26.6562	18.9985	26.9024
	25201	25250	-	CCNA_00025	major facilitator superfamily transporter	24.0662	27.4178	18.9985	28.9871
	25251	25300	-	CCNA_00025	major facilitator superfamily transporter	25.987	27.8531	21.0445	32.3623
	25301	25350	-	CCNA_00025	major facilitator superfamily transporter	25.1961	29.4851	18.414	26.8032
	25351	25400	-	CCNA_00025	major facilitator superfamily transporter	26.8909	34.2723	14.1758	28.2922
	25401	25450	-	CCNA_00025	major facilitator superfamily transporter	25.874	36.0131	13.1528	34.6456
	25451	25500	-	CCNA_00025	major facilitator superfamily transporter	25.5351	31.1171	13.299	31.0718
	25501	25550	-	CCNA_00025	major facilitator superfamily transporter	32.4273	30.7907	13.0067	32.1638
	25551	25600	-	CCNA_00025	major facilitator superfamily transporter	30.8455	30.0291	9.93769	29.5828
	25601	25650	-	CCNA_00025	major facilitator superfamily transporter	21.8065	25.677	8.76855	23.2294
	25651	25700	-	CCNA_00025	major facilitator superfamily transporter	23.9533	27.4178	12.7144	27.5973
	25701	25750	-	CCNA_00025	major facilitator superfamily transporter	29.9416	33.5107	20.6061	35.8368
	25751	25800	-	CCNA_00025	major facilitator superfamily transporter	31.4104	36.2307	34.1974	45.5654
	25801	25850	-	CCNA_00025	major facilitator superfamily transporter	29.9416	41.3444	48.8116	50.1318
	25851	25900	-	CCNA_00025	major facilitator superfamily transporter	30.9585	47.3284	48.9578	48.5435
	25901	25950	-	CCNA_00025	major facilitator superfamily transporter	33.5572	47.4372	34.4896	46.3595
	25951	26000	-	CCNA_00025	major facilitator superfamily transporter	32.7662	39.6036	18.2678	43.6792
	26001	26050	-	CCNA_00025	major facilitator superfamily transporter	27.2299	31.3347	13.5913	38.7157
	26051	26100	-	CCNA_00025	major facilitator superfamily transporter	27.2299	30.0291	21.3368	34.9434
	26101	26150	-	CCNA_00025	major facilitator superfamily transporter	26.8909	29.4851	27.9132	34.9434
	26151	26200	-	CCNA_00025	major facilitator superfamily transporter	26.552	28.1795	26.0134	31.5682
	26201	26250	-	CCNA_00025	major facilitator superfamily transporter	28.1338	32.3139	21.3368	33.9507
	26251	26300	-	CCNA_00025	major facilitator superfamily transporter	27.0039	35.7955	16.0757	34.1492
	26301	26350	-	CCNA_00025	major facilitator superfamily transporter	25.7611	34.4899	11.6914	28.59
	26351	26400	-	CCNA_00025	major facilitator superfamily transporter	23.8403	28.7235	8.9147	26.7039
	26401	26450	-	CCNA_00025	major facilitator superfamily transporter	23.8403	29.3763	12.276	28.6893
	26451	26500	-	CCNA_00025	major facilitator superfamily transporter	24.4052	32.7491	17.9755	31.9653
	26501	26550	-	CCNA_00025	major facilitator superfamily transporter	26.552	36.1219	23.8212	36.4325
	26551	26600	-	CCNA_00025	major facilitator superfamily transporter	32.3143	34.0547	42.3813	37.1273
	26601	26650	-	CCNA_00025	major facilitator superfamily transporter	31.2974	31.4435	72.1944	36.9288
	26651	26700				24.5182	30.4643	63.7182	32.7594
	26701	26750	-	CCNA_00026	PAS-family sensor histidine kinase	20.9026	26.9826	31.1284	27.2002
	26751	26800	-	CCNA_00026	PAS-family sensor histidine kinase	17.852	24.6978	14.6143	23.1301
	26801	26850	-	CCNA_00026	PAS-family sensor histidine kinase	19.5468	24.045	8.03784	20.7476
	26851	26900	-	CCNA_00026	PAS-family sensor histidine kinase	19.7727	25.4594	8.9147	24.8177
	26901	26950	-	CCNA_00026	PAS-family sensor histidine kinase	20.7896	28.9411	9.93769	28.6893
	26951	27000	-	CCNA_00026	PAS-family sensor histidine kinase	20.6766	29.2675	10.23	28.193
	27001	27050	-	CCNA_00026	PAS-family sensor histidine kinase	21.6935	32.8579	13.7374	30.0791
	27051	27100	-	CCNA_00026	PAS-family sensor histidine kinase	25.1961	35.6867	16.2218	32.3623
	27101	27150	-	CCNA_00026	PAS-family sensor histidine kinase	23.9533	30.6819	15.9295	30.4762
	27151	27200	-	CCNA_00026	PAS-family sensor histidine kinase	22.9364	30.7907	15.4911	32.5609
	27201	27250	-	CCNA_00026	PAS-family sensor histidine kinase	23.2753	31.4435	12.1298	33.4543
	27251	27300	-	CCNA_00026	PAS-family sensor histidine kinase	23.3883	32.9667	10.9607	32.7594
	27301	27350	-	CCNA_00026	PAS-family sensor histidine kinase	24.1792	33.4019	14.4681	31.4689
	27351	27400	-	CCNA_00026	PAS-family sensor histidine kinase	21.8065	29.8115	13.5913	29.3842
	27401	27450	-	CCNA_00026	PAS-family sensor histidine kinase	21.5805	29.2675	15.1988	32.1638
	27451	27500	-	CCNA_00026	PAS-family sensor histidine kinase	25.4221	31.6611	16.5141	33.5536
	27501	27550	-	CCNA_00026	PAS-family sensor histidine kinase	24.8572	32.9667	11.9837	28.9871
	27551	27600	-	CCNA_00026	PAS-family sensor histidine kinase	21.9195	33.1843	10.23	27.3988
	27601	27650	-	CCNA_00026	PAS-family sensor histidine kinase	21.8065	31.9875	12.1298	28.0937
	27651	27700	-	CCNA_00026	PAS-family sensor histidine kinase	24.0662	32.5315	14.0297	30.774
	27701	27750	-	CCNA_00026	PAS-family sensor histidine kinase	29.2636	34.7075	15.345	38.3186
	27751	27800	-	CCNA_00026	PAS-family sensor histidine kinase	29.4896	36.8835	13.8835	39.6091
	27801	27850	-	CCNA_00026	PAS-family sensor histidine kinase	29.8286	38.4067	12.4221	38.9142
	27851	27900	-	CCNA_00026	PAS-family sensor histidine kinase	27.7948	35.1427	11.6914	38.6164
	27901	27950	-	CCNA_00026	PAS-family sensor histidine kinase	23.3883	30.7907	10.9607	31.3696
	27951	28000	-	CCNA_00026	PAS-family sensor histidine kinase	23.0494	30.0291	9.93769	27.6966
	28001	28050	-	CCNA_00026	PAS-family sensor histidine kinase	24.0662	30.5731	9.35312	29.5828
	28051	28100	-	CCNA_00026	PAS-family sensor histidine kinase	21.0156	30.2467	11.5453	28.4908
	28101	28150	-	CCNA_00026	PAS-family sensor histidine kinase	18.8688	34.1635	14.322	31.3696
	28151	28200	-	CCNA_00026	PAS-family sensor histidine kinase	21.9195	32.9667	15.9295	33.1565
	28201	28250	-	CCNA_00026	PAS-family sensor histidine kinase	20.9026	30.0291	14.4681	26.6046
	28251	28300	-	CCNA_00026	PAS-family sensor histidine kinase	19.0948	27.9619	13.4451	23.6265
	28301	28350	-	CCNA_00026	PAS-family sensor histidine kinase	18.5299	25.133	14.4681	23.7258
	28351	28400	-	CCNA_00026	PAS-family sensor histidine kinase	20.6766	28.6147	14.4681	23.825
	28401	28450	-	CCNA_00026	PAS-family sensor histidine kinase	24.0662	29.4851	13.8835	24.4207
	28451	28500	-	CCNA_00026	PAS-family sensor histidine kinase	21.5805	28.5059	12.7144	26.4061
	28501	28550	-	CCNA_00026	PAS-family sensor histidine kinase	17.852	27.9619	11.3991	26.7039
	28551	28600	-	CCNA_00026	PAS-family sensor histidine kinase	18.5299	26.1122	9.79155	22.9316
	28601	28650	-	CCNA_00026	PAS-family sensor histidine kinase	17.174	24.589	8.33013	21.7403
	28651	28700	-	CCNA_00026	PAS-family sensor histidine kinase	17.287	24.2626	7.59941	24.1228
	28701	28750	-	CCNA_00026	PAS-family sensor histidine kinase	15.8182	20.4546	8.76855	23.9243
	28751	28800	-	CCNA_00026	PAS-family sensor histidine kinase	17.9649	19.8018	11.1068	24.1228
	28801	28850	-	CCNA_00026	PAS-family sensor histidine kinase	19.8857	22.0866	8.47627	24.8177
	28851	28900	-	CCNA_00026	PAS-family sensor histidine kinase	17.174	24.8066	7.16099	23.9243
	28901	28950	-	CCNA_00026	PAS-family sensor histidine kinase	16.4961	28.1795	8.62241	24.8177
	28951	29000	-	CCNA_00026	PAS-family sensor histidine kinase	19.3208	27.9619	12.8605	27.101
	29001	29050	-	CCNA_00026	PAS-family sensor histidine kinase	21.3546	27.6354	18.414	29.682
	29051	29100	-	CCNA_00026	PAS-family sensor histidine kinase	24.8572	30.3555	20.3138	35.0427
	29101	29150	-	CCNA_00026	PAS-family sensor histidine kinase	27.9078	36.8835	23.8212	37.2266
	29151	29200	-	CCNA_00026	PAS-family sensor histidine kinase	29.6026	35.5779	21.9214	34.5463
	29201	29250	-	CCNA_00026	PAS-family sensor histidine kinase	29.6026	33.7283	15.9295	35.9361
	29251	29300	-	CCNA_00026	PAS-family sensor histidine kinase	32.4273	36.9923	17.0987	35.8368
	29301	29350	-	CCNA_00026	PAS-family sensor histidine kinase	38.1896	31.5523	20.3138	29.4835
	29351	29400	-	CCNA_00026	PAS-family sensor histidine kinase	38.5286	26.765	28.0594	26.8032
	29401	29450	-	CCNA_00026	PAS-family sensor histidine kinase	38.0766	31.7699	41.3583	33.5536
	29451	29500				37.8507	32.6403	40.4815	35.6383
	29501	29550	-	CCNA_00027	2OG-Fe(II) oxygenase	34.574	31.9875	28.0594	32.7594
	29551	29600	-	CCNA_00027	2OG-Fe(II) oxygenase	33.1052	34.0547	24.1135	32.1638
	29601	29650	-	CCNA_00027	2OG-Fe(II) oxygenase	29.8286	31.1171	20.0215	29.7813
	29651	29700	-	CCNA_00027	2OG-Fe(II) oxygenase	27.1169	31.4435	19.8754	30.2776
	29701	29750	-	CCNA_00027	2OG-Fe(II) oxygenase	26.213	32.0963	19.2908	32.5609
	29751	29800	-	CCNA_00027	2OG-Fe(II) oxygenase	28.2468	33.5107	18.1217	32.7594
	29801	29850	-	CCNA_00027	2OG-Fe(II) oxygenase	29.1507	30.0291	15.345	29.2849
	29851	29900	-	CCNA_00027	2OG-Fe(II) oxygenase	24.8572	25.677	13.1528	25.6119
	29901	29950	-	CCNA_00027	2OG-Fe(II) oxygenase	22.8234	28.0707	11.8375	25.8105
	29951	30000	-	CCNA_00027	2OG-Fe(II) oxygenase	22.4844	28.3971	11.3991	27.3988
	30001	30050	-	CCNA_00027	2OG-Fe(II) oxygenase	25.874	31.2259	18.8524	30.2776
	30051	30100	-	CCNA_00027	2OG-Fe(II) oxygenase	27.4559	31.4435	52.0267	30.8733
	30101	30150	-	CCNA_00027	2OG-Fe(II) oxygenase	35.5909	29.9203	154.327	29.2849
	30151	30200	-	CCNA_00027	2OG-Fe(II) oxygenase	60.787	35.4691	318.006	36.8295
	30201	30250				72.8767	40.8004	348.112	46.161
	30251	30300				58.8663	46.458	201.531	47.3523
	30301	30350	-	CCNA_00028	TonB-dependent receptor	39.9974	45.6964	82.1321	44.1756
	30351	30400	-	CCNA_00028	TonB-dependent receptor	33.1052	40.0388	39.4585	39.3113
	30401	30450	-	CCNA_00028	TonB-dependent receptor	33.3312	36.4483	24.9904	35.7376
	30451	30500	-	CCNA_00028	TonB-dependent receptor	26.665	32.9667	16.2218	33.8514
	30501	30550	-	CCNA_00028	TonB-dependent receptor	21.0156	30.1379	13.7374	32.4616
	30551	30600	-	CCNA_00028	TonB-dependent receptor	25.0831	26.5474	14.6143	32.4616
	30601	30650	-	CCNA_00028	TonB-dependent receptor	32.2013	29.0499	18.1217	32.5609
	30651	30700	-	CCNA_00028	TonB-dependent receptor	32.9922	31.0083	19.1447	30.9725
	30701	30750	-	CCNA_00028	TonB-dependent receptor	32.9922	30.5731	22.2137	33.2558
	30751	30800	-	CCNA_00028	TonB-dependent receptor	31.1844	35.1427	20.7522	33.1565
	30801	30850	-	CCNA_00028	TonB-dependent receptor	28.4727	34.7075	16.6603	28.9871
	30851	30900	-	CCNA_00028	TonB-dependent receptor	27.6818	30.5731	17.6832	30.0791
	30901	30950	-	CCNA_00028	TonB-dependent receptor	28.8117	33.5107	16.2218	32.0645
	30951	31000	-	CCNA_00028	TonB-dependent receptor	26.213	35.6867	18.8524	29.682
	31001	31050	-	CCNA_00028	TonB-dependent receptor	27.1169	32.8579	31.7129	30.4762
	31051	31100	-	CCNA_00028	TonB-dependent receptor	26.665	30.5731	34.7819	32.3623
	31101	31150	-	CCNA_00028	TonB-dependent receptor	23.2753	29.7027	22.7982	29.7813
	31151	31200	-	CCNA_00028	TonB-dependent receptor	22.2585	30.4643	15.0527	29.9798
	31201	31250	-	CCNA_00028	TonB-dependent receptor	22.2585	33.1843	14.9065	34.5463
	31251	31300	-	CCNA_00028	TonB-dependent receptor	22.0325	34.1635	13.4451	36.9288
	31301	31350	-	CCNA_00028	TonB-dependent receptor	22.0325	33.6195	13.299	32.2631
	31351	31400	-	CCNA_00028	TonB-dependent receptor	21.9195	29.9203	12.8605	25.2148
	31401	31450	-	CCNA_00028	TonB-dependent receptor	20.9026	30.0291	9.93769	26.7039
	31451	31500	-	CCNA_00028	TonB-dependent receptor	21.5805	31.5523	11.6914	28.9871
	31501	31550	-	CCNA_00028	TonB-dependent receptor	20.1117	25.7858	10.8145	24.7185
	31551	31600	-	CCNA_00028	TonB-dependent receptor	19.4338	25.4594	12.1298	22.5345
	31601	31650	-	CCNA_00028	TonB-dependent receptor	23.0494	32.3139	15.9295	29.2849
	31651	31700	-	CCNA_00028	TonB-dependent receptor	24.1792	36.0131	26.5979	33.2558
	31701	31750	-	CCNA_00028	TonB-dependent receptor	23.9533	35.0339	31.2745	35.3405
	31751	31800	-	CCNA_00028	TonB-dependent receptor	22.7104	32.7491	24.552	35.1419
	31801	31850	-	CCNA_00028	TonB-dependent receptor	25.4221	31.3347	22.0675	30.774
	31851	31900	-	CCNA_00028	TonB-dependent receptor	22.3714	25.2418	18.5601	26.8032
	31901	31950	-	CCNA_00028	TonB-dependent receptor	20.3377	25.133	14.322	25.5126
	31951	32000	-	CCNA_00028	TonB-dependent receptor	23.6143	27.8531	12.1298	28.8879
	32001	32050	-	CCNA_00028	TonB-dependent receptor	22.2585	25.7858	10.8145	29.7813
	32051	32100	-	CCNA_00028	TonB-dependent receptor	21.9195	29.0499	11.1068	28.8879
	32101	32150	-	CCNA_00028	TonB-dependent receptor	24.5182	31.3347	15.1988	32.3623
	32151	32200	-	CCNA_00028	TonB-dependent receptor	21.2416	28.8323	20.3138	32.958
	32201	32250	-	CCNA_00028	TonB-dependent receptor	21.0156	33.0755	21.3368	32.6602
	32251	32300	-	CCNA_00028	TonB-dependent receptor	24.4052	32.3139	18.8524	35.1419
	32301	32350	-	CCNA_00028	TonB-dependent receptor	22.7104	28.2883	14.322	35.539
	32351	32400	-	CCNA_00028	TonB-dependent receptor	22.0325	28.9411	11.1068	33.4543
	32401	32450	-	CCNA_00028	TonB-dependent receptor	22.3714	28.7235	10.6684	29.8806
	32451	32500	-	CCNA_00028	TonB-dependent receptor	24.0662	26.6562	9.06084	27.2995
	32501	32550	-	CCNA_00028	TonB-dependent receptor	21.0156	23.3922	7.16099	21.3433
	32551	32600	-	CCNA_00028	TonB-dependent receptor	19.2078	23.501	9.64541	21.3433
	32601	32650	-	CCNA_00028	TonB-dependent receptor	25.5351	26.8738	22.2137	27.2002
	32651	32700	-	CCNA_00028	TonB-dependent receptor	31.9753	32.8579	59.9184	31.7667
	32701	32750				35.9299	35.4691	135.036	36.631
	32751	32800				41.9182	36.0131	247.273	40.0062
	32801	32850				44.2909	37.1011	250.05	39.7084
	32851	32900				39.8844	35.7955	132.99	37.1273
	32901	32950	+	CCNA_00029	lysine exporter protein	30.8455	34.7075	57.5802	38.3186
	32951	33000	+	CCNA_00029	lysine exporter protein	25.6481	33.1843	27.6209	34.6456
	33001	33050	+	CCNA_00029	lysine exporter protein	21.9195	28.0707	17.6832	28.2922
	33051	33100	+	CCNA_00029	lysine exporter protein	19.0948	23.1746	11.9837	24.4207
	33101	33150	+	CCNA_00029	lysine exporter protein	22.7104	23.1746	9.93769	24.1228
	33151	33200	+	CCNA_00029	lysine exporter protein	22.0325	27.5267	9.79155	25.7112
	33201	33250	+	CCNA_00029	lysine exporter protein	21.9195	32.8579	15.9295	28.9871
	33251	33300	+	CCNA_00029	lysine exporter protein	25.6481	32.5315	24.4058	33.355
	33301	33350	+	CCNA_00029	lysine exporter protein	26.1	30.3555	20.7522	32.8587
	33351	33400	+	CCNA_00029	lysine exporter protein	23.9533	30.0291	12.4221	32.8587
	33401	33450	+	CCNA_00029	lysine exporter protein	22.0325	28.0707	10.6684	33.6529
	33451	33500	+	CCNA_00029	lysine exporter protein	21.2416	27.9619	11.8375	27.7959
	33501	33550	+	CCNA_00029	lysine exporter protein	23.9533	25.0242	11.8375	22.8323
	33551	33600	+	CCNA_00030	ribonuclease T2	22.7104	21.4338	14.1758	19.4571
	33601	33650	+	CCNA_00030	ribonuclease T2	19.9987	23.2834	13.0067	18.7622
	33651	33700	+	CCNA_00030	ribonuclease T2	20.4507	23.2834	10.3761	23.3287
	33701	33750	+	CCNA_00030	ribonuclease T2	19.3208	23.7186	11.5453	24.0236
	33751	33800	+	CCNA_00030	ribonuclease T2	23.0494	31.0083	11.5453	26.5053
	33801	33850	+	CCNA_00030	ribonuclease T2	25.874	33.5107	11.1068	27.8951
	33851	33900	+	CCNA_00030	ribonuclease T2	25.874	31.7699	12.1298	30.0791
	33901	33950	+	CCNA_00030	ribonuclease T2	23.6143	31.4435	14.9065	35.4397
	33951	34000	+	CCNA_00030	ribonuclease T2	24.4052	32.0963	14.4681	37.9215
	34001	34050	+	CCNA_00030	ribonuclease T2	25.4221	32.5315	13.1528	35.2412
	34051	34100	+	CCNA_00030	ribonuclease T2	22.4844	32.7491	13.5913	31.3696
	34101	34150	+	CCNA_00030	ribonuclease T2	21.0156	32.2051	12.8605	29.8806
	34151	34200	+	CCNA_00030	ribonuclease T2	24.2922	34.1635	12.5683	31.7667
	34201	34250	+	CCNA_00030	ribonuclease T2	26.1	32.3139	12.7144	34.2485
	34251	34300	+	CCNA_00030	ribonuclease T2	24.0662	26.9826	13.4451	29.2849
	34301	34350	+	CCNA_00030	ribonuclease T2	25.987	30.1379	17.6832	30.2776
	34351	34400	-	vapC	toxin protein VapC	28.5857	31.4435	22.2137	31.0718
	34401	34450	-	vapC	toxin protein VapC	29.4896	28.6147	29.2285	31.2704
	34451	34500	-	vapC	toxin protein VapC	30.6195	31.5523	36.2434	34.447
	34501	34550	-	vapC	toxin protein VapC	31.4104	31.9875	29.0824	34.0499
	34551	34600	-	vapC	toxin protein VapC	29.3766	31.5523	18.8524	32.6602
	34601	34650	-	vapC	toxin protein VapC	29.2636	32.4227	19.5831	34.3478
	34651	34700	-	vapC	toxin protein VapC	31.4104	34.3811	24.2597	36.7303
	34701	34750	-	vapB	antitoxin protein VapB	30.0546	37.4275	26.4518	40.8996
	34751	34800	-	vapB	antitoxin protein VapB	30.3935	37.4275	20.46	42.488
	34801	34850	-	vapB	antitoxin protein VapB	28.6987	33.8371	17.9755	37.2266
	34851	34900	-	vapB	antitoxin protein VapB	26.552	32.7491	29.8131	31.7667
	34901	34950	-	vapB	antitoxin protein VapB	28.5857	34.0547	49.3962	33.4543
	34951	35000				30.7325	31.0083	49.9808	30.2776
	35001	35050	-	CCNA_03912	hypothetical protein	29.7156	29.8115	33.1744	29.682
	35051	35100	-	CCNA_03912	hypothetical protein	27.6818	34.1635	32.2975	38.3186
	35101	35150	-	CCNA_03912	hypothetical protein	34.4611	43.8468	43.2582	49.1391
	35151	35200	-	CCNA_03912	hypothetical protein	44.065	47.8724	60.2107	53.9041
	35201	35250	-	CCNA_03912	hypothetical protein	47.2286	44.7172	71.0253	47.9479
	35251	35300	-	CCNA_03912	hypothetical protein	41.8052	38.4067	57.7263	40.9989
	35301	35350	-	CCNA_03912	hypothetical protein	35.5909	36.3395	42.2352	41.9916
	35351	35400	-	CCNA_03912	hypothetical protein	30.3935	35.9043	35.6588	39.6091
	35401	35450	-	CCNA_03912	hypothetical protein	33.1052	35.2515	39.0201	40.6018
	35451	35500	-	CCNA_03912	hypothetical protein	38.4156	38.6243	40.9199	43.1829
	35501	35550	-	CCNA_03912	hypothetical protein	37.2857	32.2051	40.4815	38.4179
	35551	35600	-	CCNA_03912	hypothetical protein	38.4156	33.0755	39.1662	35.7376
	35601	35650	-	CCNA_03912	hypothetical protein	37.2857	39.4948	32.4436	37.6237
	35651	35700	-	CCNA_03912	hypothetical protein	35.026	40.0388	35.6588	42.8851
	35701	35750				36.0429	36.3395	31.8591	44.8705
	35751	35800				37.1727	36.9923	24.6981	41.1975
	35801	35850	-	pnp	polyribonucleotide nucleotidyltransferase	33.6701	45.8052	23.0905	45.1683
	35851	35900	-	pnp	polyribonucleotide nucleotidyltransferase	32.3143	41.6708	22.0675	46.8559
	35901	35950	-	pnp	polyribonucleotide nucleotidyltransferase	37.3987	38.7332	24.8442	42.488
	35951	36000	-	pnp	polyribonucleotide nucleotidyltransferase	39.9974	41.7796	29.0824	43.1829
	36001	36050	-	pnp	polyribonucleotide nucleotidyltransferase	39.8844	42.8676	28.0594	45.4661
	36051	36100	-	pnp	polyribonucleotide nucleotidyltransferase	43.387	45.0436	27.6209	49.3377
	36101	36150	-	pnp	polyribonucleotide nucleotidyltransferase	39.9974	39.8212	25.2827	44.3741
	36151	36200	-	pnp	polyribonucleotide nucleotidyltransferase	36.8338	33.2931	21.0445	35.4397
	36201	36250	-	pnp	polyribonucleotide nucleotidyltransferase	35.252	31.4435	19.5831	35.0427
	36251	36300	-	pnp	polyribonucleotide nucleotidyltransferase	32.5403	32.5315	17.391	35.4397
	36301	36350	-	pnp	polyribonucleotide nucleotidyltransferase	29.9416	33.8371	18.2678	33.7521
	36351	36400	-	pnp	polyribonucleotide nucleotidyltransferase	31.7494	34.8163	24.552	34.447
	36401	36450	-	pnp	polyribonucleotide nucleotidyltransferase	35.365	34.7075	26.8902	34.9434
	36451	36500	-	pnp	polyribonucleotide nucleotidyltransferase	33.6701	33.9459	23.2367	33.7521
	36501	36550	-	pnp	polyribonucleotide nucleotidyltransferase	31.5234	32.5315	18.2678	33.4543
	36551	36600	-	pnp	polyribonucleotide nucleotidyltransferase	30.7325	33.2931	14.6143	31.2704
	36601	36650	-	pnp	polyribonucleotide nucleotidyltransferase	32.6533	37.7539	16.2218	36.5317
	36651	36700	-	pnp	polyribonucleotide nucleotidyltransferase	34.2351	37.9715	17.391	39.1128
	36701	36750	-	pnp	polyribonucleotide nucleotidyltransferase	28.1338	35.5779	18.414	31.0718
	36751	36800	-	pnp	polyribonucleotide nucleotidyltransferase	27.9078	35.5779	19.8754	31.4689
	36801	36850	-	pnp	polyribonucleotide nucleotidyltransferase	30.6195	34.0547	18.8524	33.4543
	36851	36900	-	pnp	polyribonucleotide nucleotidyltransferase	24.5182	27.6354	13.0067	23.5272
	36901	36950	-	pnp	polyribonucleotide nucleotidyltransferase	23.5013	22.0866	10.9607	20.7476
	36951	37000	-	pnp	polyribonucleotide nucleotidyltransferase	25.7611	21.9778	12.4221	26.5053
	37001	37050	-	pnp	polyribonucleotide nucleotidyltransferase	27.5688	25.2418	12.8605	31.0718
	37051	37100	-	pnp	polyribonucleotide nucleotidyltransferase	31.5234	31.8787	13.299	34.9434
	37101	37150	-	pnp	polyribonucleotide nucleotidyltransferase	31.4104	33.5107	15.1988	36.7303
	37151	37200	-	pnp	polyribonucleotide nucleotidyltransferase	24.6312	34.1635	15.1988	35.3405
	37201	37250	-	pnp	polyribonucleotide nucleotidyltransferase	25.3091	37.4275	15.0527	35.0427
	37251	37300	-	pnp	polyribonucleotide nucleotidyltransferase	30.8455	35.4691	16.0757	34.6456
	37301	37350	-	pnp	polyribonucleotide nucleotidyltransferase	32.0883	33.9459	15.9295	32.7594
	37351	37400	-	pnp	polyribonucleotide nucleotidyltransferase	35.4779	33.4019	15.1988	34.5463
	37401	37450	-	pnp	polyribonucleotide nucleotidyltransferase	37.6247	30.2467	14.0297	35.3405
	37451	37500	-	pnp	polyribonucleotide nucleotidyltransferase	33.7831	25.2418	11.6914	29.3842
	37501	37550	-	pnp	polyribonucleotide nucleotidyltransferase	31.5234	24.2626	10.23	25.6119
	37551	37600	-	pnp	polyribonucleotide nucleotidyltransferase	35.5909	28.6147	13.299	31.0718
	37601	37650	-	pnp	polyribonucleotide nucleotidyltransferase	40.4494	32.5315	17.9755	36.1346
	37651	37700	-	pnp	polyribonucleotide nucleotidyltransferase	41.2403	33.8371	21.3368	33.9507
	37701	37750	-	pnp	polyribonucleotide nucleotidyltransferase	37.2857	34.0547	23.529	36.0354
	37751	37800	-	pnp	polyribonucleotide nucleotidyltransferase	32.9922	34.7075	22.7982	39.8077
	37801	37850	-	pnp	polyribonucleotide nucleotidyltransferase	34.4611	28.5059	20.6061	34.447
	37851	37900	-	pnp	polyribonucleotide nucleotidyltransferase	35.9299	27.8531	18.8524	29.1857
	37901	37950	-	pnp	polyribonucleotide nucleotidyltransferase	40.4494	35.3603	26.3057	29.3842
	37951	38000	-	pnp	polyribonucleotide nucleotidyltransferase	51.1831	38.7332	46.0349	35.6383
	38001	38050				52.9909	39.0596	50.4192	40.304
	38051	38100				45.9857	36.5571	33.3205	35.539
	38101	38150				38.4156	34.1635	18.1217	32.2631
	38151	38200				38.1896	38.1891	18.7062	40.9989
	38201	38250	-	CCNA_00034	SSU ribosomal protein S15P	43.952	39.93	21.483	47.5508
	38251	38300	-	CCNA_00034	SSU ribosomal protein S15P	43.839	37.5363	23.3828	39.7084
	38301	38350	-	CCNA_00034	SSU ribosomal protein S15P	45.4208	41.018	47.204	41.2967
	38351	38400	-	CCNA_00034	SSU ribosomal protein S15P	46.7766	38.4067	70.2946	43.58
	38401	38450	-	CCNA_00034	SSU ribosomal protein S15P	46.4377	33.5107	62.4029	38.6164
	38451	38500	-	CCNA_00034	SSU ribosomal protein S15P	44.4039	36.4483	37.5586	37.8222
	38501	38550	-	CCNA_00035	tRNA pseudouridine synthase B	46.0987	37.9715	26.0134	39.1128
	38551	38600	-	CCNA_00035	tRNA pseudouridine synthase B	58.3013	35.2515	33.0282	37.8222
	38601	38650	-	CCNA_00035	tRNA pseudouridine synthase B	67.7922	37.4275	76.1403	36.8295
	38651	38700	-	CCNA_00035	tRNA pseudouridine synthase B	81.2377	37.5363	248.004	39.0135
	38701	38750	-	CCNA_00035	tRNA pseudouridine synthase B	97.8468	32.5315	487.97	36.3332
	38751	38800	-	CCNA_00035	tRNA pseudouridine synthase B	79.5429	29.8115	392.101	33.5536
	38801	38850	-	CCNA_00035	tRNA pseudouridine synthase B	47.3416	30.8995	127.29	32.4616
	38851	38900	-	CCNA_00035	tRNA pseudouridine synthase B	31.2974	28.7235	40.0431	28.2922
	38901	38950	-	CCNA_00035	tRNA pseudouridine synthase B	29.4896	31.0083	23.6751	29.7813
	38951	39000	-	CCNA_00035	tRNA pseudouridine synthase B	30.0546	34.2723	20.7522	30.5755
	39001	39050	-	CCNA_00035	tRNA pseudouridine synthase B	27.0039	31.3347	13.4451	28.2922
	39051	39100	-	CCNA_00035	tRNA pseudouridine synthase B	25.4221	31.9875	10.0838	27.7959
	39101	39150	-	CCNA_00035	tRNA pseudouridine synthase B	23.8403	30.2467	12.7144	26.9024
	39151	39200	-	CCNA_00035	tRNA pseudouridine synthase B	24.9701	27.4178	14.7604	30.1784
	39201	39250	-	CCNA_00035	tRNA pseudouridine synthase B	27.1169	29.7027	16.368	34.1492
	39251	39300	-	CCNA_00035	tRNA pseudouridine synthase B	27.1169	30.0291	15.7834	30.2776
	39301	39350	-	CCNA_00035	tRNA pseudouridine synthase B	28.6987	28.7235	12.5683	27.2995
	39351	39400	-	CCNA_00035	tRNA pseudouridine synthase B	34.0091	30.1379	13.0067	28.8879
	39401	39450	-	CCNA_00035	tRNA pseudouridine synthase B	34.4611	34.1635	15.4911	33.8514
	39451	39500	-	CCNA_00036	ribosome-binding factor A	30.9585	38.9508	16.6603	38.7157
	39501	39550	-	CCNA_00036	ribosome-binding factor A	34.0091	39.93	17.9755	43.0836
	39551	39600	-	CCNA_00036	ribosome-binding factor A	36.2689	37.1011	21.483	43.7785
	39601	39650	-	CCNA_00036	ribosome-binding factor A	34.2351	36.9923	23.0905	39.6091
	39651	39700	-	CCNA_00036	ribosome-binding factor A	32.9922	38.7332	20.3138	40.304
	39701	39750	-	CCNA_00036	ribosome-binding factor A	31.1844	37.1011	16.2218	40.4033
	39751	39800	-	CCNA_00036	ribosome-binding factor A	32.0883	33.9459	16.368	37.1273
	39801	39850	-	CCNA_00036	ribosome-binding factor A	36.6078	32.3139	22.0675	35.2412
	39851	39900	-	CCNA_00036	ribosome-binding factor A	41.3533	28.2883	58.1647	29.7813
	39901	39950				42.5961	24.3714	91.9237	24.917
	39951	40000	-	CCNA_00037	esterase lipase family protein	37.1727	25.3506	68.3947	23.825
	40001	40050	-	CCNA_00037	esterase lipase family protein	29.0377	29.2675	30.6899	27.7959
	40051	40100	-	CCNA_00037	esterase lipase family protein	24.9701	25.5682	14.7604	23.825
	40101	40150	-	CCNA_00037	esterase lipase family protein	23.3883	22.957	9.35312	23.5272
	40151	40200	-	CCNA_00037	esterase lipase family protein	19.9987	26.9826	10.23	30.3769
	40201	40250	-	CCNA_00037	esterase lipase family protein	18.4169	25.7858	10.6684	28.4908
	40251	40300	-	CCNA_00037	esterase lipase family protein	19.7727	24.3714	10.3761	25.4134
	40301	40350	-	CCNA_00037	esterase lipase family protein	19.4338	26.5474	9.79155	27.0017
	40351	40400	-	CCNA_00037	esterase lipase family protein	21.9195	28.6147	9.20698	28.3915
	40401	40450	-	CCNA_00037	esterase lipase family protein	23.9533	29.9203	10.8145	29.7813
	40451	40500	-	CCNA_00037	esterase lipase family protein	22.2585	32.4227	13.7374	36.2339
	40501	40550	-	CCNA_00037	esterase lipase family protein	24.8572	33.8371	19.437	38.7157
	40551	40600	-	CCNA_00037	esterase lipase family protein	26.7779	31.6611	22.0675	36.4325
	40601	40650	-	CCNA_00037	esterase lipase family protein	26.7779	29.5939	16.9525	33.9507
	40651	40700	-	CCNA_00037	esterase lipase family protein	24.7442	31.1171	18.414	34.0499
	40701	40750	-	CCNA_00037	esterase lipase family protein	22.0325	30.1379	34.0512	32.6602
	40751	40800	-	CCNA_00037	esterase lipase family protein	23.6143	29.1587	50.1269	32.0645
	40801	40850	-	CCNA_00038	hypothetical protein	24.4052	34.0547	39.3123	32.5609
	40851	40900	-	CCNA_00038	hypothetical protein	22.0325	32.0963	22.506	29.7813
	40901	40950	-	CCNA_00038	hypothetical protein	22.0325	27.5267	17.391	31.5682
	40951	41000	-	CCNA_00038	hypothetical protein	23.9533	27.309	13.1528	33.1565
	41001	41050	-	CCNA_00038	hypothetical protein	25.1961	30.0291	14.1758	32.7594
	41051	41100	-	CCNA_00038	hypothetical protein	27.4559	33.0755	16.2218	30.1784
	41101	41150	-	CCNA_00038	hypothetical protein	26.1	27.8531	13.299	27.101
	41151	41200	-	CCNA_00038	hypothetical protein	22.5974	25.133	11.9837	28.193
	41201	41250	-	CCNA_00038	hypothetical protein	22.1455	30.6819	11.3991	26.7039
	41251	41300	-	CCNA_00038	hypothetical protein	26.552	32.5315	12.276	26.2075
	41301	41350	-	CCNA_00038	hypothetical protein	25.4221	28.8323	13.299	25.9097
	41351	41400	-	CCNA_00038	hypothetical protein	21.9195	28.3971	12.4221	26.1083
	41401	41450	-	CCNA_00038	hypothetical protein	22.2585	28.9411	11.253	28.3915
	41451	41500	-	CCNA_00039	hypothetical protein	22.2585	26.9826	9.06084	26.9024
	41501	41550	-	CCNA_00039	hypothetical protein	22.7104	27.0914	10.0838	23.0309
	41551	41600	-	CCNA_00039	hypothetical protein	22.3714	27.4178	10.5223	19.5564
	41601	41650	-	CCNA_00039	hypothetical protein	22.4844	26.221	8.47627	21.244
	41651	41700	-	CCNA_00039	hypothetical protein	23.7273	26.8738	8.76855	25.5126
	41701	41750	-	CCNA_00039	hypothetical protein	28.4727	30.1379	14.0297	32.2631
	41751	41800	-	CCNA_00039	hypothetical protein	32.0883	29.9203	19.7292	35.9361
	41801	41850	-	CCNA_00039	hypothetical protein	34.3481	30.4643	44.8658	30.6747
	41851	41900	-	CCNA_00039	hypothetical protein	37.8507	34.7075	111.068	34.6456
	41901	41950	-	CCNA_00039	hypothetical protein	37.2857	36.7747	136.643	38.815
	41951	42000	-	CCNA_00040	YcxB-like membrane protein	37.3987	36.6659	92.6544	37.6237
	42001	42050	-	CCNA_00040	YcxB-like membrane protein	32.3143	34.0547	58.6032	36.2339
	42051	42100	-	CCNA_00040	YcxB-like membrane protein	29.0377	33.6195	42.5275	33.9507
	42101	42150	-	CCNA_00040	YcxB-like membrane protein	30.3935	33.6195	33.0282	35.8368
	42151	42200	-	CCNA_00040	YcxB-like membrane protein	26.1	30.1379	22.6521	36.7303
	42201	42250	-	CCNA_00040	YcxB-like membrane protein	22.7104	29.1587	16.2218	35.6383
	42251	42300	-	CCNA_00040	YcxB-like membrane protein	24.9701	32.9667	17.9755	35.0427
	42301	42350	-	CCNA_00040	YcxB-like membrane protein	27.5688	32.5315	23.0905	34.6456
	42351	42400	-	CCNA_00040	YcxB-like membrane protein	29.3766	34.0547	28.0594	39.8077
	42401	42450	-	CCNA_00040	YcxB-like membrane protein	31.4104	43.0852	33.6128	43.4807
	42451	42500	-	CCNA_00040	YcxB-like membrane protein	36.6078	47.9812	44.7196	47.0544
	42501	42550	-	CCNA_00040	YcxB-like membrane protein	44.9689	46.7844	61.0876	53.3085
	42551	42600	-	CCNA_00041	protein translation initiation factor 2 IF-2	50.7312	45.2612	62.4029	56.4852
	42601	42650	-	CCNA_00041	protein translation initiation factor 2 IF-2	47.5676	45.8052	54.8035	50.4297
	42651	42700	-	CCNA_00041	protein translation initiation factor 2 IF-2	44.065	44.3908	49.6885	43.6792
	42701	42750	-	CCNA_00041	protein translation initiation factor 2 IF-2	46.7766	42.3236	37.8509	42.8851
	42751	42800	-	CCNA_00041	protein translation initiation factor 2 IF-2	43.726	39.7124	23.9674	39.3113
	42801	42850	-	CCNA_00041	protein translation initiation factor 2 IF-2	42.5961	37.6451	17.5371	36.0354
	42851	42900	-	CCNA_00041	protein translation initiation factor 2 IF-2	40.7883	35.5779	17.8294	35.8368
	42901	42950	-	CCNA_00041	protein translation initiation factor 2 IF-2	35.5909	35.0339	17.5371	38.1201
	42951	43000	-	CCNA_00041	protein translation initiation factor 2 IF-2	36.8338	35.3603	17.391	36.5317
	43001	43050	-	CCNA_00041	protein translation initiation factor 2 IF-2	36.3818	33.2931	14.4681	31.0718
	43051	43100	-	CCNA_00041	protein translation initiation factor 2 IF-2	35.026	32.4227	13.299	29.8806
	43101	43150	-	CCNA_00041	protein translation initiation factor 2 IF-2	34.0091	32.2051	17.0987	29.7813
	43151	43200	-	CCNA_00041	protein translation initiation factor 2 IF-2	35.026	35.3603	22.0675	33.2558
	43201	43250	-	CCNA_00041	protein translation initiation factor 2 IF-2	36.9468	35.1427	21.483	37.3259
	43251	43300	-	CCNA_00041	protein translation initiation factor 2 IF-2	35.8169	31.1171	20.7522	33.9507
	43301	43350	-	CCNA_00041	protein translation initiation factor 2 IF-2	35.8169	29.8115	17.0987	29.5828
	43351	43400	-	CCNA_00041	protein translation initiation factor 2 IF-2	32.6533	28.6147	11.9837	29.0864
	43401	43450	-	CCNA_00041	protein translation initiation factor 2 IF-2	29.8286	27.5267	13.299	28.4908
	43451	43500	-	CCNA_00041	protein translation initiation factor 2 IF-2	33.6701	29.3763	15.1988	27.2002
	43501	43550	-	CCNA_00041	protein translation initiation factor 2 IF-2	30.7325	32.9667	15.9295	25.7112
	43551	43600	-	CCNA_00041	protein translation initiation factor 2 IF-2	30.9585	31.9875	14.6143	29.7813
	43601	43650	-	CCNA_00041	protein translation initiation factor 2 IF-2	37.5117	34.2723	15.345	34.0499
	43651	43700	-	CCNA_00041	protein translation initiation factor 2 IF-2	36.7208	36.4483	15.7834	34.447
	43701	43750	-	CCNA_00041	protein translation initiation factor 2 IF-2	35.252	32.0963	14.7604	33.5536
	43751	43800	-	CCNA_00041	protein translation initiation factor 2 IF-2	36.7208	34.0547	15.4911	34.3478
	43801	43850	-	CCNA_00041	protein translation initiation factor 2 IF-2	37.3987	36.0131	17.6832	35.6383
	43851	43900	-	CCNA_00041	protein translation initiation factor 2 IF-2	35.4779	35.9043	15.7834	32.958
	43901	43950	-	CCNA_00041	protein translation initiation factor 2 IF-2	33.8961	34.4899	13.1528	32.1638
	43951	44000	-	CCNA_00041	protein translation initiation factor 2 IF-2	33.3312	30.1379	12.7144	31.0718
	44001	44050	-	CCNA_00041	protein translation initiation factor 2 IF-2	29.8286	28.8323	13.0067	28.4908
	44051	44100	-	CCNA_00041	protein translation initiation factor 2 IF-2	30.6195	27.4178	16.6603	27.0017
	44101	44150	-	CCNA_00041	protein translation initiation factor 2 IF-2	36.3818	31.9875	20.1677	32.7594
	44151	44200	-	CCNA_00041	protein translation initiation factor 2 IF-2	38.0766	34.7075	22.2137	37.5244
	44201	44250	-	CCNA_00041	protein translation initiation factor 2 IF-2	36.9468	31.7699	19.437	39.212
	44251	44300	-	CCNA_00041	protein translation initiation factor 2 IF-2	35.8169	34.0547	19.2908	37.6237
	44301	44350	-	CCNA_00041	protein translation initiation factor 2 IF-2	31.5234	32.7491	18.1217	28.4908
	44351	44400	-	CCNA_00041	protein translation initiation factor 2 IF-2	30.2805	27.8531	13.5913	27.9944
	44401	44450	-	CCNA_00041	protein translation initiation factor 2 IF-2	32.4273	23.6098	13.0067	27.7959
	44451	44500	-	CCNA_00041	protein translation initiation factor 2 IF-2	36.8338	23.2834	17.0987	24.1228
	44501	44550	-	CCNA_00041	protein translation initiation factor 2 IF-2	39.4325	26.0034	16.0757	24.6192
	44551	44600	-	CCNA_00041	protein translation initiation factor 2 IF-2	35.5909	26.9826	12.7144	25.5126
	44601	44650	-	CCNA_00041	protein translation initiation factor 2 IF-2	28.3598	23.6098	11.1068	20.3505
	44651	44700	-	CCNA_00041	protein translation initiation factor 2 IF-2	23.6143	22.0866	10.3761	18.4644
	44701	44750	-	CCNA_00041	protein translation initiation factor 2 IF-2	24.2922	19.149	8.47627	19.2586
	44751	44800	-	CCNA_00041	protein translation initiation factor 2 IF-2	22.5974	19.0402	6.43027	17.4717
	44801	44850	-	CCNA_00041	protein translation initiation factor 2 IF-2	25.7611	24.2626	8.62241	19.4571
	44851	44900	-	CCNA_00041	protein translation initiation factor 2 IF-2	30.3935	24.8066	9.06084	23.7258
	44901	44950	-	CCNA_00041	protein translation initiation factor 2 IF-2	30.1675	18.8226	9.06084	24.6192
	44951	45000	-	CCNA_00041	protein translation initiation factor 2 IF-2	27.9078	15.8849	7.74556	19.8542
	45001	45050	-	CCNA_00041	protein translation initiation factor 2 IF-2	20.7896	15.7761	6.72256	16.2804
	45051	45100	-	CCNA_00041	protein translation initiation factor 2 IF-2	16.8351	13.1649	5.11499	12.1111
	45101	45150	-	CCNA_00041	protein translation initiation factor 2 IF-2	22.2585	13.6001	3.36128	9.53001
	45151	45200	-	CCNA_00041	protein translation initiation factor 2 IF-2	24.1792	14.5793	3.65356	11.9125
	45201	45250	-	CCNA_00041	protein translation initiation factor 2 IF-2	25.4221	15.6673	5.26113	19.1593
	45251	45300	-	CCNA_00041	protein translation initiation factor 2 IF-2	31.9753	21.6514	7.74556	25.2148
	45301	45350	-	CCNA_00041	protein translation initiation factor 2 IF-2	35.365	26.0034	9.49927	23.7258
	45351	45400	-	CCNA_00041	protein translation initiation factor 2 IF-2	35.8169	28.7235	10.8145	22.9316
	45401	45450	-	CCNA_00041	protein translation initiation factor 2 IF-2	38.7546	31.1171	11.1068	25.5126
	45451	45500	-	CCNA_00041	protein translation initiation factor 2 IF-2	41.1273	32.5315	11.253	28.3915
	45501	45550	-	CCNA_00041	protein translation initiation factor 2 IF-2	44.6299	32.7491	16.0757	33.6529
	45551	45600	-	CCNA_00041	protein translation initiation factor 2 IF-2	48.2455	29.7027	21.0445	34.1492
	45601	45650	-	CCNA_00041	protein translation initiation factor 2 IF-2	54.4598	31.4435	25.4288	36.5317
	45651	45700				66.6624	34.0547	25.8672	37.6237
	45701	45750				65.4195	31.6611	24.552	35.3405
	45751	45800				62.2559	36.4483	27.3287	39.0135
	45801	45850				67.0013	41.018	32.4436	42.6865
	45851	45900	-	CCNA_00042	RNA-binding protein, YlxR family	64.5156	38.1891	59.7723	40.5026
	45901	45950	-	CCNA_00042	RNA-binding protein, YlxR family	61.352	35.0339	106.976	36.3332
	45951	46000	-	CCNA_00042	RNA-binding protein, YlxR family	69.826	35.0339	240.112	36.9288
	46001	46050	-	CCNA_00042	RNA-binding protein, YlxR family	73.1026	38.0803	254.58	39.1128
	46051	46100	-	CCNA_00042	RNA-binding protein, YlxR family	60.4481	32.8579	109.753	33.1565
	46101	46150	-	CCNA_00042	RNA-binding protein, YlxR family	48.6974	26.1122	42.3813	26.6046
	46151	46200	-	CCNA_00042	RNA-binding protein, YlxR family	34.1221	21.4338	20.0215	21.4425
	46201	46250	-	CCNA_00042	RNA-binding protein, YlxR family	25.987	18.4962	13.299	19.6557
	46251	46300	-	CCNA_00042	RNA-binding protein, YlxR family	25.3091	22.1954	12.1298	21.5418
	46301	46350	-	CCNA_00042	RNA-binding protein, YlxR family	23.9533	25.3506	10.6684	23.9243
	46351	46400	-	CCNA_00042	RNA-binding protein, YlxR family	25.987	26.6562	9.06084	23.825
	46401	46450	-	CCNA_00042	RNA-binding protein, YlxR family	28.2468	30.4643	11.253	26.8032
	46451	46500	-	CCNA_00042	RNA-binding protein, YlxR family	31.2974	35.7955	12.7144	32.7594
	46501	46550	-	CCNA_00042	RNA-binding protein, YlxR family	34.3481	35.3603	13.5913	35.539
	46551	46600				29.0377	36.0131	14.0297	38.6164
	46601	46650	-	nusA	N utilization substance protein A NusA	29.7156	40.3652	13.299	38.815
	46651	46700	-	nusA	N utilization substance protein A NusA	29.6026	34.3811	11.5453	34.3478
	46701	46750	-	nusA	N utilization substance protein A NusA	25.987	29.9203	10.8145	32.1638
	46751	46800	-	nusA	N utilization substance protein A NusA	25.5351	32.5315	11.9837	33.4543
	46801	46850	-	nusA	N utilization substance protein A NusA	29.7156	33.2931	13.5913	33.355
	46851	46900	-	nusA	N utilization substance protein A NusA	34.3481	35.6867	14.0297	37.8222
	46901	46950	-	nusA	N utilization substance protein A NusA	33.8961	35.5779	14.4681	38.5171
	46951	47000	-	nusA	N utilization substance protein A NusA	32.3143	36.1219	16.2218	37.0281
	47001	47050	-	nusA	N utilization substance protein A NusA	31.0714	38.1891	14.1758	35.4397
	47051	47100	-	nusA	N utilization substance protein A NusA	30.2805	38.0803	13.0067	36.3332
	47101	47150	-	nusA	N utilization substance protein A NusA	28.9247	37.2099	13.1528	34.9434
	47151	47200	-	nusA	N utilization substance protein A NusA	31.2974	37.1011	12.8605	33.1565
	47201	47250	-	nusA	N utilization substance protein A NusA	33.6701	35.3603	15.345	35.8368
	47251	47300	-	nusA	N utilization substance protein A NusA	30.8455	31.6611	15.6373	34.7448
	47301	47350	-	nusA	N utilization substance protein A NusA	29.1507	32.9667	14.9065	35.4397
	47351	47400	-	nusA	N utilization substance protein A NusA	29.4896	35.2515	14.6143	39.1128
	47401	47450	-	nusA	N utilization substance protein A NusA	28.9247	29.0499	12.5683	34.9434
	47451	47500	-	nusA	N utilization substance protein A NusA	29.6026	25.4594	11.3991	29.0864
	47501	47550	-	nusA	N utilization substance protein A NusA	29.9416	28.9411	12.7144	30.8733
	47551	47600	-	nusA	N utilization substance protein A NusA	28.2468	31.1171	18.9985	30.9725
	47601	47650	-	nusA	N utilization substance protein A NusA	30.6195	33.6195	33.7589	30.6747
	47651	47700	-	nusA	N utilization substance protein A NusA	31.1844	35.5779	36.5356	35.7376
	47701	47750	-	nusA	N utilization substance protein A NusA	31.1844	33.9459	26.8902	35.6383
	47751	47800	-	nusA	N utilization substance protein A NusA	34.913	33.5107	23.529	37.0281
	47801	47850	-	nusA	N utilization substance protein A NusA	35.7039	36.1219	23.2367	38.4179
	47851	47900	-	nusA	N utilization substance protein A NusA	31.8624	36.1219	21.9214	34.6456
	47901	47950	-	nusA	N utilization substance protein A NusA	32.0883	36.6659	20.1677	35.6383
	47951	48000	-	nusA	N utilization substance protein A NusA	33.2182	38.6243	21.1907	35.539
	48001	48050	-	nusA	N utilization substance protein A NusA	33.6701	36.2307	21.9214	38.815
	48051	48100	-	nusA	N utilization substance protein A NusA	31.6364	32.5315	19.5831	37.1273
	48101	48150	-	nusA	N utilization substance protein A NusA	30.0546	33.2931	17.6832	33.2558
	48151	48200	-	nusA	N utilization substance protein A NusA	33.1052	39.1684	18.414	36.0354
	48201	48250	-	nusA	N utilization substance protein A NusA	35.365	37.8627	22.506	36.2339
	48251	48300	-	nusA	N utilization substance protein A NusA	34.574	33.4019	22.6521	34.447
	48301	48350	-	CCNA_00044	ribosome maturation protein RimP	32.4273	33.7283	18.9985	31.866
	48351	48400	-	CCNA_00044	ribosome maturation protein RimP	30.1675	31.0083	16.2218	31.3696
	48401	48450	-	CCNA_00044	ribosome maturation protein RimP	30.3935	29.5939	14.7604	30.774
	48451	48500	-	CCNA_00044	ribosome maturation protein RimP	32.8792	34.1635	16.0757	31.4689
	48501	48550	-	CCNA_00044	ribosome maturation protein RimP	31.7494	34.8163	16.9525	32.0645
	48551	48600	-	CCNA_00044	ribosome maturation protein RimP	29.2636	30.4643	15.1988	26.8032
	48601	48650	-	CCNA_00044	ribosome maturation protein RimP	30.1675	32.7491	14.9065	29.682
	48651	48700	-	CCNA_00044	ribosome maturation protein RimP	32.2013	31.1171	14.1758	31.1711
	48701	48750	-	CCNA_00044	ribosome maturation protein RimP	32.5403	24.4802	15.6373	26.2075
	48751	48800	-	CCNA_00044	ribosome maturation protein RimP	35.252	27.9619	33.4666	29.8806
	48801	48850	-	CCNA_00044	ribosome maturation protein RimP	49.1494	33.5107	118.668	33.1565
	48851	48900				96.265	35.5779	522.021	39.9069
	48901	48950				138.861	37.3187	1084.38	43.7785
	48951	49000				116.377	37.7539	978.717	38.815
	49001	49050				76.4922	33.1843	512.668	34.7448
	49051	49100				53.3299	30.5731	252.096	32.3623
	49101	49150	+	CCNA_00045	inorganic pyrophosphatase	41.4663	33.7283	105.369	35.8368
	49151	49200	+	CCNA_00045	inorganic pyrophosphatase	42.0312	36.1219	56.9956	38.4179
	49201	49250	+	CCNA_00045	inorganic pyrophosphatase	36.1559	34.5987	32.0052	37.2266
	49251	49300	+	CCNA_00045	inorganic pyrophosphatase	28.8117	26.9826	14.7604	27.2995
	49301	49350	+	CCNA_00045	inorganic pyrophosphatase	22.7104	19.3666	10.8145	16.7768
	49351	49400	+	CCNA_00045	inorganic pyrophosphatase	27.7948	22.1954	17.9755	22.8323
	49401	49450	+	CCNA_00045	inorganic pyrophosphatase	32.6533	27.4178	33.7589	27.4981
	49451	49500	+	CCNA_00045	inorganic pyrophosphatase	36.0429	29.9203	52.0267	28.193
	49501	49550	+	CCNA_00045	inorganic pyrophosphatase	38.7546	35.7955	50.8576	34.7448
	49551	49600	+	CCNA_00045	inorganic pyrophosphatase	37.1727	36.8835	36.9741	39.9069
	49601	49650	+	CCNA_00045	inorganic pyrophosphatase	37.8507	34.3811	32.5898	42.488
	49651	49700	-	CCNA_00046	hypothetical protein	37.7377	38.6243	27.3287	39.5099
	49701	49750	-	CCNA_00046	hypothetical protein	38.7546	37.7539	23.529	38.9142
	49751	49800	-	CCNA_00046	hypothetical protein	35.026	29.9203	19.1447	36.3332
	49801	49850	-	CCNA_00046	hypothetical protein	29.8286	26.221	14.322	30.4762
	49851	49900	-	CCNA_00046	hypothetical protein	29.9416	29.2675	15.9295	31.9653
	49901	49950	-	CCNA_00046	hypothetical protein	33.6701	33.0755	19.1447	39.0135
	49951	50000	-	CCNA_00046	hypothetical protein	35.8169	33.9459	23.2367	41.2967
	50001	50050	-	CCNA_00046	hypothetical protein	32.7662	32.8579	28.0594	35.1419
	50051	50100				27.9078	32.3139	31.7129	33.2558
	50101	50150	-	CCNA_00047	tRNA m7-G46 methyltransferase	23.2753	31.6611	22.7982	33.2558
	50151	50200	-	CCNA_00047	tRNA m7-G46 methyltransferase	24.1792	30.1379	14.322	32.8587
	50201	50250	-	CCNA_00047	tRNA m7-G46 methyltransferase	24.9701	29.1587	13.4451	29.5828
	50251	50300	-	CCNA_00047	tRNA m7-G46 methyltransferase	22.4844	30.5731	12.4221	29.7813
	50301	50350	-	CCNA_00047	tRNA m7-G46 methyltransferase	22.8234	33.8371	13.1528	33.1565
	50351	50400	-	CCNA_00047	tRNA m7-G46 methyltransferase	26.7779	31.7699	12.276	33.4543
	50401	50450	-	CCNA_00047	tRNA m7-G46 methyltransferase	27.3429	26.4386	11.3991	28.4908
	50451	50500	-	CCNA_00047	tRNA m7-G46 methyltransferase	22.8234	29.1587	8.9147	22.5345
	50501	50550	-	CCNA_00047	tRNA m7-G46 methyltransferase	23.2753	30.3555	8.03784	24.5199
	50551	50600	-	CCNA_00047	tRNA m7-G46 methyltransferase	22.5974	28.1795	9.64541	26.3068
	50601	50650	-	CCNA_00047	tRNA m7-G46 methyltransferase	23.1623	28.9411	10.6684	31.0718
	50651	50700	-	CCNA_00047	tRNA m7-G46 methyltransferase	25.3091	28.8323	14.9065	33.6529
	50701	50750	-	CCNA_00047	tRNA m7-G46 methyltransferase	27.9078	29.2675	23.0905	31.7667
	50751	50800	-	CCNA_00047	tRNA m7-G46 methyltransferase	27.7948	29.7027	35.9511	32.7594
	50801	50850	-	CCNA_00047	tRNA m7-G46 methyltransferase	28.3598	34.4899	43.4043	32.4616
	50851	50900				32.7662	37.5363	36.6818	33.8514
	50901	50950	-	metK	S-adenosylmethionine synthetase	32.4273	34.4899	24.2597	33.6529
	50951	51000	-	metK	S-adenosylmethionine synthetase	34.1221	28.1795	16.6603	28.7886
	51001	51050	-	metK	S-adenosylmethionine synthetase	30.7325	25.4594	10.5223	25.1156
	51051	51100	-	metK	S-adenosylmethionine synthetase	29.6026	28.7235	11.1068	24.917
	51101	51150	-	metK	S-adenosylmethionine synthetase	36.1559	31.1171	13.0067	28.193
	51151	51200	-	metK	S-adenosylmethionine synthetase	37.0598	29.8115	13.1528	30.9725
	51201	51250	-	metK	S-adenosylmethionine synthetase	36.9468	31.9875	13.0067	32.958
	51251	51300	-	metK	S-adenosylmethionine synthetase	37.0598	31.4435	10.9607	31.5682
	51301	51350	-	metK	S-adenosylmethionine synthetase	35.7039	26.5474	9.93769	28.9871
	51351	51400	-	metK	S-adenosylmethionine synthetase	36.1559	29.1587	11.6914	33.0572
	51401	51450	-	metK	S-adenosylmethionine synthetase	34.2351	34.3811	13.4451	35.6383
	51451	51500	-	metK	S-adenosylmethionine synthetase	36.2689	32.3139	14.9065	34.5463
	51501	51550	-	metK	S-adenosylmethionine synthetase	39.4325	29.8115	16.368	32.3623
	51551	51600	-	metK	S-adenosylmethionine synthetase	36.0429	30.6819	17.5371	30.9725
	51601	51650	-	metK	S-adenosylmethionine synthetase	31.8624	27.4178	17.5371	28.7886
	51651	51700	-	metK	S-adenosylmethionine synthetase	29.4896	24.2626	13.299	26.009
	51701	51750	-	metK	S-adenosylmethionine synthetase	28.6987	27.7443	13.1528	26.1083
	51751	51800	-	metK	S-adenosylmethionine synthetase	30.3935	33.5107	18.1217	25.2148
	51801	51850	-	metK	S-adenosylmethionine synthetase	37.2857	40.3652	22.0675	34.1492
	51851	51900	-	metK	S-adenosylmethionine synthetase	41.8052	39.7124	22.3598	39.7084
	51901	51950	-	metK	S-adenosylmethionine synthetase	42.7091	39.4948	18.5601	35.6383
	51951	52000	-	metK	S-adenosylmethionine synthetase	41.4663	38.7332	22.0675	36.0354
	52001	52050	-	metK	S-adenosylmethionine synthetase	42.2572	35.9043	37.7048	36.9288
	52051	52100	-	metK	S-adenosylmethionine synthetase	55.0247	38.6243	119.545	37.6237
	52101	52150	-	metK	S-adenosylmethionine synthetase	92.9884	39.8212	416.652	39.0135
	52151	52200				102.479	35.1427	516.614	35.2412
	52201	52250	-	hipB	HTH transcriptional regulator	69.826	41.7796	287.901	37.0281
	52251	52300	-	hipB	HTH transcriptional regulator	51.8611	44.4996	137.666	43.4807
	52301	52350	-	hipB	HTH transcriptional regulator	40.7883	39.6036	58.8954	44.6719
	52351	52400	-	hipB	HTH transcriptional regulator	34.8	41.1268	29.9592	42.3887
	52401	52450	-	hipB	HTH transcriptional regulator	34.0091	40.3652	23.529	39.7084
	52451	52500	-	hipB	HTH transcriptional regulator	22.7104	28.0707	15.345	27.2995
	52501	52550	-	hipB	HTH transcriptional regulator	21.8065	25.7858	14.7604	27.2002
	52551	52600	-	hipB	HTH transcriptional regulator	32.3143	39.93	23.9674	42.7858
	52601	52650	-	hipB	HTH transcriptional regulator	39.7715	40.3652	32.8821	41.7931
	52651	52700	-	hipB	HTH transcriptional regulator	58.8663	43.8468	47.3502	44.8705
	52701	52750	-	CCNA_00050	apolipoprotein N-acyltransferase	72.1987	44.9348	50.1269	46.5581
	52751	52800	-	CCNA_00050	apolipoprotein N-acyltransferase	77.6221	40.9092	41.2122	41.4953
	52801	52850	-	CCNA_00050	apolipoprotein N-acyltransferase	75.4754	37.6451	31.7129	40.5026
	52851	52900	-	CCNA_00050	apolipoprotein N-acyltransferase	58.0754	36.9923	25.8672	37.6237
	52901	52950	-	CCNA_00050	apolipoprotein N-acyltransferase	39.2065	34.7075	21.3368	33.9507
	52951	53000	-	CCNA_00050	apolipoprotein N-acyltransferase	30.1675	31.4435	19.1447	32.8587
	53001	53050	-	CCNA_00050	apolipoprotein N-acyltransferase	30.8455	30.4643	25.5749	32.3623
	53051	53100	-	CCNA_00050	apolipoprotein N-acyltransferase	33.2182	34.8163	48.5193	34.1492
	53101	53150	-	CCNA_00050	apolipoprotein N-acyltransferase	29.1507	36.0131	51.0038	33.6529
	53151	53200	-	CCNA_00050	apolipoprotein N-acyltransferase	25.3091	32.8579	28.4978	32.958
	53201	53250	-	CCNA_00050	apolipoprotein N-acyltransferase	25.987	36.0131	19.1447	36.631
	53251	53300	-	CCNA_00050	apolipoprotein N-acyltransferase	28.8117	36.0131	17.6832	38.2193
	53301	53350	-	CCNA_00050	apolipoprotein N-acyltransferase	27.5688	30.2467	21.7752	32.3623
	53351	53400	-	CCNA_00050	apolipoprotein N-acyltransferase	24.4052	26.765	23.9674	25.5126
	53401	53450	-	CCNA_00050	apolipoprotein N-acyltransferase	23.1623	28.5059	22.3598	27.0017
	53451	53500	-	CCNA_00050	apolipoprotein N-acyltransferase	25.3091	32.3139	20.0215	29.3842
	53501	53550	-	CCNA_00050	apolipoprotein N-acyltransferase	26.439	32.8579	18.2678	29.9798
	53551	53600	-	CCNA_00050	apolipoprotein N-acyltransferase	25.6481	28.2883	18.7062	31.866
	53601	53650	-	CCNA_00050	apolipoprotein N-acyltransferase	23.8403	27.2002	20.0215	30.6747
	53651	53700	-	CCNA_00050	apolipoprotein N-acyltransferase	21.3546	27.309	18.1217	28.193
	53701	53750	-	CCNA_00050	apolipoprotein N-acyltransferase	21.2416	24.589	11.1068	28.4908
	53751	53800	-	CCNA_00050	apolipoprotein N-acyltransferase	21.8065	25.677	7.8917	28.7886
	53801	53850	-	CCNA_00050	apolipoprotein N-acyltransferase	20.4507	26.765	11.3991	27.101
	53851	53900	-	CCNA_00050	apolipoprotein N-acyltransferase	21.3546	28.0707	11.9837	26.6046
	53901	53950	-	CCNA_00050	apolipoprotein N-acyltransferase	23.8403	28.6147	10.23	27.2995
	53951	54000	-	CCNA_00050	apolipoprotein N-acyltransferase	24.6312	29.4851	9.79155	27.2995
	54001	54050	-	CCNA_00050	apolipoprotein N-acyltransferase	25.0831	31.7699	10.23	26.9024
	54051	54100	-	CCNA_00050	apolipoprotein N-acyltransferase	21.6935	28.5059	12.4221	24.6192
	54101	54150	-	CCNA_00050	apolipoprotein N-acyltransferase	21.9195	25.8946	11.6914	23.5272
	54151	54200	-	CCNA_00050	apolipoprotein N-acyltransferase	23.0494	27.0914	8.18398	23.3287
	54201	54250	-	CCNA_00050	apolipoprotein N-acyltransferase	23.7273	25.7858	6.8687	21.7403
	54251	54300	-	CCNA_00050	apolipoprotein N-acyltransferase	24.8572	24.2626	5.8457	23.3287
	54301	54350	-	corC	magnesium and cobalt efflux protein CorC	24.7442	26.765	8.47627	28.0937
	54351	54400	-	corC	magnesium and cobalt efflux protein CorC	26.552	28.8323	11.6914	28.2922
	54401	54450	-	corC	magnesium and cobalt efflux protein CorC	25.0831	27.2002	10.3761	27.5973
	54451	54500	-	corC	magnesium and cobalt efflux protein CorC	21.4675	25.3506	8.62241	26.9024
	54501	54550	-	corC	magnesium and cobalt efflux protein CorC	24.8572	25.0242	9.79155	24.917
	54551	54600	-	corC	magnesium and cobalt efflux protein CorC	26.439	26.221	11.3991	25.1156
	54601	54650	-	corC	magnesium and cobalt efflux protein CorC	23.5013	28.5059	11.8375	29.2849
	54651	54700	-	corC	magnesium and cobalt efflux protein CorC	25.6481	31.5523	12.276	32.2631
	54701	54750	-	corC	magnesium and cobalt efflux protein CorC	30.2805	35.0339	11.6914	34.8441
	54751	54800	-	corC	magnesium and cobalt efflux protein CorC	32.7662	35.2515	13.0067	36.2339
	54801	54850	-	corC	magnesium and cobalt efflux protein CorC	30.5065	34.2723	15.7834	35.4397
	54851	54900	-	corC	magnesium and cobalt efflux protein CorC	26.7779	35.9043	13.4451	35.6383
	54901	54950	-	corC	magnesium and cobalt efflux protein CorC	26.439	29.5939	10.5223	30.774
	54951	55000	-	corC	magnesium and cobalt efflux protein CorC	25.874	22.413	11.5453	24.7185
	55001	55050	-	corC	magnesium and cobalt efflux protein CorC	25.874	25.5682	12.276	23.5272
	55051	55100	-	corC	magnesium and cobalt efflux protein CorC	25.987	27.7443	12.7144	23.9243
	55101	55150	-	corC	magnesium and cobalt efflux protein CorC	29.8286	27.309	14.0297	26.5053
	55151	55200	-	corC	magnesium and cobalt efflux protein CorC	36.0429	29.4851	13.5913	30.1784
	55201	55250	-	corC	magnesium and cobalt efflux protein CorC	36.0429	32.8579	21.1907	31.5682
	55251	55300	-	CCNA_00052	metal-dependent hydrolase/metalloproteinase	33.6701	36.8835	47.6425	34.5463
	55301	55350	-	CCNA_00052	metal-dependent hydrolase/metalloproteinase	32.8792	38.7332	65.4719	34.8441
	55351	55400	-	CCNA_00052	metal-dependent hydrolase/metalloproteinase	32.8792	34.7075	48.8116	33.2558
	55401	55450	-	CCNA_00052	metal-dependent hydrolase/metalloproteinase	31.1844	31.1171	26.7441	32.4616
	55451	55500	-	CCNA_00052	metal-dependent hydrolase/metalloproteinase	27.3429	32.2051	21.1907	28.9871
	55501	55550	-	CCNA_00052	metal-dependent hydrolase/metalloproteinase	27.6818	35.0339	22.9444	30.1784
	55551	55600	-	CCNA_00052	metal-dependent hydrolase/metalloproteinase	27.9078	33.9459	22.2137	33.6529
	55601	55650	-	CCNA_00052	metal-dependent hydrolase/metalloproteinase	28.2468	33.2931	20.3138	31.3696
	55651	55700	-	CCNA_00052	metal-dependent hydrolase/metalloproteinase	29.9416	33.2931	22.2137	34.5463
	55701	55750	-	phoH	phosphate starvation-inducible protein PhoH	26.213	33.1843	19.437	34.3478
	55751	55800	-	phoH	phosphate starvation-inducible protein PhoH	25.6481	31.3347	18.1217	30.9725
	55801	55850	-	phoH	phosphate starvation-inducible protein PhoH	27.3429	29.4851	14.0297	28.8879
	55851	55900	-	phoH	phosphate starvation-inducible protein PhoH	24.0662	27.2002	9.93769	24.2221
	55901	55950	-	phoH	phosphate starvation-inducible protein PhoH	19.9987	24.1538	8.9147	21.6411
	55951	56000	-	phoH	phosphate starvation-inducible protein PhoH	22.0325	28.3971	11.253	25.6119
	56001	56050	-	phoH	phosphate starvation-inducible protein PhoH	21.6935	28.5059	11.1068	25.5126
	56051	56100	-	phoH	phosphate starvation-inducible protein PhoH	22.9364	26.221	15.4911	25.0163
	56101	56150	-	phoH	phosphate starvation-inducible protein PhoH	27.9078	30.8995	26.4518	31.1711
	56151	56200	-	phoH	phosphate starvation-inducible protein PhoH	28.9247	33.1843	27.4748	32.7594
	56201	56250	-	phoH	phosphate starvation-inducible protein PhoH	27.9078	28.9411	23.8212	30.8733
	56251	56300	-	phoH	phosphate starvation-inducible protein PhoH	25.1961	24.3714	17.8294	30.3769
	56301	56350	-	phoH	phosphate starvation-inducible protein PhoH	26.326	28.0707	14.0297	30.774
	56351	56400	-	phoH	phosphate starvation-inducible protein PhoH	28.3598	29.4851	13.4451	31.3696
	56401	56450	-	phoH	phosphate starvation-inducible protein PhoH	27.0039	27.6354	10.3761	29.2849
	56451	56500	-	phoH	phosphate starvation-inducible protein PhoH	28.1338	28.8323	9.20698	27.4981
	56501	56550	-	phoH	phosphate starvation-inducible protein PhoH	29.4896	29.1587	9.06084	26.5053
	56551	56600	-	phoH	phosphate starvation-inducible protein PhoH	27.2299	31.5523	8.9147	30.5755
	56601	56650	-	phoH	phosphate starvation-inducible protein PhoH	26.439	32.0963	10.5223	30.0791
	56651	56700	-	phoH	phosphate starvation-inducible protein PhoH	24.6312	30.6819	12.4221	28.9871
	56701	56750	-	CCNA_00054	tRNA 2-methylthioadenosine synthase	29.3766	33.1843	12.1298	31.7667
	56751	56800	-	CCNA_00054	tRNA 2-methylthioadenosine synthase	29.6026	29.9203	12.8605	29.0864
	56801	56850	-	CCNA_00054	tRNA 2-methylthioadenosine synthase	30.3935	29.8115	15.1988	31.2704
	56851	56900	-	CCNA_00054	tRNA 2-methylthioadenosine synthase	34.1221	35.6867	20.3138	34.2485
	56901	56950	-	CCNA_00054	tRNA 2-methylthioadenosine synthase	33.8961	35.4691	22.9444	33.4543
	56951	57000	-	CCNA_00054	tRNA 2-methylthioadenosine synthase	30.9585	33.4019	19.7292	34.9434
	57001	57050	-	CCNA_00054	tRNA 2-methylthioadenosine synthase	28.8117	32.5315	16.9525	35.2412
	57051	57100	-	CCNA_00054	tRNA 2-methylthioadenosine synthase	29.3766	33.7283	16.6603	35.3405
	57101	57150	-	CCNA_00054	tRNA 2-methylthioadenosine synthase	30.7325	37.2099	17.8294	40.8004
	57151	57200	-	CCNA_00054	tRNA 2-methylthioadenosine synthase	33.2182	38.2979	20.3138	41.5945
	57201	57250	-	CCNA_00054	tRNA 2-methylthioadenosine synthase	31.8624	34.8163	18.2678	36.7303
	57251	57300	-	CCNA_00054	tRNA 2-methylthioadenosine synthase	27.3429	32.4227	18.2678	36.5317
	57301	57350	-	CCNA_00054	tRNA 2-methylthioadenosine synthase	30.9585	33.2931	20.7522	37.2266
	57351	57400	-	CCNA_00054	tRNA 2-methylthioadenosine synthase	34.8	33.1843	17.9755	33.8514
	57401	57450	-	CCNA_00054	tRNA 2-methylthioadenosine synthase	30.1675	32.6403	17.0987	29.0864
	57451	57500	-	CCNA_00054	tRNA 2-methylthioadenosine synthase	30.7325	29.7027	17.5371	30.0791
	57501	57550	-	CCNA_00054	tRNA 2-methylthioadenosine synthase	31.7494	31.7699	15.4911	30.3769
	57551	57600	-	CCNA_00054	tRNA 2-methylthioadenosine synthase	28.8117	31.6611	13.4451	26.3068
	57601	57650	-	CCNA_00054	tRNA 2-methylthioadenosine synthase	27.5688	28.5059	10.0838	26.5053
	57651	57700	-	CCNA_00054	tRNA 2-methylthioadenosine synthase	27.9078	29.8115	10.5223	28.6893
	57701	57750	-	CCNA_00054	tRNA 2-methylthioadenosine synthase	30.0546	31.9875	15.1988	29.8806
	57751	57800	-	CCNA_00054	tRNA 2-methylthioadenosine synthase	35.365	34.4899	23.3828	33.7521
	57801	57850	-	CCNA_00054	tRNA 2-methylthioadenosine synthase	36.3818	35.2515	26.3057	35.8368
	57851	57900	-	CCNA_00054	tRNA 2-methylthioadenosine synthase	35.9299	36.1219	26.8902	35.9361
	57901	57950	-	CCNA_00054	tRNA 2-methylthioadenosine synthase	46.0987	40.8004	47.3502	37.2266
	57951	58000	-	CCNA_00054	tRNA 2-methylthioadenosine synthase	59.9961	38.7332	80.0861	38.6164
	58001	58050	-	CCNA_00054	tRNA 2-methylthioadenosine synthase	55.8156	31.9875	74.2404	35.8368
	58051	58100				42.4831	31.9875	34.9281	35.3405
	58101	58150				36.2689	31.5523	18.1217	32.1638
	58151	58200				35.139	33.7283	18.414	29.1857
	58201	58250	-	CCNA_00055	ferric uptake regulation protein	36.8338	36.6659	19.437	35.7376
	58251	58300	-	CCNA_00055	ferric uptake regulation protein	37.2857	38.4067	18.414	39.8077
	58301	58350	-	CCNA_00055	ferric uptake regulation protein	36.3818	40.2564	18.9985	35.539
	58351	58400	-	CCNA_00055	ferric uptake regulation protein	33.3312	36.9923	21.1907	33.6529
	58401	58450	-	CCNA_00055	ferric uptake regulation protein	32.6533	33.2931	21.7752	36.9288
	58451	58500	-	CCNA_00055	ferric uptake regulation protein	33.1052	32.2051	23.8212	31.9653
	58501	58550	-	CCNA_00055	ferric uptake regulation protein	42.4831	33.4019	53.342	31.2704
	58551	58600	-	CCNA_00055	ferric uptake regulation protein	58.1883	39.7124	137.228	37.4252
	58601	58650	-	CCNA_00055	ferric uptake regulation protein	54.3468	39.0596	166.31	36.3332
	58651	58700	-	CCNA_00056	ribosomal-protein-S18-alanine acetyltransferase	43.0481	33.2931	105.661	33.8514
	58701	58750	-	CCNA_00056	ribosomal-protein-S18-alanine acetyltransferase	33.2182	33.2931	46.9118	33.5536
	58751	58800	-	CCNA_00056	ribosomal-protein-S18-alanine acetyltransferase	22.2585	28.1795	16.8064	26.6046
	58801	58850	-	CCNA_00056	ribosomal-protein-S18-alanine acetyltransferase	20.9026	22.957	10.0838	21.0454
	58851	58900	-	CCNA_00056	ribosomal-protein-S18-alanine acetyltransferase	22.5974	25.133	9.93769	22.8323
	58901	58950	-	CCNA_00056	ribosomal-protein-S18-alanine acetyltransferase	23.5013	27.8531	11.253	27.8951
	58951	59000	-	CCNA_00056	ribosomal-protein-S18-alanine acetyltransferase	22.3714	29.0499	11.5453	30.2776
	59001	59050	-	CCNA_00056	ribosomal-protein-S18-alanine acetyltransferase	23.5013	29.2675	12.4221	29.4835
	59051	59100	-	CCNA_00056	ribosomal-protein-S18-alanine acetyltransferase	26.439	32.0963	12.276	30.6747
	59101	59150	-	CCNA_00056	ribosomal-protein-S18-alanine acetyltransferase	25.4221	27.7443	9.64541	28.3915
	59151	59200	-	CCNA_00057	tRNA threonylcarbamoyl adenosine modification protein, YeaZ family	20.3377	21.4338	6.8687	21.4425
	59201	59250	-	CCNA_00057	tRNA threonylcarbamoyl adenosine modification protein, YeaZ family	15.2533	19.693	5.26113	18.0673
	59251	59300	-	CCNA_00057	tRNA threonylcarbamoyl adenosine modification protein, YeaZ family	16.2701	19.693	6.28413	18.8615
	59301	59350	-	CCNA_00057	tRNA threonylcarbamoyl adenosine modification protein, YeaZ family	22.0325	29.2675	14.1758	25.6119
	59351	59400	-	CCNA_00057	tRNA threonylcarbamoyl adenosine modification protein, YeaZ family	26.439	32.7491	19.1447	30.0791
	59401	59450	-	CCNA_00057	tRNA threonylcarbamoyl adenosine modification protein, YeaZ family	25.7611	28.7235	13.8835	30.5755
	59451	59500	-	CCNA_00057	tRNA threonylcarbamoyl adenosine modification protein, YeaZ family	26.439	28.1795	12.5683	30.774
	59501	59550	-	CCNA_00057	tRNA threonylcarbamoyl adenosine modification protein, YeaZ family	26.552	25.677	10.8145	24.3214
	59551	59600	-	CCNA_00057	tRNA threonylcarbamoyl adenosine modification protein, YeaZ family	22.9364	24.6978	7.8917	22.5345
	59601	59650	-	CCNA_00057	tRNA threonylcarbamoyl adenosine modification protein, YeaZ family	20.9026	23.6098	8.18398	21.7403
	59651	59700	-	CCNA_00057	tRNA threonylcarbamoyl adenosine modification protein, YeaZ family	21.4675	21.325	7.45327	18.8615
	59701	59750	-	CCNA_00057	tRNA threonylcarbamoyl adenosine modification protein, YeaZ family	23.5013	26.9826	8.03784	23.6265
	59751	59800	-	CCNA_00058	hypothetical protein	25.1961	30.0291	12.276	27.3988
	59801	59850	-	CCNA_00058	hypothetical protein	28.3598	33.8371	16.0757	30.2776
	59851	59900	-	CCNA_00058	hypothetical protein	26.8909	34.2723	17.0987	30.774
	59901	59950	-	CCNA_00058	hypothetical protein	27.2299	32.2051	21.6291	30.2776
	59951	60000	-	CCNA_00058	hypothetical protein	27.5688	30.0291	21.7752	30.2776
	60001	60050	-	CCNA_00058	hypothetical protein	25.0831	25.8946	15.9295	26.8032
	60051	60100	-	CCNA_00058	hypothetical protein	22.5974	31.0083	17.9755	26.1083
	60101	60150	-	CCNA_00058	hypothetical protein	23.9533	34.5987	23.529	27.8951
	60151	60200	-	CCNA_00058	hypothetical protein	23.7273	31.1171	20.8984	27.0017
	60201	60250	-	CCNA_00058	hypothetical protein	22.4844	28.2883	14.6143	25.5126
	60251	60300	-	CCNA_00058	hypothetical protein	26.552	26.765	20.0215	29.682
	60301	60350	-	CCNA_00058	hypothetical protein	30.6195	28.8323	39.6046	32.0645
	60351	60400	-	CCNA_00058	hypothetical protein	33.3312	34.3811	54.9496	34.8441
	60401	60450				38.1896	36.8835	49.25	36.4325
	60451	60500				39.9974	38.5155	42.5275	34.6456
	60501	60550	-	CCNA_00059	malonic semialdehyde reductase	32.6533	35.7955	32.5898	36.3332
	60551	60600	-	CCNA_00059	malonic semialdehyde reductase	27.1169	34.1635	19.437	36.3332
	60601	60650	-	CCNA_00059	malonic semialdehyde reductase	27.5688	35.0339	16.8064	35.1419
	60651	60700	-	CCNA_00059	malonic semialdehyde reductase	28.0208	32.0963	14.9065	32.2631
	60701	60750	-	CCNA_00059	malonic semialdehyde reductase	31.9753	33.4019	14.6143	34.9434
	60751	60800	-	CCNA_00059	malonic semialdehyde reductase	35.7039	33.7283	24.1135	39.4106
	60801	60850	-	CCNA_00059	malonic semialdehyde reductase	34.8	34.7075	33.7589	35.2412
	60851	60900	-	CCNA_00059	malonic semialdehyde reductase	33.1052	33.7283	32.1514	32.7594
	60901	60950	-	CCNA_00059	malonic semialdehyde reductase	32.4273	32.0963	21.3368	31.6674
	60951	61000	-	CCNA_00059	malonic semialdehyde reductase	31.0714	31.4435	15.9295	31.5682
	61001	61050	-	CCNA_00059	malonic semialdehyde reductase	35.5909	31.2259	18.8524	33.355
	61051	61100	-	CCNA_00059	malonic semialdehyde reductase	35.7039	37.1011	24.4058	33.7521
	61101	61150	-	CCNA_00059	malonic semialdehyde reductase	38.4156	41.9972	33.3205	38.7157
	61151	61200	-	CCNA_00060	mitochondrial-type Fe-S cluster assembly protein NFU	45.7598	39.386	38.1432	42.8851
	61201	61250	-	CCNA_00060	mitochondrial-type Fe-S cluster assembly protein NFU	41.3533	35.7955	31.1284	40.6018
	61251	61300	-	CCNA_00060	mitochondrial-type Fe-S cluster assembly protein NFU	33.7831	30.8995	21.3368	32.6602
	61301	61350	-	CCNA_00060	mitochondrial-type Fe-S cluster assembly protein NFU	37.3987	31.8787	19.437	29.9798
	61351	61400	-	CCNA_00060	mitochondrial-type Fe-S cluster assembly protein NFU	39.8844	38.0803	17.5371	29.9798
	61401	61450	-	CCNA_00060	mitochondrial-type Fe-S cluster assembly protein NFU	36.2689	35.5779	17.391	32.5609
	61451	61500	-	CCNA_00060	mitochondrial-type Fe-S cluster assembly protein NFU	36.2689	32.5315	17.391	30.0791
	61501	61550	-	CCNA_00060	mitochondrial-type Fe-S cluster assembly protein NFU	36.9468	31.7699	16.2218	30.3769
	61551	61600	-	CCNA_00060	mitochondrial-type Fe-S cluster assembly protein NFU	35.7039	31.6611	15.1988	33.1565
	61601	61650	-	CCNA_00060	mitochondrial-type Fe-S cluster assembly protein NFU	39.5455	31.6611	17.2448	30.0791
	61651	61700	-	CCNA_00060	mitochondrial-type Fe-S cluster assembly protein NFU	48.2455	31.2259	32.0052	29.3842
	61701	61750	-	CCNA_00060	mitochondrial-type Fe-S cluster assembly protein NFU	65.1935	31.4435	54.365	30.3769
	61751	61800	-	CCNA_00060	mitochondrial-type Fe-S cluster assembly protein NFU	81.8026	35.2515	68.1024	33.4543
	61801	61850				65.4195	41.7796	57.1417	37.8222
	61851	61900	+	CCNA_00061	cytochrome p450	40.1104	43.738	40.6276	40.7011
	61901	61950	+	CCNA_00061	cytochrome p450	35.8169	41.018	32.7359	38.5171
	61951	62000	+	CCNA_00061	cytochrome p450	31.1844	35.2515	26.4518	35.2412
	62001	62050	+	CCNA_00061	cytochrome p450	26.7779	35.0339	24.6981	35.8368
	62051	62100	+	CCNA_00061	cytochrome p450	23.2753	32.8579	23.2367	34.7448
	62101	62150	+	CCNA_00061	cytochrome p450	22.8234	28.3971	24.9904	32.5609
	62151	62200	+	CCNA_00061	cytochrome p450	23.8403	33.4019	26.0134	36.4325
	62201	62250	+	CCNA_00061	cytochrome p450	25.987	38.1891	19.1447	38.0208
	62251	62300	+	CCNA_00061	cytochrome p450	25.6481	35.3603	12.8605	33.7521
	62301	62350	+	CCNA_00061	cytochrome p450	23.9533	34.5987	11.9837	32.5609
	62351	62400	+	CCNA_00061	cytochrome p450	23.3883	34.3811	13.8835	32.7594
	62401	62450	+	CCNA_00061	cytochrome p450	19.3208	28.9411	11.3991	29.0864
	62451	62500	+	CCNA_00061	cytochrome p450	18.3039	28.0707	10.3761	26.3068
	62501	62550	+	CCNA_00061	cytochrome p450	17.4	29.7027	14.322	28.3915
	62551	62600	+	CCNA_00061	cytochrome p450	19.8857	30.4643	18.8524	31.6674
	62601	62650	+	CCNA_00061	cytochrome p450	24.6312	28.6147	20.1677	30.774
	62651	62700	+	CCNA_00061	cytochrome p450	23.0494	27.9619	16.5141	27.3988
	62701	62750	+	CCNA_00061	cytochrome p450	22.9364	33.9459	16.9525	30.6747
	62751	62800	+	CCNA_00061	cytochrome p450	25.5351	35.2515	20.0215	32.958
	62801	62850	+	CCNA_00061	cytochrome p450	25.4221	32.5315	20.6061	34.3478
	62851	62900	+	CCNA_00061	cytochrome p450	24.2922	32.5315	21.9214	35.6383
	62901	62950	+	CCNA_00061	cytochrome p450	24.4052	28.9411	16.368	29.3842
	62951	63000	+	CCNA_00061	cytochrome p450	25.6481	29.3763	13.299	29.8806
	63001	63050	+	CCNA_00061	cytochrome p450	27.4559	35.3603	16.6603	38.3186
	63051	63100	+	CCNA_00061	cytochrome p450	29.7156	42.8676	16.9525	41.2967
	63101	63150	+	CCNA_00061	cytochrome p450	32.6533	37.7539	13.4451	38.9142
	63151	63200	+	CCNA_00061	cytochrome p450	30.1675	32.5315	13.8835	36.1346
	63201	63250				27.1169	39.386	15.4911	34.5463
	63251	63300				25.7611	35.3603	12.1298	33.355
	63301	63350	-	trpS	tryptophanyl-tRNA synthetase	25.5351	31.1171	12.4221	36.5317
	63351	63400	-	trpS	tryptophanyl-tRNA synthetase	25.6481	30.4643	13.1528	35.4397
	63401	63450	-	trpS	tryptophanyl-tRNA synthetase	21.1286	27.0914	11.6914	27.4981
	63451	63500	-	trpS	tryptophanyl-tRNA synthetase	21.9195	29.2675	11.8375	28.4908
	63501	63550	-	trpS	tryptophanyl-tRNA synthetase	29.0377	32.9667	14.1758	35.7376
	63551	63600	-	trpS	tryptophanyl-tRNA synthetase	30.6195	35.2515	16.5141	36.2339
	63601	63650	-	trpS	tryptophanyl-tRNA synthetase	26.439	32.4227	16.5141	32.6602
	63651	63700	-	trpS	tryptophanyl-tRNA synthetase	25.0831	31.2259	17.5371	33.1565
	63701	63750	-	trpS	tryptophanyl-tRNA synthetase	27.5688	32.5315	17.9755	32.7594
	63751	63800	-	trpS	tryptophanyl-tRNA synthetase	29.4896	31.0083	19.2908	31.2704
	63801	63850	-	trpS	tryptophanyl-tRNA synthetase	27.1169	32.0963	25.1365	34.1492
	63851	63900	-	trpS	tryptophanyl-tRNA synthetase	24.2922	32.4227	37.4125	32.6602
	63901	63950	-	trpS	tryptophanyl-tRNA synthetase	26.326	28.9411	41.7968	30.5755
	63951	64000	-	trpS	tryptophanyl-tRNA synthetase	25.874	29.3763	30.5438	34.0499
	64001	64050	-	trpS	tryptophanyl-tRNA synthetase	25.1961	30.0291	21.483	32.8587
	64051	64100	-	trpS	tryptophanyl-tRNA synthetase	25.1961	28.7235	16.368	29.3842
	64101	64150	-	trpS	tryptophanyl-tRNA synthetase	25.1961	26.4386	12.5683	26.9024
	64151	64200	-	trpS	tryptophanyl-tRNA synthetase	23.1623	26.221	12.5683	25.8105
	64201	64250	-	trpS	tryptophanyl-tRNA synthetase	22.3714	27.9619	12.4221	25.0163
	64251	64300	-	trpS	tryptophanyl-tRNA synthetase	28.3598	28.7235	13.5913	25.2148
	64301	64350	-	trpS	tryptophanyl-tRNA synthetase	31.1844	33.5107	22.506	32.958
	64351	64400	-	trpS	tryptophanyl-tRNA synthetase	34.4611	33.4019	62.1106	33.6529
	64401	64450	-	CCNA_03913	hypothetical protein	39.0935	27.2002	135.62	26.5053
	64451	64500	-	CCNA_03913	hypothetical protein	40.6753	26.9826	162.218	23.825
	64501	64550	-	mviN	MviN-family integral membrane protein	34.574	27.5267	103.323	24.0236
	64551	64600	-	mviN	MviN-family integral membrane protein	26.1	24.589	41.7968	27.101
	64601	64650	-	mviN	MviN-family integral membrane protein	25.987	25.7858	17.9755	29.2849
	64651	64700	-	mviN	MviN-family integral membrane protein	24.4052	27.2002	15.345	27.101
	64701	64750	-	mviN	MviN-family integral membrane protein	21.8065	25.0242	11.9837	24.8177
	64751	64800	-	mviN	MviN-family integral membrane protein	23.9533	27.0914	10.3761	27.7959
	64801	64850	-	mviN	MviN-family integral membrane protein	23.8403	29.5939	11.1068	26.4061
	64851	64900	-	mviN	MviN-family integral membrane protein	19.9987	25.5682	9.35312	23.5272
	64901	64950	-	mviN	MviN-family integral membrane protein	19.3208	25.3506	10.6684	22.1374
	64951	65000	-	mviN	MviN-family integral membrane protein	21.1286	25.7858	11.1068	20.4498
	65001	65050	-	mviN	MviN-family integral membrane protein	20.9026	22.5218	10.6684	22.1374
	65051	65100	-	mviN	MviN-family integral membrane protein	22.1455	24.3714	11.1068	24.5199
	65101	65150	-	mviN	MviN-family integral membrane protein	22.0325	26.1122	10.23	24.1228
	65151	65200	-	mviN	MviN-family integral membrane protein	19.9987	24.9154	10.9607	22.1374
	65201	65250	-	mviN	MviN-family integral membrane protein	20.9026	26.765	10.23	22.8323
	65251	65300	-	mviN	MviN-family integral membrane protein	22.5974	29.5939	9.93769	24.3214
	65301	65350	-	mviN	MviN-family integral membrane protein	23.5013	28.8323	9.79155	27.3988
	65351	65400	-	mviN	MviN-family integral membrane protein	22.1455	24.1538	8.18398	25.8105
	65401	65450	-	mviN	MviN-family integral membrane protein	21.2416	23.6098	9.06084	21.5418
	65451	65500	-	mviN	MviN-family integral membrane protein	21.9195	23.8274	9.64541	23.3287
	65501	65550	-	mviN	MviN-family integral membrane protein	18.7559	24.9154	11.3991	27.4981
	65551	65600	-	mviN	MviN-family integral membrane protein	19.3208	26.3298	13.4451	26.4061
	65601	65650	-	mviN	MviN-family integral membrane protein	24.9701	27.0914	14.7604	26.6046
	65651	65700	-	mviN	MviN-family integral membrane protein	25.5351	33.2931	16.2218	30.774
	65701	65750	-	mviN	MviN-family integral membrane protein	23.8403	33.9459	15.1988	30.774
	65751	65800	-	mviN	MviN-family integral membrane protein	24.5182	29.7027	14.7604	28.6893
	65801	65850	-	mviN	MviN-family integral membrane protein	23.9533	31.0083	13.4451	28.7886
	65851	65900	-	mviN	MviN-family integral membrane protein	24.9701	33.0755	11.6914	29.2849
	65901	65950	-	mviN	MviN-family integral membrane protein	25.5351	28.2883	12.4221	28.2922
	65951	66000	-	mviN	MviN-family integral membrane protein	24.9701	24.6978	12.7144	27.2995
	66001	66050	-	mviN	MviN-family integral membrane protein	24.8572	28.5059	26.0134	28.59
	66051	66100	-	mviN	MviN-family integral membrane protein	28.2468	32.6403	62.1106	30.774
	66101	66150				32.8792	30.6819	94.4081	27.9944
	66151	66200				30.1675	27.5267	75.5557	28.7886
	66201	66250				20.4507	19.693	34.7819	25.0163
	66251	66300				10.0558	16.6466	14.0297	16.5783
	66301	66350	-	CCNA_00064	methyl-accepting chemotaxis protein	20.1117	29.7027	11.8375	28.59
	66351	66400	-	CCNA_00064	methyl-accepting chemotaxis protein	29.4896	37.8627	16.6603	37.5244
	66401	66450	-	CCNA_00064	methyl-accepting chemotaxis protein	27.1169	36.6659	16.9525	33.4543
	66451	66500	-	CCNA_00064	methyl-accepting chemotaxis protein	24.4052	35.2515	14.1758	30.1784
	66501	66550	-	CCNA_00064	methyl-accepting chemotaxis protein	22.8234	31.0083	13.4451	27.7959
	66551	66600	-	CCNA_00064	methyl-accepting chemotaxis protein	21.3546	28.8323	12.8605	26.9024
	66601	66650	-	CCNA_00064	methyl-accepting chemotaxis protein	20.7896	29.8115	11.9837	29.7813
	66651	66700	-	CCNA_00064	methyl-accepting chemotaxis protein	19.7727	27.5267	9.06084	27.4981
	66701	66750	-	CCNA_00064	methyl-accepting chemotaxis protein	19.3208	25.0242	9.20698	26.7039
	66751	66800	-	CCNA_00064	methyl-accepting chemotaxis protein	19.2078	24.8066	11.9837	28.8879
	66801	66850	-	CCNA_00064	methyl-accepting chemotaxis protein	19.7727	26.4386	9.64541	28.0937
	66851	66900	-	CCNA_00064	methyl-accepting chemotaxis protein	20.2247	28.3971	9.93769	29.3842
	66901	66950	-	CCNA_00064	methyl-accepting chemotaxis protein	17.852	25.677	9.35312	26.5053
	66951	67000	-	CCNA_00064	methyl-accepting chemotaxis protein	19.6597	29.8115	7.8917	27.6966
	67001	67050	-	CCNA_00064	methyl-accepting chemotaxis protein	20.3377	32.0963	9.20698	32.5609
	67051	67100	-	CCNA_00064	methyl-accepting chemotaxis protein	22.1455	33.8371	11.6914	31.4689
	67101	67150	-	CCNA_00064	methyl-accepting chemotaxis protein	23.2753	33.7283	12.4221	33.9507
	67151	67200	-	CCNA_00064	methyl-accepting chemotaxis protein	20.2247	30.6819	12.5683	34.447
	67201	67250	-	CCNA_00064	methyl-accepting chemotaxis protein	21.3546	32.6403	12.276	34.0499
	67251	67300	-	CCNA_00064	methyl-accepting chemotaxis protein	23.9533	32.3139	11.1068	36.5317
	67301	67350	-	CCNA_00064	methyl-accepting chemotaxis protein	24.7442	29.2675	10.9607	35.7376
	67351	67400	-	CCNA_00064	methyl-accepting chemotaxis protein	24.5182	31.1171	12.4221	34.2485
	67401	67450	-	CCNA_00064	methyl-accepting chemotaxis protein	22.2585	28.5059	13.8835	28.6893
	67451	67500	-	CCNA_00064	methyl-accepting chemotaxis protein	17.4	20.8898	11.1068	22.7331
	67501	67550	-	CCNA_00064	methyl-accepting chemotaxis protein	15.9312	20.8898	9.06084	22.7331
	67551	67600	-	CCNA_00064	methyl-accepting chemotaxis protein	18.5299	25.0242	10.5223	27.9944
	67601	67650	-	CCNA_00064	methyl-accepting chemotaxis protein	21.2416	32.3139	11.8375	33.7521
	67651	67700	-	CCNA_00064	methyl-accepting chemotaxis protein	25.987	37.1011	13.8835	35.7376
	67701	67750	-	CCNA_00064	methyl-accepting chemotaxis protein	28.3598	33.2931	13.5913	33.6529
	67751	67800	-	CCNA_00064	methyl-accepting chemotaxis protein	26.552	29.3763	17.6832	32.3623
	67801	67850	-	CCNA_00064	methyl-accepting chemotaxis protein	25.0831	31.3347	39.0201	31.1711
	67851	67900	-	CCNA_00064	methyl-accepting chemotaxis protein	28.6987	32.4227	91.4852	32.3623
	67901	67950	-	CCNA_00064	methyl-accepting chemotaxis protein	34.4611	33.1843	119.983	34.7448
	67951	68000	-	CCNA_00064	methyl-accepting chemotaxis protein	31.5234	32.4227	67.9563	32.3623
	68001	68050	-	CCNA_00064	methyl-accepting chemotaxis protein	24.8572	30.0291	18.8524	27.5973
	68051	68100	-	CCNA_00064	methyl-accepting chemotaxis protein	21.9195	28.2883	12.5683	24.6192
	68101	68150	-	CCNA_00064	methyl-accepting chemotaxis protein	26.7779	33.1843	20.8984	35.0427
	68151	68200	-	CCNA_03914	hypothetical protein	30.7325	39.386	23.6751	40.8004
	68201	68250				30.7325	39.4948	22.7982	36.3332
	68251	68300	-	CCNA_00065	S-adenosylmethionine-dependent methyltransferase	31.9753	38.5155	22.3598	38.2193
	68301	68350	-	CCNA_00065	S-adenosylmethionine-dependent methyltransferase	31.9753	37.8627	18.5601	40.2047
	68351	68400	-	CCNA_00065	S-adenosylmethionine-dependent methyltransferase	29.1507	33.9459	16.5141	37.1273
	68401	68450	-	CCNA_00065	S-adenosylmethionine-dependent methyltransferase	29.2636	31.1171	17.9755	35.8368
	68451	68500	-	CCNA_00065	S-adenosylmethionine-dependent methyltransferase	27.0039	34.0547	17.9755	35.539
	68501	68550	-	CCNA_00065	S-adenosylmethionine-dependent methyltransferase	24.4052	36.3395	18.1217	37.4252
	68551	68600	-	CCNA_00065	S-adenosylmethionine-dependent methyltransferase	27.9078	37.1011	20.7522	41.5945
	68601	68650	-	CCNA_00065	S-adenosylmethionine-dependent methyltransferase	29.7156	35.4691	17.8294	41.4953
	68651	68700	-	CCNA_00065	S-adenosylmethionine-dependent methyltransferase	29.4896	32.2051	16.368	38.7157
	68701	68750	-	CCNA_00065	S-adenosylmethionine-dependent methyltransferase	25.5351	31.7699	15.1988	34.1492
	68751	68800	-	CCNA_00065	S-adenosylmethionine-dependent methyltransferase	22.5974	31.8787	11.3991	31.1711
	68801	68850	-	CCNA_00065	S-adenosylmethionine-dependent methyltransferase	23.3883	29.4851	11.3991	31.0718
	68851	68900	-	CCNA_00065	S-adenosylmethionine-dependent methyltransferase	23.5013	29.2675	13.5913	29.682
	68901	68950	-	CCNA_00065	S-adenosylmethionine-dependent methyltransferase	25.0831	29.8115	16.5141	28.193
	68951	69000	-	CCNA_00065	S-adenosylmethionine-dependent methyltransferase	26.665	26.8738	26.0134	28.6893
	69001	69050	-	CCNA_00065	S-adenosylmethionine-dependent methyltransferase	26.1	27.0914	52.1729	27.0017
	69051	69100	-	CCNA_00065	S-adenosylmethionine-dependent methyltransferase	28.8117	26.6562	74.2404	29.9798
	69101	69150	-	CCNA_00066	Rieske (2Fe-2S) domain protein	29.8286	29.8115	53.7805	32.7594
	69151	69200	-	CCNA_00066	Rieske (2Fe-2S) domain protein	24.0662	30.0291	21.0445	28.2922
	69201	69250	-	CCNA_00066	Rieske (2Fe-2S) domain protein	23.3883	28.9411	12.276	28.4908
	69251	69300	-	CCNA_00066	Rieske (2Fe-2S) domain protein	26.1	26.765	12.7144	27.2995
	69301	69350	-	CCNA_00066	Rieske (2Fe-2S) domain protein	26.439	24.4802	11.9837	22.6338
	69351	69400	-	CCNA_00066	Rieske (2Fe-2S) domain protein	28.4727	24.6978	12.276	23.825
	69401	69450	-	CCNA_00066	Rieske (2Fe-2S) domain protein	28.8117	26.3298	14.322	30.774
	69451	69500	-	CCNA_00066	Rieske (2Fe-2S) domain protein	25.6481	26.4386	13.299	29.9798
	69501	69550	-	CCNA_00067	YciI-like protein	22.5974	24.9154	9.79155	24.7185
	69551	69600	-	CCNA_00067	YciI-like protein	22.0325	25.133	10.6684	23.5272
	69601	69650	-	CCNA_00067	YciI-like protein	23.8403	28.1795	11.8375	27.2002
	69651	69700	-	CCNA_00067	YciI-like protein	20.6766	25.133	8.18398	24.0236
	69701	69750	-	CCNA_00067	YciI-like protein	20.7896	23.0658	9.49927	22.0382
	69751	69800	-	CCNA_00067	YciI-like protein	22.2585	26.221	13.1528	22.6338
	69801	69850	-	gpsA	NAD(P)H-dependent glycerol-3-phosphate dehydrogenase	21.4675	26.221	12.8605	21.9389
	69851	69900	-	gpsA	NAD(P)H-dependent glycerol-3-phosphate dehydrogenase	20.5636	23.2834	10.5223	25.0163
	69901	69950	-	gpsA	NAD(P)H-dependent glycerol-3-phosphate dehydrogenase	21.0156	24.3714	8.9147	28.6893
	69951	70000	-	gpsA	NAD(P)H-dependent glycerol-3-phosphate dehydrogenase	22.4844	28.7235	12.7144	29.682
	70001	70050	-	gpsA	NAD(P)H-dependent glycerol-3-phosphate dehydrogenase	23.7273	28.5059	15.0527	26.6046
	70051	70100	-	gpsA	NAD(P)H-dependent glycerol-3-phosphate dehydrogenase	23.8403	27.7443	13.1528	26.2075
	70101	70150	-	gpsA	NAD(P)H-dependent glycerol-3-phosphate dehydrogenase	21.9195	27.9619	10.23	27.6966
	70151	70200	-	gpsA	NAD(P)H-dependent glycerol-3-phosphate dehydrogenase	20.9026	25.677	11.1068	27.2002
	70201	70250	-	gpsA	NAD(P)H-dependent glycerol-3-phosphate dehydrogenase	21.1286	26.3298	12.7144	27.2995
	70251	70300	-	gpsA	NAD(P)H-dependent glycerol-3-phosphate dehydrogenase	17.9649	23.2834	8.76855	25.9097
	70301	70350	-	gpsA	NAD(P)H-dependent glycerol-3-phosphate dehydrogenase	15.9312	17.9522	6.13799	21.6411
	70351	70400	-	gpsA	NAD(P)H-dependent glycerol-3-phosphate dehydrogenase	16.6091	20.781	8.03784	20.0527
	70401	70450	-	gpsA	NAD(P)H-dependent glycerol-3-phosphate dehydrogenase	17.4	25.2418	9.79155	23.9243
	70451	70500	-	gpsA	NAD(P)H-dependent glycerol-3-phosphate dehydrogenase	18.7559	25.133	9.49927	25.8105
	70501	70550	-	gpsA	NAD(P)H-dependent glycerol-3-phosphate dehydrogenase	18.8688	20.9986	9.20698	24.2221
	70551	70600	-	gpsA	NAD(P)H-dependent glycerol-3-phosphate dehydrogenase	18.5299	17.7346	8.9147	19.1593
	70601	70650	-	gpsA	NAD(P)H-dependent glycerol-3-phosphate dehydrogenase	23.0494	21.6514	11.5453	20.4498
	70651	70700	-	gpsA	NAD(P)H-dependent glycerol-3-phosphate dehydrogenase	24.2922	23.501	10.5223	22.336
	70701	70750	-	gpsA	NAD(P)H-dependent glycerol-3-phosphate dehydrogenase	23.7273	26.5474	8.18398	25.7112
	70751	70800	-	gpsA	NAD(P)H-dependent glycerol-3-phosphate dehydrogenase	27.9078	33.1843	11.9837	35.2412
	70801	70850	-	gpsA	NAD(P)H-dependent glycerol-3-phosphate dehydrogenase	30.5065	33.8371	13.5913	33.4543
	70851	70900	-	CCNA_00069	O-sialoglycoprotein endopeptidase	29.2636	29.0499	12.1298	29.682
	70901	70950	-	CCNA_00069	O-sialoglycoprotein endopeptidase	26.8909	27.4178	13.1528	27.7959
	70951	71000	-	CCNA_00069	O-sialoglycoprotein endopeptidase	23.7273	27.9619	10.9607	23.825
	71001	71050	-	CCNA_00069	O-sialoglycoprotein endopeptidase	21.2416	23.6098	9.79155	21.6411
	71051	71100	-	CCNA_00069	O-sialoglycoprotein endopeptidase	20.3377	23.9362	10.6684	22.1374
	71101	71150	-	CCNA_00069	O-sialoglycoprotein endopeptidase	21.4675	25.8946	11.5453	24.3214
	71151	71200	-	CCNA_00069	O-sialoglycoprotein endopeptidase	21.8065	24.6978	11.9837	23.2294
	71201	71250	-	CCNA_00069	O-sialoglycoprotein endopeptidase	24.9701	27.0914	10.6684	25.2148
	71251	71300	-	CCNA_00069	O-sialoglycoprotein endopeptidase	23.1623	27.0914	10.3761	27.5973
	71301	71350	-	CCNA_00069	O-sialoglycoprotein endopeptidase	19.3208	25.133	10.3761	26.2075
	71351	71400	-	CCNA_00069	O-sialoglycoprotein endopeptidase	19.7727	26.0034	11.3991	28.193
	71401	71450	-	CCNA_00069	O-sialoglycoprotein endopeptidase	19.2078	23.2834	12.5683	27.3988
	71451	71500	-	CCNA_00069	O-sialoglycoprotein endopeptidase	21.1286	22.957	12.1298	25.3141
	71501	71550	-	CCNA_00069	O-sialoglycoprotein endopeptidase	20.7896	23.7186	9.79155	21.5418
	71551	71600	-	CCNA_00069	O-sialoglycoprotein endopeptidase	19.2078	22.957	7.8917	19.4571
	71601	71650	-	CCNA_00069	O-sialoglycoprotein endopeptidase	19.8857	21.1074	9.06084	17.3724
	71651	71700	-	CCNA_00069	O-sialoglycoprotein endopeptidase	23.9533	24.9154	9.06084	22.0382
	71701	71750	-	CCNA_00069	O-sialoglycoprotein endopeptidase	26.665	29.7027	9.20698	30.1784
	71751	71800	-	CCNA_00069	O-sialoglycoprotein endopeptidase	30.1675	30.1379	18.2678	27.5973
	71801	71850	-	CCNA_00069	O-sialoglycoprotein endopeptidase	35.9299	35.3603	41.7968	30.8733
	71851	71900	-	CCNA_00069	O-sialoglycoprotein endopeptidase	44.065	35.5779	125.975	35.7376
	71901	71950	-	CCNA_00069	O-sialoglycoprotein endopeptidase	50.6182	34.2723	240.697	33.8514
	71951	72000	+	CCNA_00070	porphobilinogen deaminase	44.5169	31.5523	216.437	30.9725
	72001	72050	+	CCNA_00070	porphobilinogen deaminase	35.139	30.1379	98.7924	30.3769
	72051	72100	+	CCNA_00070	porphobilinogen deaminase	29.4896	28.6147	35.0742	28.7886
	72101	72150	+	CCNA_00070	porphobilinogen deaminase	29.6026	29.9203	19.5831	29.2849
	72151	72200	+	CCNA_00070	porphobilinogen deaminase	34.1221	34.4899	17.8294	36.0354
	72201	72250	+	CCNA_00070	porphobilinogen deaminase	38.0766	35.9043	18.414	37.9215
	72251	72300	+	CCNA_00070	porphobilinogen deaminase	37.0598	36.5571	16.9525	35.7376
	72301	72350	+	CCNA_00070	porphobilinogen deaminase	32.0883	33.4019	14.322	33.1565
	72351	72400	+	CCNA_00070	porphobilinogen deaminase	31.7494	29.5939	13.7374	31.4689
	72401	72450	+	CCNA_00070	porphobilinogen deaminase	31.8624	33.1843	13.7374	30.3769
	72451	72500	+	CCNA_00070	porphobilinogen deaminase	30.6195	35.7955	14.7604	30.2776
	72501	72550	+	CCNA_00070	porphobilinogen deaminase	28.2468	31.9875	14.1758	28.4908
	72551	72600	+	CCNA_00070	porphobilinogen deaminase	26.7779	27.9619	13.1528	26.1083
	72601	72650	+	CCNA_00070	porphobilinogen deaminase	26.213	23.3922	10.9607	25.2148
	72651	72700	+	CCNA_00070	porphobilinogen deaminase	23.9533	22.5218	8.9147	25.5126
	72701	72750	+	CCNA_00070	porphobilinogen deaminase	26.552	25.7858	10.23	26.5053
	72751	72800	+	CCNA_00070	porphobilinogen deaminase	27.7948	24.589	11.5453	27.2002
	72801	72850	+	CCNA_00070	porphobilinogen deaminase	27.9078	24.2626	11.6914	24.917
	72851	72900	+	CCNA_00070	porphobilinogen deaminase	27.7948	24.2626	9.49927	24.7185
	72901	72950	+	CCNA_00070	porphobilinogen deaminase	26.8909	26.0034	9.35312	25.7112
	72951	73000	+	CCNA_00071	uroporphyrinogen-III synthase	28.4727	28.0707	12.1298	25.8105
	73001	73050	+	CCNA_00071	uroporphyrinogen-III synthase	26.8909	23.8274	12.7144	25.5126
	73051	73100	+	CCNA_00071	uroporphyrinogen-III synthase	28.8117	24.8066	13.299	27.4981
	73101	73150	+	CCNA_00071	uroporphyrinogen-III synthase	31.0714	28.2883	13.0067	30.0791
	73151	73200	+	CCNA_00071	uroporphyrinogen-III synthase	30.8455	31.6611	12.1298	29.3842
	73201	73250	+	CCNA_00071	uroporphyrinogen-III synthase	27.7948	31.3347	12.5683	27.5973
	73251	73300	+	CCNA_00071	uroporphyrinogen-III synthase	24.1792	28.1795	11.6914	26.5053
	73301	73350	+	CCNA_00071	uroporphyrinogen-III synthase	23.5013	25.4594	11.253	20.9462
	73351	73400	+	CCNA_00071	uroporphyrinogen-III synthase	23.7273	22.0866	13.8835	19.5564
	73401	73450	+	CCNA_00071	uroporphyrinogen-III synthase	25.7611	22.3042	14.0297	22.0382
	73451	73500	+	CCNA_00071	uroporphyrinogen-III synthase	23.6143	22.957	13.5913	22.0382
	73501	73550	+	CCNA_00071	uroporphyrinogen-III synthase	23.0494	24.589	14.0297	25.9097
	73551	73600	+	CCNA_00071	uroporphyrinogen-III synthase	25.874	29.9203	19.5831	29.9798
	73601	73650	+	CCNA_00071	uroporphyrinogen-III synthase	26.1	31.6611	40.0431	29.9798
	73651	73700	+	CCNA_00072	hypothetical protein	26.326	27.8531	56.7033	25.9097
	73701	73750	+	CCNA_00072	hypothetical protein	28.3598	25.133	48.3732	26.3068
	73751	73800	+	CCNA_00072	hypothetical protein	29.4896	26.221	27.9132	27.2995
	73801	73850	+	CCNA_00072	hypothetical protein	26.213	25.677	12.5683	23.6265
	73851	73900	+	CCNA_00072	hypothetical protein	23.0494	24.4802	8.9147	21.244
	73901	73950	+	CCNA_00072	hypothetical protein	26.552	26.1122	9.64541	24.0236
	73951	74000	+	CCNA_00072	hypothetical protein	30.0546	28.2883	12.1298	26.4061
	74001	74050	+	CCNA_00072	hypothetical protein	31.1844	28.8323	15.345	25.6119
	74051	74100	+	CCNA_00072	hypothetical protein	27.7948	26.1122	14.9065	26.1083
	74101	74150	+	CCNA_00072	hypothetical protein	25.4221	24.9154	9.79155	27.2995
	74151	74200	+	CCNA_00072	hypothetical protein	23.7273	25.133	7.01484	25.3141
	74201	74250	+	CCNA_00072	hypothetical protein	22.5974	28.7235	9.20698	25.9097
	74251	74300	+	CCNA_00072	hypothetical protein	24.1792	35.1427	13.1528	28.7886
	74301	74350	+	CCNA_00072	hypothetical protein	27.1169	33.9459	14.6143	29.2849
	74351	74400	+	CCNA_00072	hypothetical protein	28.1338	30.6819	13.0067	27.4981
	74401	74450	+	CCNA_00072	hypothetical protein	25.7611	28.3971	9.49927	26.9024
	74451	74500	+	CCNA_00072	hypothetical protein	23.9533	27.8531	9.35312	26.4061
	74501	74550	+	CCNA_00072	hypothetical protein	21.8065	22.7394	8.47627	20.0527
	74551	74600	+	CCNA_00072	hypothetical protein	18.5299	17.7346	6.43027	16.1812
	74601	74650	+	CCNA_00073	HemY domain membrane protein	20.1117	21.5426	8.76855	18.5637
	74651	74700	+	CCNA_00073	HemY domain membrane protein	23.2753	25.2418	12.1298	21.3433
	74701	74750	+	CCNA_00073	HemY domain membrane protein	22.3714	25.677	14.0297	23.4279
	74751	74800	+	CCNA_00073	HemY domain membrane protein	22.3714	29.9203	15.1988	24.917
	74801	74850	+	CCNA_00073	HemY domain membrane protein	27.5688	35.1427	12.5683	29.682
	74851	74900	+	CCNA_00073	HemY domain membrane protein	29.6026	34.5987	9.93769	28.8879
	74901	74950	+	CCNA_00073	HemY domain membrane protein	24.4052	30.7907	10.9607	27.0017
	74951	75000	+	CCNA_00073	HemY domain membrane protein	25.0831	29.0499	13.5913	29.2849
	75001	75050	+	CCNA_00073	HemY domain membrane protein	27.1169	29.3763	12.5683	27.6966
	75051	75100	+	CCNA_00073	HemY domain membrane protein	23.6143	26.9826	8.03784	23.2294
	75101	75150	+	CCNA_00073	HemY domain membrane protein	24.7442	26.3298	8.03784	21.6411
	75151	75200	+	CCNA_00073	HemY domain membrane protein	26.665	26.4386	9.79155	22.6338
	75201	75250	+	CCNA_00073	HemY domain membrane protein	24.9701	24.6978	10.0838	24.2221
	75251	75300	+	CCNA_00073	HemY domain membrane protein	23.9533	23.9362	9.35312	22.5345
	75301	75350	+	CCNA_00073	HemY domain membrane protein	23.1623	20.6722	8.62241	20.8469
	75351	75400	+	CCNA_00073	HemY domain membrane protein	20.9026	20.6722	9.06084	19.2586
	75401	75450	+	CCNA_00073	HemY domain membrane protein	21.9195	24.8066	9.64541	20.7476
	75451	75500	+	CCNA_00073	HemY domain membrane protein	22.7104	27.0914	11.253	25.4134
	75501	75550	+	CCNA_00073	HemY domain membrane protein	22.5974	27.7443	8.76855	25.6119
	75551	75600	+	CCNA_00073	HemY domain membrane protein	20.9026	21.4338	4.8227	20.0527
	75601	75650	+	CCNA_00073	HemY domain membrane protein	16.9481	14.9057	3.94585	15.8834
	75651	75700	+	CCNA_00073	HemY domain membrane protein	18.4169	18.8226	5.69956	18.0673
	75701	75750	+	CCNA_00073	HemY domain membrane protein	21.8065	22.1954	7.45327	20.8469
	75751	75800	+	CCNA_00073	HemY domain membrane protein	25.987	24.4802	9.93769	25.0163
	75801	75850	+	CCNA_00073	HemY domain membrane protein	25.7611	26.6562	11.5453	26.9024
	75851	75900	+	CCNA_00073	HemY domain membrane protein	25.1961	26.765	13.5913	27.6966
	75901	75950	+	CCNA_00073	HemY domain membrane protein	26.552	27.0914	23.3828	28.7886
	75951	76000	+	CCNA_00073	HemY domain membrane protein	29.3766	25.3506	44.2812	24.7185
	76001	76050	+	CCNA_00073	HemY domain membrane protein	47.2286	24.9154	143.074	24.4207
	76051	76100	+	CCNA_00073	HemY domain membrane protein	116.264	32.3139	567.033	30.5755
	76101	76150	+	CCNA_00073	HemY domain membrane protein	179.536	38.7332	917.337	36.1346
	76151	76200				167.56	42.8676	610.145	39.0135
	76201	76250				122.591	46.7844	230.321	41.9916
	76251	76300				81.1247	42.8676	110.191	42.2894
	76301	76350				63.8377	43.194	74.6788	43.977
	76351	76400				49.1494	41.562	39.3123	45.2676
	76401	76450				37.2857	38.842	22.0675	42.6865
	76451	76500	-	CCNA_00074	multifunctional fatty acid oxidation complex subunit alpha FadJ	33.6701	36.3395	22.6521	38.815
	76501	76550	-	CCNA_00074	multifunctional fatty acid oxidation complex subunit alpha FadJ	32.5403	33.1843	25.1365	32.1638
	76551	76600	-	CCNA_00074	multifunctional fatty acid oxidation complex subunit alpha FadJ	29.8286	32.5315	18.1217	30.8733
	76601	76650	-	CCNA_00074	multifunctional fatty acid oxidation complex subunit alpha FadJ	25.874	31.2259	15.1988	31.6674
	76651	76700	-	CCNA_00074	multifunctional fatty acid oxidation complex subunit alpha FadJ	22.8234	30.3555	12.5683	30.8733
	76701	76750	-	CCNA_00074	multifunctional fatty acid oxidation complex subunit alpha FadJ	22.3714	31.1171	10.6684	30.5755
	76751	76800	-	CCNA_00074	multifunctional fatty acid oxidation complex subunit alpha FadJ	21.6935	28.5059	11.1068	27.5973
	76801	76850	-	CCNA_00074	multifunctional fatty acid oxidation complex subunit alpha FadJ	22.2585	28.5059	11.5453	27.2002
	76851	76900	-	CCNA_00074	multifunctional fatty acid oxidation complex subunit alpha FadJ	27.2299	31.5523	22.0675	33.1565
	76901	76950	-	CCNA_00074	multifunctional fatty acid oxidation complex subunit alpha FadJ	29.2636	34.4899	37.2664	39.7084
	76951	77000	-	CCNA_00074	multifunctional fatty acid oxidation complex subunit alpha FadJ	29.2636	34.8163	41.9429	37.8222
	77001	77050	-	CCNA_00074	multifunctional fatty acid oxidation complex subunit alpha FadJ	29.3766	33.0755	32.7359	35.2412
	77051	77100	-	CCNA_00074	multifunctional fatty acid oxidation complex subunit alpha FadJ	26.552	37.2099	22.3598	33.1565
	77101	77150	-	CCNA_00074	multifunctional fatty acid oxidation complex subunit alpha FadJ	30.3935	40.0388	25.8672	37.3259
	77151	77200	-	CCNA_00074	multifunctional fatty acid oxidation complex subunit alpha FadJ	32.2013	40.0388	35.9511	42.2894
	77201	77250	-	CCNA_00074	multifunctional fatty acid oxidation complex subunit alpha FadJ	30.1675	39.386	41.3583	39.3113
	77251	77300	-	CCNA_00074	multifunctional fatty acid oxidation complex subunit alpha FadJ	30.8455	37.7539	33.9051	41.6938
	77301	77350	-	CCNA_00074	multifunctional fatty acid oxidation complex subunit alpha FadJ	29.4896	36.1219	22.7982	43.2821
	77351	77400	-	CCNA_00074	multifunctional fatty acid oxidation complex subunit alpha FadJ	26.1	36.5571	16.368	36.7303
	77401	77450	-	CCNA_00074	multifunctional fatty acid oxidation complex subunit alpha FadJ	24.8572	34.7075	14.6143	33.355
	77451	77500	-	CCNA_00074	multifunctional fatty acid oxidation complex subunit alpha FadJ	23.7273	30.1379	13.299	30.1784
	77501	77550	-	CCNA_00074	multifunctional fatty acid oxidation complex subunit alpha FadJ	22.3714	27.4178	13.0067	28.59
	77551	77600	-	CCNA_00074	multifunctional fatty acid oxidation complex subunit alpha FadJ	22.3714	30.3555	15.6373	30.2776
	77601	77650	-	CCNA_00074	multifunctional fatty acid oxidation complex subunit alpha FadJ	21.6935	30.6819	13.7374	31.1711
	77651	77700	-	CCNA_00074	multifunctional fatty acid oxidation complex subunit alpha FadJ	19.4338	25.677	12.7144	25.9097
	77701	77750	-	CCNA_00074	multifunctional fatty acid oxidation complex subunit alpha FadJ	21.8065	27.309	12.7144	27.0017
	77751	77800	-	CCNA_00074	multifunctional fatty acid oxidation complex subunit alpha FadJ	27.3429	33.8371	16.368	35.4397
	77801	77850	-	CCNA_00074	multifunctional fatty acid oxidation complex subunit alpha FadJ	25.987	35.1427	18.5601	33.9507
	77851	77900	-	CCNA_00074	multifunctional fatty acid oxidation complex subunit alpha FadJ	25.874	37.6451	18.1217	34.3478
	77901	77950	-	CCNA_00074	multifunctional fatty acid oxidation complex subunit alpha FadJ	25.987	36.3395	20.0215	35.3405
	77951	78000	-	CCNA_00074	multifunctional fatty acid oxidation complex subunit alpha FadJ	24.7442	33.4019	18.9985	30.6747
	78001	78050	-	CCNA_00074	multifunctional fatty acid oxidation complex subunit alpha FadJ	26.665	31.6611	17.8294	28.9871
	78051	78100	-	CCNA_00074	multifunctional fatty acid oxidation complex subunit alpha FadJ	27.2299	31.6611	18.5601	29.7813
	78101	78150	-	CCNA_00074	multifunctional fatty acid oxidation complex subunit alpha FadJ	25.874	31.3347	16.5141	31.5682
	78151	78200	-	CCNA_00074	multifunctional fatty acid oxidation complex subunit alpha FadJ	24.2922	29.0499	13.8835	29.2849
	78201	78250	-	CCNA_00074	multifunctional fatty acid oxidation complex subunit alpha FadJ	20.6766	25.5682	9.79155	21.9389
	78251	78300	-	CCNA_00074	multifunctional fatty acid oxidation complex subunit alpha FadJ	18.5299	20.3458	6.43027	17.1739
	78301	78350	-	CCNA_00074	multifunctional fatty acid oxidation complex subunit alpha FadJ	17.9649	20.237	8.03784	18.5637
	78351	78400	-	CCNA_00074	multifunctional fatty acid oxidation complex subunit alpha FadJ	18.1909	23.501	8.03784	23.1301
	78401	78450	-	CCNA_00074	multifunctional fatty acid oxidation complex subunit alpha FadJ	19.9987	25.133	7.74556	24.2221
	78451	78500	-	CCNA_00074	multifunctional fatty acid oxidation complex subunit alpha FadJ	19.9987	25.677	9.79155	25.5126
	78501	78550	-	CCNA_00074	multifunctional fatty acid oxidation complex subunit alpha FadJ	22.2585	31.5523	16.9525	30.8733
	78551	78600	-	CCNA_00074	multifunctional fatty acid oxidation complex subunit alpha FadJ	25.874	36.0131	30.5438	35.2412
	78601	78650	-	CCNA_00074	multifunctional fatty acid oxidation complex subunit alpha FadJ	29.0377	32.7491	36.2434	36.5317
	78651	78700	-	CCNA_00074	multifunctional fatty acid oxidation complex subunit alpha FadJ	28.2468	35.0339	34.0512	37.9215
	78701	78750	-	CCNA_00075	3-ketoacyl-CoA thiolase	27.9078	33.4019	29.6669	35.2412
	78751	78800	-	CCNA_00075	3-ketoacyl-CoA thiolase	28.0208	28.0707	21.9214	31.7667
	78801	78850	-	CCNA_00075	3-ketoacyl-CoA thiolase	26.665	29.4851	20.46	30.4762
	78851	78900	-	CCNA_00075	3-ketoacyl-CoA thiolase	29.1507	33.7283	25.2827	35.7376
	78901	78950	-	CCNA_00075	3-ketoacyl-CoA thiolase	31.6364	35.7955	24.6981	41.7931
	78951	79000	-	CCNA_00075	3-ketoacyl-CoA thiolase	30.9585	38.5155	21.7752	42.6865
	79001	79050	-	CCNA_00075	3-ketoacyl-CoA thiolase	27.9078	35.9043	19.1447	37.8222
	79051	79100	-	CCNA_00075	3-ketoacyl-CoA thiolase	23.5013	32.8579	15.0527	32.1638
	79101	79150	-	CCNA_00075	3-ketoacyl-CoA thiolase	21.6935	32.7491	9.93769	29.1857
	79151	79200	-	CCNA_00075	3-ketoacyl-CoA thiolase	23.3883	29.0499	8.33013	25.3141
	79201	79250	-	CCNA_00075	3-ketoacyl-CoA thiolase	25.0831	30.2467	9.79155	28.7886
	79251	79300	-	CCNA_00075	3-ketoacyl-CoA thiolase	21.3546	29.5939	10.6684	31.866
	79301	79350	-	CCNA_00075	3-ketoacyl-CoA thiolase	21.8065	27.5267	7.74556	32.8587
	79351	79400	-	CCNA_00075	3-ketoacyl-CoA thiolase	24.2922	28.9411	8.33013	31.3696
	79401	79450	-	CCNA_00075	3-ketoacyl-CoA thiolase	23.8403	29.9203	10.6684	26.7039
	79451	79500	-	CCNA_00075	3-ketoacyl-CoA thiolase	23.7273	25.7858	9.79155	26.6046
	79501	79550	-	CCNA_00075	3-ketoacyl-CoA thiolase	21.9195	23.0658	8.33013	24.2221
	79551	79600	-	CCNA_00075	3-ketoacyl-CoA thiolase	21.3546	27.6354	10.23	26.009
	79601	79650	-	CCNA_00075	3-ketoacyl-CoA thiolase	21.3546	29.0499	10.6684	29.7813
	79651	79700	-	CCNA_00075	3-ketoacyl-CoA thiolase	22.7104	26.9826	9.35312	29.5828
	79701	79750	-	CCNA_00075	3-ketoacyl-CoA thiolase	20.9026	30.2467	10.23	28.193
	79751	79800	-	CCNA_00075	3-ketoacyl-CoA thiolase	21.6935	30.6819	9.93769	27.2995
	79801	79850	-	CCNA_00075	3-ketoacyl-CoA thiolase	25.0831	31.3347	10.6684	28.4908
	79851	79900	-	CCNA_00075	3-ketoacyl-CoA thiolase	26.439	33.5107	16.5141	35.1419
	79901	79950	-	CCNA_00075	3-ketoacyl-CoA thiolase	28.0208	33.9459	21.6291	37.4252
	79951	80000	-	CCNA_00076	hypothetical protein	29.0377	34.3811	29.3747	33.6529
	80001	80050	-	CCNA_00076	hypothetical protein	26.326	33.0755	30.6899	30.6747
	80051	80100	-	CCNA_00076	hypothetical protein	22.5974	31.9875	19.8754	28.59
	80101	80150	-	CCNA_00076	hypothetical protein	21.4675	33.6195	13.4451	27.3988
	80151	80200	-	CCNA_00076	hypothetical protein	21.9195	34.1635	13.8835	30.4762
	80201	80250	-	CCNA_00076	hypothetical protein	22.2585	30.0291	13.1528	29.1857
	80251	80300	-	CCNA_00076	hypothetical protein	24.4052	29.0499	13.7374	26.1083
	80301	80350	-	CCNA_00076	hypothetical protein	23.0494	29.3763	16.0757	26.9024
	80351	80400	-	CCNA_00076	hypothetical protein	20.9026	30.6819	22.0675	28.0937
	80401	80450	-	CCNA_00077	acyl-CoA dehydrogenase, long-chain specific	25.7611	34.3811	28.9362	33.355
	80451	80500	-	CCNA_00077	acyl-CoA dehydrogenase, long-chain specific	27.7948	39.1684	31.1284	41.2967
	80501	80550	-	CCNA_00077	acyl-CoA dehydrogenase, long-chain specific	27.4559	41.562	28.9362	40.304
	80551	80600	-	CCNA_00077	acyl-CoA dehydrogenase, long-chain specific	31.6364	40.1476	25.7211	38.6164
	80601	80650	-	CCNA_00077	acyl-CoA dehydrogenase, long-chain specific	31.4104	41.7796	23.529	43.1829
	80651	80700	-	CCNA_00077	acyl-CoA dehydrogenase, long-chain specific	31.1844	42.5412	20.3138	41.5945
	80701	80750	-	CCNA_00077	acyl-CoA dehydrogenase, long-chain specific	30.5065	38.9508	17.5371	38.1201
	80751	80800	-	CCNA_00077	acyl-CoA dehydrogenase, long-chain specific	29.8286	38.7332	16.9525	41.5945
	80801	80850	-	CCNA_00077	acyl-CoA dehydrogenase, long-chain specific	30.6195	40.2564	17.8294	40.6018
	80851	80900	-	CCNA_00077	acyl-CoA dehydrogenase, long-chain specific	30.0546	39.4948	21.9214	40.5026
	80901	80950	-	CCNA_00077	acyl-CoA dehydrogenase, long-chain specific	28.3598	36.6659	24.8442	42.2894
	80951	81000	-	CCNA_00077	acyl-CoA dehydrogenase, long-chain specific	28.4727	31.1171	20.8984	35.8368
	81001	81050	-	CCNA_00077	acyl-CoA dehydrogenase, long-chain specific	25.1961	28.7235	12.7144	33.355
	81051	81100	-	CCNA_00077	acyl-CoA dehydrogenase, long-chain specific	23.7273	33.6195	14.9065	34.8441
	81101	81150	-	CCNA_00077	acyl-CoA dehydrogenase, long-chain specific	27.0039	33.2931	30.2515	31.7667
	81151	81200	-	CCNA_00077	acyl-CoA dehydrogenase, long-chain specific	27.9078	31.8787	53.1959	32.4616
	81201	81250	-	CCNA_00077	acyl-CoA dehydrogenase, long-chain specific	27.1169	32.2051	52.319	29.2849
	81251	81300	-	CCNA_00077	acyl-CoA dehydrogenase, long-chain specific	27.9078	29.7027	31.1284	28.193
	81301	81350	-	CCNA_00077	acyl-CoA dehydrogenase, long-chain specific	25.3091	28.6147	15.345	29.1857
	81351	81400	-	CCNA_00077	acyl-CoA dehydrogenase, long-chain specific	24.9701	31.3347	12.5683	31.6674
	81401	81450	-	CCNA_00077	acyl-CoA dehydrogenase, long-chain specific	28.0208	38.4067	17.5371	41.6938
	81451	81500	-	CCNA_00077	acyl-CoA dehydrogenase, long-chain specific	31.1844	45.2612	25.2827	51.0253
	81501	81550	-	CCNA_00077	acyl-CoA dehydrogenase, long-chain specific	31.2974	42.5412	23.529	50.4297
	81551	81600	-	CCNA_00078	acyl-CoA dehydrogenase	30.5065	36.7747	17.9755	44.6719
	81601	81650	-	CCNA_00078	acyl-CoA dehydrogenase	28.1338	33.9459	15.6373	40.8996
	81651	81700	-	CCNA_00078	acyl-CoA dehydrogenase	23.3883	29.3763	10.3761	34.9434
	81701	81750	-	CCNA_00078	acyl-CoA dehydrogenase	24.8572	30.0291	10.3761	33.8514
	81751	81800	-	CCNA_00078	acyl-CoA dehydrogenase	24.9701	30.5731	12.1298	32.7594
	81801	81850	-	CCNA_00078	acyl-CoA dehydrogenase	24.5182	33.6195	13.7374	31.0718
	81851	81900	-	CCNA_00078	acyl-CoA dehydrogenase	24.2922	40.2564	16.368	33.8514
	81901	81950	-	CCNA_00078	acyl-CoA dehydrogenase	24.6312	38.1891	19.1447	35.539
	81951	82000	-	CCNA_00078	acyl-CoA dehydrogenase	25.987	33.1843	16.8064	34.6456
	82001	82050	-	CCNA_00078	acyl-CoA dehydrogenase	25.0831	32.0963	13.5913	33.4543
	82051	82100	-	CCNA_00078	acyl-CoA dehydrogenase	24.8572	29.5939	13.299	29.9798
	82101	82150	-	CCNA_00078	acyl-CoA dehydrogenase	26.213	29.5939	13.4451	27.101
	82151	82200	-	CCNA_00078	acyl-CoA dehydrogenase	19.8857	26.4386	12.7144	22.8323
	82201	82250	-	CCNA_00078	acyl-CoA dehydrogenase	18.3039	24.4802	11.5453	21.7403
	82251	82300	-	CCNA_00078	acyl-CoA dehydrogenase	23.0494	28.2883	13.4451	27.8951
	82301	82350	-	CCNA_00078	acyl-CoA dehydrogenase	24.8572	29.4851	15.0527	29.1857
	82351	82400	-	CCNA_00078	acyl-CoA dehydrogenase	24.4052	28.9411	15.1988	27.2995
	82401	82450	-	CCNA_00078	acyl-CoA dehydrogenase	24.9701	31.7699	15.7834	33.7521
	82451	82500	-	CCNA_00078	acyl-CoA dehydrogenase	26.439	32.6403	16.5141	37.6237
	82501	82550	-	CCNA_00078	acyl-CoA dehydrogenase	25.7611	31.3347	18.2678	35.8368
	82551	82600	-	CCNA_00078	acyl-CoA dehydrogenase	27.2299	33.1843	16.6603	33.6529
	82601	82650	-	CCNA_00078	acyl-CoA dehydrogenase	26.1	32.0963	14.7604	31.2704
	82651	82700	-	CCNA_00078	acyl-CoA dehydrogenase	24.8572	29.5939	14.0297	30.6747
	82701	82750	-	CCNA_00078	acyl-CoA dehydrogenase	25.4221	31.3347	14.322	30.4762
	82751	82800	-	CCNA_00078	acyl-CoA dehydrogenase	24.9701	33.0755	13.1528	31.2704
	82801	82850	-	CCNA_00078	acyl-CoA dehydrogenase	27.2299	35.4691	14.4681	34.3478
	82851	82900	-	CCNA_00078	acyl-CoA dehydrogenase	27.1169	36.1219	18.1217	39.5099
	82901	82950	-	CCNA_00078	acyl-CoA dehydrogenase	27.4559	36.0131	16.5141	38.2193
	82951	83000	-	CCNA_00078	acyl-CoA dehydrogenase	27.4559	36.1219	15.6373	33.8514
	83001	83050	-	CCNA_00078	acyl-CoA dehydrogenase	24.4052	32.4227	14.7604	32.6602
	83051	83100	-	CCNA_00078	acyl-CoA dehydrogenase	27.2299	31.9875	14.4681	30.0791
	83101	83150	-	CCNA_00078	acyl-CoA dehydrogenase	25.3091	29.7027	15.0527	26.4061
	83151	83200	-	CCNA_00078	acyl-CoA dehydrogenase	23.6143	24.9154	13.1528	26.009
	83201	83250	-	CCNA_00078	acyl-CoA dehydrogenase	30.0546	27.5267	15.9295	30.8733
	83251	83300	-	CCNA_00078	acyl-CoA dehydrogenase	34.2351	28.8323	16.0757	32.1638
	83301	83350	-	CCNA_00078	acyl-CoA dehydrogenase	28.8117	27.0914	11.9837	29.1857
	83351	83400				24.8572	25.133	11.253	24.5199
	83401	83450	-	CCNA_00079	MerR-family transcriptional regulator	25.0831	21.6514	10.23	21.4425
	83451	83500	-	CCNA_00079	MerR-family transcriptional regulator	22.3714	18.3874	8.33013	20.4498
	83501	83550	-	CCNA_00079	MerR-family transcriptional regulator	23.5013	22.1954	8.62241	24.917
	83551	83600	-	CCNA_00079	MerR-family transcriptional regulator	27.5688	29.7027	10.0838	28.8879
	83601	83650	-	CCNA_00079	MerR-family transcriptional regulator	30.8455	31.8787	12.8605	31.866
	83651	83700	-	CCNA_00079	MerR-family transcriptional regulator	31.2974	33.4019	15.1988	38.1201
	83701	83750	-	CCNA_00079	MerR-family transcriptional regulator	33.8961	34.5987	16.0757	35.6383
	83751	83800	-	CCNA_00079	MerR-family transcriptional regulator	39.4325	34.1635	18.8524	35.2412
	83801	83850	-	CCNA_00079	MerR-family transcriptional regulator	44.2909	34.2723	32.1514	34.5463
	83851	83900	-	CCNA_00079	MerR-family transcriptional regulator	46.8896	33.1843	80.2323	31.5682
	83901	83950				62.2559	36.9923	203.284	37.0281
	83951	84000				76.4922	44.826	302.807	43.2821
	84001	84050				78.187	43.9556	371.787	43.977
	84051	84100	+	CCNA_00080	LexA-related transcriptional repressor	68.4702	36.7747	369.887	38.9142
	84101	84150	+	CCNA_00080	LexA-related transcriptional repressor	50.1663	31.1171	193.493	35.8368
	84151	84200	+	CCNA_00080	LexA-related transcriptional repressor	35.7039	28.8323	51.5883	34.8441
	84201	84250	+	CCNA_00080	LexA-related transcriptional repressor	28.2468	32.8579	18.1217	31.7667
	84251	84300	+	CCNA_00080	LexA-related transcriptional repressor	24.8572	29.0499	12.276	25.6119
	84301	84350	+	CCNA_00080	LexA-related transcriptional repressor	23.3883	24.1538	9.93769	23.3287
	84351	84400	+	CCNA_00080	LexA-related transcriptional repressor	23.9533	29.4851	9.93769	25.0163
	84401	84450	+	CCNA_00080	LexA-related transcriptional repressor	24.2922	31.7699	8.62241	25.4134
	84451	84500	+	CCNA_00080	LexA-related transcriptional repressor	23.2753	26.0034	7.59941	24.4207
	84501	84550	+	CCNA_00080	LexA-related transcriptional repressor	23.6143	20.4546	9.93769	20.5491
	84551	84600	+	CCNA_00080	LexA-related transcriptional repressor	29.1507	23.2834	11.9837	20.7476
	84601	84650	+	CCNA_00080	LexA-related transcriptional repressor	31.4104	26.9826	10.6684	24.0236
	84651	84700	+	CCNA_00080	LexA-related transcriptional repressor	31.0714	28.5059	11.3991	25.1156
	84701	84750	+	CCNA_00080	LexA-related transcriptional repressor	31.8624	29.7027	12.7144	29.1857
	84751	84800	-	CCNA_00081	hypothetical protein	32.0883	28.2883	14.9065	29.682
	84801	84850	-	CCNA_00081	hypothetical protein	31.4104	31.2259	20.46	28.7886
	84851	84900	-	CCNA_00081	hypothetical protein	32.9922	32.8579	32.1514	28.9871
	84901	84950	-	CCNA_00081	hypothetical protein	34.1221	32.3139	62.4029	34.2485
	84951	85000	-	CCNA_00081	hypothetical protein	36.3818	36.5571	84.4704	38.4179
	85001	85050				39.4325	36.0131	77.6017	36.9288
	85051	85100				41.8052	33.1843	61.6722	33.5536
	85101	85150				41.5792	33.8371	46.6195	31.6674
	85151	85200				39.8844	33.9459	60.2107	33.355
	85201	85250	-	lysS	class 1 lysyl-tRNA synthetase	38.0766	32.3139	73.802	36.2339
	85251	85300	-	lysS	class 1 lysyl-tRNA synthetase	29.8286	31.1171	49.8346	34.3478
	85301	85350	-	lysS	class 1 lysyl-tRNA synthetase	28.8117	33.0755	26.7441	32.4616
	85351	85400	-	lysS	class 1 lysyl-tRNA synthetase	31.7494	35.0339	16.6603	34.3478
	85401	85450	-	lysS	class 1 lysyl-tRNA synthetase	28.5857	32.8579	14.4681	34.8441
	85451	85500	-	lysS	class 1 lysyl-tRNA synthetase	27.4559	30.0291	13.7374	32.0645
	85501	85550	-	lysS	class 1 lysyl-tRNA synthetase	30.7325	33.6195	15.7834	32.0645
	85551	85600	-	lysS	class 1 lysyl-tRNA synthetase	26.8909	34.7075	17.0987	35.7376
	85601	85650	-	lysS	class 1 lysyl-tRNA synthetase	26.665	35.5779	16.8064	38.1201
	85651	85700	-	lysS	class 1 lysyl-tRNA synthetase	29.6026	36.6659	16.5141	34.9434
	85701	85750	-	lysS	class 1 lysyl-tRNA synthetase	32.9922	38.0803	19.437	31.3696
	85751	85800	-	lysS	class 1 lysyl-tRNA synthetase	35.5909	39.8212	29.6669	36.9288
	85801	85850	-	lysS	class 1 lysyl-tRNA synthetase	34.1221	37.1011	41.3583	37.723
	85851	85900	-	lysS	class 1 lysyl-tRNA synthetase	32.9922	36.4483	47.0579	38.3186
	85901	85950	-	lysS	class 1 lysyl-tRNA synthetase	32.8792	37.4275	39.4585	42.1902
	85951	86000	-	lysS	class 1 lysyl-tRNA synthetase	33.3312	37.9715	29.6669	40.1055
	86001	86050	-	lysS	class 1 lysyl-tRNA synthetase	31.5234	36.6659	20.7522	34.447
	86051	86100	-	lysS	class 1 lysyl-tRNA synthetase	30.6195	32.7491	13.8835	31.4689
	86101	86150	-	lysS	class 1 lysyl-tRNA synthetase	29.8286	30.0291	13.5913	30.2776
	86151	86200	-	lysS	class 1 lysyl-tRNA synthetase	30.1675	30.1379	17.391	31.5682
	86201	86250	-	lysS	class 1 lysyl-tRNA synthetase	27.9078	26.9826	18.1217	32.0645
	86251	86300	-	lysS	class 1 lysyl-tRNA synthetase	25.3091	26.221	16.8064	29.8806
	86301	86350	-	lysS	class 1 lysyl-tRNA synthetase	26.213	28.1795	16.6603	31.1711
	86351	86400	-	lysS	class 1 lysyl-tRNA synthetase	25.7611	30.1379	13.8835	30.8733
	86401	86450	-	lysS	class 1 lysyl-tRNA synthetase	26.439	29.3763	14.6143	30.2776
	86451	86500	-	lysS	class 1 lysyl-tRNA synthetase	27.1169	29.7027	13.299	31.0718
	86501	86550	-	lysS	class 1 lysyl-tRNA synthetase	27.9078	30.8995	10.9607	32.0645
	86551	86600	-	lysS	class 1 lysyl-tRNA synthetase	29.0377	26.6562	10.0838	30.2776
	86601	86650	-	lysS	class 1 lysyl-tRNA synthetase	27.7948	27.2002	11.5453	28.0937
	86651	86700	-	lysS	class 1 lysyl-tRNA synthetase	24.9701	27.309	14.6143	27.8951
	86701	86750	-	lysS	class 1 lysyl-tRNA synthetase	24.8572	25.677	15.1988	28.0937
	86751	86800	-	lysS	class 1 lysyl-tRNA synthetase	25.1961	24.2626	17.9755	25.7112
	86801	86850	-	lysS	class 1 lysyl-tRNA synthetase	25.6481	25.5682	37.2664	23.1301
	86851	86900	-	lysS	class 1 lysyl-tRNA synthetase	25.874	26.4386	47.9348	24.3214
	86901	86950				24.6312	28.1795	29.8131	27.2995
	86951	87000				22.1455	30.4643	15.1988	29.8806
	87001	87050	-	CCNA_00083	phosphoglucomutase/phosphomannomutase	20.3377	29.3763	12.8605	30.1784
	87051	87100	-	CCNA_00083	phosphoglucomutase/phosphomannomutase	21.0156	28.3971	12.8605	30.8733
	87101	87150	-	CCNA_00083	phosphoglucomutase/phosphomannomutase	20.5636	28.9411	14.4681	32.1638
	87151	87200	-	CCNA_00083	phosphoglucomutase/phosphomannomutase	22.4844	27.5267	13.7374	29.3842
	87201	87250	-	CCNA_00083	phosphoglucomutase/phosphomannomutase	23.9533	24.3714	8.76855	25.9097
	87251	87300	-	CCNA_00083	phosphoglucomutase/phosphomannomutase	21.6935	24.1538	8.62241	26.2075
	87301	87350	-	CCNA_00083	phosphoglucomutase/phosphomannomutase	19.0948	24.3714	9.64541	26.1083
	87351	87400	-	CCNA_00083	phosphoglucomutase/phosphomannomutase	18.0779	25.8946	10.9607	24.1228
	87401	87450	-	CCNA_00083	phosphoglucomutase/phosphomannomutase	20.1117	28.5059	13.7374	26.1083
	87451	87500	-	CCNA_00083	phosphoglucomutase/phosphomannomutase	20.2247	24.8066	16.0757	24.4207
	87501	87550	-	CCNA_00083	phosphoglucomutase/phosphomannomutase	22.7104	24.8066	16.6603	24.3214
	87551	87600	-	CCNA_00083	phosphoglucomutase/phosphomannomutase	25.3091	27.8531	14.4681	28.8879
	87601	87650	-	CCNA_00083	phosphoglucomutase/phosphomannomutase	24.4052	27.9619	13.0067	28.59
	87651	87700	-	CCNA_00083	phosphoglucomutase/phosphomannomutase	22.1455	28.1795	10.23	27.2995
	87701	87750	-	CCNA_00083	phosphoglucomutase/phosphomannomutase	19.4338	25.7858	8.18398	27.2002
	87751	87800	-	CCNA_00083	phosphoglucomutase/phosphomannomutase	19.4338	24.2626	7.01484	22.1374
	87801	87850	-	CCNA_00083	phosphoglucomutase/phosphomannomutase	22.9364	29.2675	9.35312	25.0163
	87851	87900	-	CCNA_00083	phosphoglucomutase/phosphomannomutase	23.2753	30.2467	12.5683	28.193
	87901	87950	-	CCNA_00083	phosphoglucomutase/phosphomannomutase	20.1117	26.5474	11.8375	24.1228
	87951	88000	-	CCNA_00083	phosphoglucomutase/phosphomannomutase	19.5468	25.2418	10.5223	25.6119
	88001	88050	-	CCNA_00083	phosphoglucomutase/phosphomannomutase	20.5636	28.9411	10.3761	28.4908
	88051	88100	-	CCNA_00083	phosphoglucomutase/phosphomannomutase	19.6597	31.4435	12.5683	27.0017
	88101	88150	-	CCNA_00083	phosphoglucomutase/phosphomannomutase	20.4507	31.6611	15.1988	27.8951
	88151	88200	-	CCNA_00083	phosphoglucomutase/phosphomannomutase	21.9195	28.8323	13.7374	28.7886
	88201	88250	-	CCNA_00083	phosphoglucomutase/phosphomannomutase	23.9533	30.5731	10.6684	27.6966
	88251	88300	-	CCNA_00083	phosphoglucomutase/phosphomannomutase	23.5013	32.0963	8.9147	26.9024
	88301	88350	-	CCNA_00083	phosphoglucomutase/phosphomannomutase	18.8688	27.4178	8.62241	22.8323
	88351	88400	-	CCNA_00083	phosphoglucomutase/phosphomannomutase	21.0156	27.309	7.74556	22.7331
	88401	88450	-	CCNA_00083	phosphoglucomutase/phosphomannomutase	21.4675	25.133	9.64541	26.5053
	88451	88500	-	CCNA_00083	phosphoglucomutase/phosphomannomutase	19.8857	26.5474	12.4221	26.9024
	88501	88550	-	CCNA_00083	phosphoglucomutase/phosphomannomutase	26.1	28.2883	13.4451	28.2922
	88551	88600	-	CCNA_00083	phosphoglucomutase/phosphomannomutase	30.5065	30.5731	17.0987	33.9507
	88601	88650	-	CCNA_00083	phosphoglucomutase/phosphomannomutase	29.2636	35.2515	31.2745	35.3405
	88651	88700	-	CCNA_00083	phosphoglucomutase/phosphomannomutase	29.7156	37.2099	48.3732	34.9434
	88701	88750				30.9585	40.474	47.0579	40.0062
	88751	88800				31.2974	38.4067	36.3895	43.0836
	88801	88850				26.1	32.2051	27.4748	35.2412
	88851	88900				25.0831	27.9619	40.4815	25.0163
	88901	88950				40.3364	26.765	131.09	24.7185
	88951	89000				46.5507	24.2626	183.555	25.0163
	89001	89050				31.4104	18.9314	93.0928	20.7476
	89051	89100	+	purH	phosphoribosylaminoimidazolecarboxamide formyltransferase/IMP cyclohydrolase	21.5805	17.8434	22.2137	18.5637
	89101	89150	+	purH	phosphoribosylaminoimidazolecarboxamide formyltransferase/IMP cyclohydrolase	21.4675	23.6098	12.276	21.3433
	89151	89200	+	purH	phosphoribosylaminoimidazolecarboxamide formyltransferase/IMP cyclohydrolase	23.2753	29.0499	10.3761	27.6966
	89201	89250	+	purH	phosphoribosylaminoimidazolecarboxamide formyltransferase/IMP cyclohydrolase	22.2585	30.7907	10.5223	30.774
	89251	89300	+	purH	phosphoribosylaminoimidazolecarboxamide formyltransferase/IMP cyclohydrolase	21.5805	26.9826	11.6914	26.5053
	89301	89350	+	purH	phosphoribosylaminoimidazolecarboxamide formyltransferase/IMP cyclohydrolase	23.2753	25.133	14.4681	25.6119
	89351	89400	+	purH	phosphoribosylaminoimidazolecarboxamide formyltransferase/IMP cyclohydrolase	22.9364	28.0707	20.1677	26.6046
	89401	89450	+	purH	phosphoribosylaminoimidazolecarboxamide formyltransferase/IMP cyclohydrolase	21.9195	29.9203	21.6291	25.5126
	89451	89500	+	purH	phosphoribosylaminoimidazolecarboxamide formyltransferase/IMP cyclohydrolase	21.1286	29.2675	16.368	28.6893
	89501	89550	+	purH	phosphoribosylaminoimidazolecarboxamide formyltransferase/IMP cyclohydrolase	22.4844	27.6354	13.0067	29.8806
	89551	89600	+	purH	phosphoribosylaminoimidazolecarboxamide formyltransferase/IMP cyclohydrolase	23.1623	30.2467	11.253	27.5973
	89601	89650	+	purH	phosphoribosylaminoimidazolecarboxamide formyltransferase/IMP cyclohydrolase	20.6766	28.1795	9.79155	27.2002
	89651	89700	+	purH	phosphoribosylaminoimidazolecarboxamide formyltransferase/IMP cyclohydrolase	20.9026	23.9362	11.8375	24.6192
	89701	89750	+	purH	phosphoribosylaminoimidazolecarboxamide formyltransferase/IMP cyclohydrolase	19.7727	20.0194	10.9607	24.7185
	89751	89800	+	purH	phosphoribosylaminoimidazolecarboxamide formyltransferase/IMP cyclohydrolase	19.4338	25.3506	11.9837	30.5755
	89801	89850	+	purH	phosphoribosylaminoimidazolecarboxamide formyltransferase/IMP cyclohydrolase	20.3377	31.9875	12.4221	32.3623
	89851	89900	+	purH	phosphoribosylaminoimidazolecarboxamide formyltransferase/IMP cyclohydrolase	21.6935	29.1587	10.0838	27.0017
	89901	89950	+	purH	phosphoribosylaminoimidazolecarboxamide formyltransferase/IMP cyclohydrolase	22.0325	28.5059	11.253	27.2002
	89951	90000	+	purH	phosphoribosylaminoimidazolecarboxamide formyltransferase/IMP cyclohydrolase	20.7896	28.6147	10.8145	29.5828
	90001	90050	+	purH	phosphoribosylaminoimidazolecarboxamide formyltransferase/IMP cyclohydrolase	20.3377	24.6978	7.74556	27.2002
	90051	90100	+	purH	phosphoribosylaminoimidazolecarboxamide formyltransferase/IMP cyclohydrolase	20.5636	27.7443	8.9147	30.0791
	90101	90150	+	purH	phosphoribosylaminoimidazolecarboxamide formyltransferase/IMP cyclohydrolase	20.9026	33.0755	13.0067	36.1346
	90151	90200	+	purH	phosphoribosylaminoimidazolecarboxamide formyltransferase/IMP cyclohydrolase	22.5974	31.2259	13.4451	37.0281
	90201	90250	+	purH	phosphoribosylaminoimidazolecarboxamide formyltransferase/IMP cyclohydrolase	25.1961	32.2051	12.5683	34.2485
	90251	90300	+	purH	phosphoribosylaminoimidazolecarboxamide formyltransferase/IMP cyclohydrolase	25.987	31.7699	16.5141	33.4543
	90301	90350	+	purH	phosphoribosylaminoimidazolecarboxamide formyltransferase/IMP cyclohydrolase	25.3091	30.8995	15.6373	33.6529
	90351	90400	+	purH	phosphoribosylaminoimidazolecarboxamide formyltransferase/IMP cyclohydrolase	24.7442	30.0291	11.3991	30.774
	90401	90450	+	purH	phosphoribosylaminoimidazolecarboxamide formyltransferase/IMP cyclohydrolase	25.5351	29.8115	11.8375	30.774
	90451	90500	+	purH	phosphoribosylaminoimidazolecarboxamide formyltransferase/IMP cyclohydrolase	26.1	30.1379	13.1528	33.1565
	90501	90550	+	purH	phosphoribosylaminoimidazolecarboxamide formyltransferase/IMP cyclohydrolase	24.1792	28.3971	21.6291	31.9653
	90551	90600	+	purH	phosphoribosylaminoimidazolecarboxamide formyltransferase/IMP cyclohydrolase	24.6312	29.5939	32.0052	32.2631
	90601	90650	+	purH	phosphoribosylaminoimidazolecarboxamide formyltransferase/IMP cyclohydrolase	25.987	31.5523	42.9659	33.5536
	90651	90700	+	CCNA_00085	dienelactone hydrolase-related protein	23.0494	30.2467	39.3123	28.59
	90701	90750	+	CCNA_00085	dienelactone hydrolase-related protein	23.3883	28.1795	22.3598	27.2995
	90751	90800	+	CCNA_00085	dienelactone hydrolase-related protein	25.7611	25.677	13.8835	28.6893
	90801	90850	+	CCNA_00085	dienelactone hydrolase-related protein	23.6143	28.0707	11.6914	26.009
	90851	90900	+	CCNA_00085	dienelactone hydrolase-related protein	22.5974	33.7283	11.6914	24.4207
	90901	90950	+	CCNA_00085	dienelactone hydrolase-related protein	25.0831	31.4435	12.8605	26.8032
	90951	91000	+	CCNA_00085	dienelactone hydrolase-related protein	25.6481	29.7027	13.7374	26.9024
	91001	91050	+	CCNA_00085	dienelactone hydrolase-related protein	21.8065	27.309	11.8375	21.7403
	91051	91100	+	CCNA_00085	dienelactone hydrolase-related protein	19.5468	24.4802	12.276	22.336
	91101	91150	+	CCNA_00085	dienelactone hydrolase-related protein	19.8857	25.8946	12.5683	24.5199
	91151	91200	+	CCNA_00085	dienelactone hydrolase-related protein	21.0156	26.5474	9.79155	23.2294
	91201	91250	+	CCNA_00085	dienelactone hydrolase-related protein	22.4844	26.4386	10.9607	25.7112
	91251	91300	+	CCNA_00085	dienelactone hydrolase-related protein	25.5351	26.6562	13.0067	27.9944
	91301	91350	+	CCNA_00085	dienelactone hydrolase-related protein	33.7831	33.4019	16.8064	28.0937
	91351	91400	+	CCNA_00085	dienelactone hydrolase-related protein	39.9974	37.5363	18.5601	34.5463
	91401	91450	+	CCNA_00085	dienelactone hydrolase-related protein	37.5117	35.6867	14.9065	37.9215
	91451	91500	-	gdhZ	NAD-specific glutamate dehydrogenase GdhZ	35.026	34.9251	11.9837	33.9507
	91501	91550	-	gdhZ	NAD-specific glutamate dehydrogenase GdhZ	36.0429	34.8163	12.5683	31.5682
	91551	91600	-	gdhZ	NAD-specific glutamate dehydrogenase GdhZ	35.5909	31.9875	14.9065	27.7959
	91601	91650	-	gdhZ	NAD-specific glutamate dehydrogenase GdhZ	31.0714	31.9875	15.9295	28.7886
	91651	91700	-	gdhZ	NAD-specific glutamate dehydrogenase GdhZ	28.6987	33.7283	17.2448	30.9725
	91701	91750	-	gdhZ	NAD-specific glutamate dehydrogenase GdhZ	33.2182	32.0963	17.0987	31.4689
	91751	91800	-	gdhZ	NAD-specific glutamate dehydrogenase GdhZ	33.5572	32.2051	16.2218	30.6747
	91801	91850	-	gdhZ	NAD-specific glutamate dehydrogenase GdhZ	30.7325	31.6611	14.4681	27.8951
	91851	91900	-	gdhZ	NAD-specific glutamate dehydrogenase GdhZ	27.5688	26.3298	12.1298	26.6046
	91901	91950	-	gdhZ	NAD-specific glutamate dehydrogenase GdhZ	25.1961	21.9778	9.49927	23.5272
	91951	92000	-	gdhZ	NAD-specific glutamate dehydrogenase GdhZ	24.6312	21.325	7.01484	19.6557
	92001	92050	-	gdhZ	NAD-specific glutamate dehydrogenase GdhZ	25.6481	20.781	8.33013	18.5637
	92051	92100	-	gdhZ	NAD-specific glutamate dehydrogenase GdhZ	29.1507	22.6306	11.253	22.5345
	92101	92150	-	gdhZ	NAD-specific glutamate dehydrogenase GdhZ	32.2013	26.9826	11.5453	27.0017
	92151	92200	-	gdhZ	NAD-specific glutamate dehydrogenase GdhZ	33.7831	31.6611	19.8754	30.3769
	92201	92250	-	gdhZ	NAD-specific glutamate dehydrogenase GdhZ	33.6701	30.5731	23.529	29.9798
	92251	92300	-	gdhZ	NAD-specific glutamate dehydrogenase GdhZ	33.8961	29.8115	21.3368	28.4908
	92301	92350	-	gdhZ	NAD-specific glutamate dehydrogenase GdhZ	31.7494	31.5523	18.9985	31.866
	92351	92400	-	gdhZ	NAD-specific glutamate dehydrogenase GdhZ	29.3766	32.7491	15.4911	33.7521
	92401	92450	-	gdhZ	NAD-specific glutamate dehydrogenase GdhZ	30.5065	31.2259	14.7604	33.355
	92451	92500	-	gdhZ	NAD-specific glutamate dehydrogenase GdhZ	34.1221	28.9411	14.6143	32.2631
	92501	92550	-	gdhZ	NAD-specific glutamate dehydrogenase GdhZ	31.1844	29.9203	15.4911	29.4835
	92551	92600	-	gdhZ	NAD-specific glutamate dehydrogenase GdhZ	26.665	29.2675	21.7752	27.101
	92601	92650	-	gdhZ	NAD-specific glutamate dehydrogenase GdhZ	31.2974	31.0083	25.2827	32.7594
	92651	92700	-	gdhZ	NAD-specific glutamate dehydrogenase GdhZ	35.9299	35.4691	22.506	39.5099
	92701	92750	-	gdhZ	NAD-specific glutamate dehydrogenase GdhZ	37.8507	35.4691	19.5831	37.723
	92751	92800	-	gdhZ	NAD-specific glutamate dehydrogenase GdhZ	37.0598	33.2931	15.6373	34.1492
	92801	92850	-	gdhZ	NAD-specific glutamate dehydrogenase GdhZ	30.9585	31.7699	15.4911	28.7886
	92851	92900	-	gdhZ	NAD-specific glutamate dehydrogenase GdhZ	27.3429	30.6819	14.0297	28.4908
	92901	92950	-	gdhZ	NAD-specific glutamate dehydrogenase GdhZ	28.9247	30.2467	12.276	34.5463
	92951	93000	-	gdhZ	NAD-specific glutamate dehydrogenase GdhZ	30.8455	31.1171	15.345	36.2339
	93001	93050	-	gdhZ	NAD-specific glutamate dehydrogenase GdhZ	31.2974	32.0963	18.1217	32.3623
	93051	93100	-	gdhZ	NAD-specific glutamate dehydrogenase GdhZ	31.4104	33.7283	20.1677	29.0864
	93101	93150	-	gdhZ	NAD-specific glutamate dehydrogenase GdhZ	30.8455	34.2723	19.2908	28.8879
	93151	93200	-	gdhZ	NAD-specific glutamate dehydrogenase GdhZ	32.0883	32.0963	17.0987	31.3696
	93201	93250	-	gdhZ	NAD-specific glutamate dehydrogenase GdhZ	31.4104	28.2883	18.414	29.5828
	93251	93300	-	gdhZ	NAD-specific glutamate dehydrogenase GdhZ	32.2013	30.4643	17.8294	30.4762
	93301	93350	-	gdhZ	NAD-specific glutamate dehydrogenase GdhZ	31.8624	30.1379	16.368	35.4397
	93351	93400	-	gdhZ	NAD-specific glutamate dehydrogenase GdhZ	31.9753	26.4386	16.5141	32.8587
	93401	93450	-	gdhZ	NAD-specific glutamate dehydrogenase GdhZ	30.7325	27.0914	18.414	25.8105
	93451	93500	-	gdhZ	NAD-specific glutamate dehydrogenase GdhZ	30.7325	30.7907	22.0675	27.2995
	93501	93550	-	gdhZ	NAD-specific glutamate dehydrogenase GdhZ	33.2182	32.4227	20.46	31.4689
	93551	93600	-	gdhZ	NAD-specific glutamate dehydrogenase GdhZ	32.7662	29.9203	17.6832	28.0937
	93601	93650	-	gdhZ	NAD-specific glutamate dehydrogenase GdhZ	32.4273	30.4643	17.391	26.7039
	93651	93700	-	gdhZ	NAD-specific glutamate dehydrogenase GdhZ	30.9585	33.9459	15.4911	33.5536
	93701	93750	-	gdhZ	NAD-specific glutamate dehydrogenase GdhZ	28.0208	33.5107	13.1528	32.1638
	93751	93800	-	gdhZ	NAD-specific glutamate dehydrogenase GdhZ	29.9416	33.6195	14.0297	28.6893
	93801	93850	-	gdhZ	NAD-specific glutamate dehydrogenase GdhZ	29.0377	35.4691	13.4451	28.59
	93851	93900	-	gdhZ	NAD-specific glutamate dehydrogenase GdhZ	32.6533	34.2723	12.276	31.1711
	93901	93950	-	gdhZ	NAD-specific glutamate dehydrogenase GdhZ	35.7039	29.5939	13.0067	33.2558
	93951	94000	-	gdhZ	NAD-specific glutamate dehydrogenase GdhZ	34.1221	30.6819	17.5371	33.8514
	94001	94050	-	gdhZ	NAD-specific glutamate dehydrogenase GdhZ	33.5572	31.2259	20.8984	33.5536
	94051	94100	-	gdhZ	NAD-specific glutamate dehydrogenase GdhZ	30.2805	31.7699	18.2678	31.866
	94101	94150	-	gdhZ	NAD-specific glutamate dehydrogenase GdhZ	32.8792	35.2515	17.2448	34.5463
	94151	94200	-	gdhZ	NAD-specific glutamate dehydrogenase GdhZ	37.5117	32.7491	18.5601	36.0354
	94201	94250	-	gdhZ	NAD-specific glutamate dehydrogenase GdhZ	36.3818	32.0963	18.9985	37.1273
	94251	94300	-	gdhZ	NAD-specific glutamate dehydrogenase GdhZ	35.7039	35.3603	17.2448	38.1201
	94301	94350	-	gdhZ	NAD-specific glutamate dehydrogenase GdhZ	38.1896	37.9715	18.9985	38.1201
	94351	94400	-	gdhZ	NAD-specific glutamate dehydrogenase GdhZ	38.9805	36.7747	20.6061	41.6938
	94401	94450	-	gdhZ	NAD-specific glutamate dehydrogenase GdhZ	41.9182	37.8627	25.8672	46.3595
	94451	94500	-	gdhZ	NAD-specific glutamate dehydrogenase GdhZ	41.9182	40.0388	27.9132	42.6865
	94501	94550	-	gdhZ	NAD-specific glutamate dehydrogenase GdhZ	42.4831	40.1476	23.6751	37.1273
	94551	94600	-	gdhZ	NAD-specific glutamate dehydrogenase GdhZ	42.0312	40.3652	23.0905	38.9142
	94601	94650	-	gdhZ	NAD-specific glutamate dehydrogenase GdhZ	35.5909	37.7539	19.7292	37.8222
	94651	94700	-	gdhZ	NAD-specific glutamate dehydrogenase GdhZ	36.4948	38.5155	17.9755	39.3113
	94701	94750	-	gdhZ	NAD-specific glutamate dehydrogenase GdhZ	38.0766	36.7747	20.3138	41.396
	94751	94800	-	gdhZ	NAD-specific glutamate dehydrogenase GdhZ	35.252	32.9667	18.2678	37.723
	94801	94850	-	gdhZ	NAD-specific glutamate dehydrogenase GdhZ	33.5572	29.0499	16.0757	30.6747
	94851	94900	-	gdhZ	NAD-specific glutamate dehydrogenase GdhZ	35.365	31.6611	20.0215	29.2849
	94901	94950	-	gdhZ	NAD-specific glutamate dehydrogenase GdhZ	36.7208	34.5987	30.3977	35.0427
	94951	95000	-	gdhZ	NAD-specific glutamate dehydrogenase GdhZ	37.9637	31.4435	42.9659	35.3405
	95001	95050	-	gdhZ	NAD-specific glutamate dehydrogenase GdhZ	38.8676	35.1427	41.9429	32.6602
	95051	95100	-	gdhZ	NAD-specific glutamate dehydrogenase GdhZ	35.5909	35.5779	30.1054	30.9725
	95101	95150	-	gdhZ	NAD-specific glutamate dehydrogenase GdhZ	30.9585	31.6611	21.3368	30.8733
	95151	95200	-	gdhZ	NAD-specific glutamate dehydrogenase GdhZ	32.2013	31.2259	15.9295	32.4616
	95201	95250	-	gdhZ	NAD-specific glutamate dehydrogenase GdhZ	35.252	30.6819	15.0527	30.2776
	95251	95300	-	gdhZ	NAD-specific glutamate dehydrogenase GdhZ	36.2689	28.8323	19.1447	29.7813
	95301	95350	-	gdhZ	NAD-specific glutamate dehydrogenase GdhZ	34.3481	29.1587	24.1135	32.1638
	95351	95400	-	gdhZ	NAD-specific glutamate dehydrogenase GdhZ	38.0766	32.4227	27.7671	33.9507
	95401	95450	-	gdhZ	NAD-specific glutamate dehydrogenase GdhZ	40.5624	31.8787	25.7211	33.7521
	95451	95500	-	gdhZ	NAD-specific glutamate dehydrogenase GdhZ	40.5624	30.5731	21.483	33.0572
	95501	95550	-	gdhZ	NAD-specific glutamate dehydrogenase GdhZ	40.5624	32.6403	22.6521	35.4397
	95551	95600	-	gdhZ	NAD-specific glutamate dehydrogenase GdhZ	37.5117	31.6611	33.4666	36.2339
	95601	95650	-	gdhZ	NAD-specific glutamate dehydrogenase GdhZ	39.5455	31.5523	41.9429	34.447
	95651	95700	-	gdhZ	NAD-specific glutamate dehydrogenase GdhZ	40.5624	32.6403	29.0824	31.0718
	95701	95750	-	gdhZ	NAD-specific glutamate dehydrogenase GdhZ	34.574	31.0083	17.8294	31.7667
	95751	95800	-	gdhZ	NAD-specific glutamate dehydrogenase GdhZ	38.4156	36.7747	23.3828	35.6383
	95801	95850	-	gdhZ	NAD-specific glutamate dehydrogenase GdhZ	43.839	41.562	28.9362	42.7858
	95851	95900	-	gdhZ	NAD-specific glutamate dehydrogenase GdhZ	37.6247	40.0388	27.1825	39.4106
	95901	95950	-	gdhZ	NAD-specific glutamate dehydrogenase GdhZ	39.2065	42.4324	26.8902	38.3186
	95951	96000	-	gdhZ	NAD-specific glutamate dehydrogenase GdhZ	41.4663	38.1891	25.2827	42.0909
	96001	96050	-	gdhZ	NAD-specific glutamate dehydrogenase GdhZ	42.7091	32.4227	29.9592	39.6091
	96051	96100	-	gdhZ	NAD-specific glutamate dehydrogenase GdhZ	45.5338	32.8579	31.2745	34.5463
	96101	96150	-	gdhZ	NAD-specific glutamate dehydrogenase GdhZ	44.2909	33.9459	29.3747	32.1638
	96151	96200	-	gdhZ	NAD-specific glutamate dehydrogenase GdhZ	50.8442	36.5571	76.4326	33.5536
	96201	96250	-	gdhZ	NAD-specific glutamate dehydrogenase GdhZ	63.4987	36.0131	188.524	36.631
	96251	96300	-	gdhZ	NAD-specific glutamate dehydrogenase GdhZ	76.0403	35.1427	302.077	42.488
	96301	96350				86.7741	43.0852	343.581	51.1246
	96351	96400				98.8637	50.8101	316.545	54.0034
	96401	96450				108.242	48.3076	204.892	48.0472
	96451	96500				112.648	38.5155	73.802	35.0427
	96501	96550				125.416	32.9667	28.0594	30.1784
	96551	96600				122.704	31.3347	19.2908	31.6674
	96601	96650	-	CCNA_00087	PerM-family permease	78.526	29.3763	17.0987	30.4762
	96651	96700	-	CCNA_00087	PerM-family permease	38.9805	28.0707	16.0757	27.9944
	96701	96750	-	CCNA_00087	PerM-family permease	24.4052	24.2626	12.7144	25.9097
	96751	96800	-	CCNA_00087	PerM-family permease	24.6312	23.2834	12.5683	29.3842
	96801	96850	-	CCNA_00087	PerM-family permease	30.9585	32.3139	18.9985	36.2339
	96851	96900	-	CCNA_00087	PerM-family permease	29.6026	35.3603	22.6521	38.1201
	96901	96950	-	CCNA_00087	PerM-family permease	25.4221	32.3139	24.4058	36.7303
	96951	97000	-	CCNA_00087	PerM-family permease	27.7948	37.8627	27.9132	36.5317
	97001	97050	-	CCNA_00087	PerM-family permease	31.7494	43.194	30.1054	38.9142
	97051	97100	-	CCNA_00087	PerM-family permease	33.2182	40.0388	33.3205	43.4807
	97101	97150	-	CCNA_00087	PerM-family permease	33.4442	36.7747	31.8591	45.6647
	97151	97200	-	CCNA_00087	PerM-family permease	33.8961	39.93	26.8902	47.0544
	97201	97250	-	CCNA_00087	PerM-family permease	33.6701	46.7844	25.4288	44.8705
	97251	97300	-	CCNA_00087	PerM-family permease	32.9922	43.194	25.7211	41.5945
	97301	97350	-	CCNA_00087	PerM-family permease	33.7831	33.6195	27.1825	38.9142
	97351	97400	-	CCNA_00087	PerM-family permease	34.574	33.2931	25.8672	37.9215
	97401	97450	-	CCNA_00087	PerM-family permease	31.4104	32.9667	21.9214	40.2047
	97451	97500	-	CCNA_00087	PerM-family permease	30.3935	33.9459	22.506	37.6237
	97501	97550	-	CCNA_00087	PerM-family permease	30.6195	32.2051	21.6291	34.6456
	97551	97600	-	CCNA_00087	PerM-family permease	30.0546	31.6611	16.6603	33.6529
	97601	97650	-	CCNA_00087	PerM-family permease	27.1169	32.6403	18.9985	31.0718
	97651	97700	-	CCNA_00087	PerM-family permease	29.6026	31.2259	25.8672	30.4762
	97701	97750	-	CCNA_00087	PerM-family permease	32.5403	32.0963	58.8954	33.4543
	97751	97800				36.3818	34.1635	111.068	37.723
	97801	97850	+	CCNA_00088	HerA helicase-related ATPase	38.8676	38.1891	115.306	41.0982
	97851	97900	+	CCNA_00088	HerA helicase-related ATPase	32.7662	33.5107	70.8791	36.9288
	97901	97950	+	CCNA_00088	HerA helicase-related ATPase	27.4559	30.0291	31.5668	30.4762
	97951	98000	+	CCNA_00088	HerA helicase-related ATPase	25.4221	32.8579	22.6521	28.3915
	98001	98050	+	CCNA_00088	HerA helicase-related ATPase	22.9364	29.5939	20.0215	25.2148
	98051	98100	+	CCNA_00088	HerA helicase-related ATPase	21.5805	27.8531	12.4221	23.9243
	98101	98150	+	CCNA_00088	HerA helicase-related ATPase	22.8234	27.9619	11.6914	28.2922
	98151	98200	+	CCNA_00088	HerA helicase-related ATPase	22.9364	29.2675	13.7374	30.6747
	98201	98250	+	CCNA_00088	HerA helicase-related ATPase	25.874	33.9459	13.7374	32.958
	98251	98300	+	CCNA_00088	HerA helicase-related ATPase	27.2299	36.2307	16.5141	32.5609
	98301	98350	+	CCNA_00088	HerA helicase-related ATPase	26.326	39.386	23.0905	35.539
	98351	98400	+	CCNA_00088	HerA helicase-related ATPase	27.7948	35.4691	25.7211	35.6383
	98401	98450	+	CCNA_00088	HerA helicase-related ATPase	26.1	30.3555	22.3598	32.2631
	98451	98500	+	CCNA_00088	HerA helicase-related ATPase	25.5351	31.3347	21.6291	32.2631
	98501	98550	+	CCNA_00088	HerA helicase-related ATPase	28.3598	37.5363	20.7522	37.9215
	98551	98600	+	CCNA_00088	HerA helicase-related ATPase	32.7662	40.2564	18.5601	45.4661
	98601	98650	+	CCNA_00088	HerA helicase-related ATPase	31.8624	35.6867	20.0215	45.8632
	98651	98700	+	CCNA_00088	HerA helicase-related ATPase	25.874	35.0339	21.6291	42.1902
	98701	98750	+	CCNA_00088	HerA helicase-related ATPase	27.2299	36.1219	18.5601	37.9215
	98751	98800	+	CCNA_00088	HerA helicase-related ATPase	25.1961	34.5987	17.5371	33.1565
	98801	98850	+	CCNA_00088	HerA helicase-related ATPase	21.9195	31.6611	16.2218	29.0864
	98851	98900	+	CCNA_00088	HerA helicase-related ATPase	24.0662	27.6354	11.3991	28.2922
	98901	98950	+	CCNA_00088	HerA helicase-related ATPase	23.3883	25.677	10.5223	25.8105
	98951	99000	+	CCNA_00088	HerA helicase-related ATPase	21.4675	27.8531	12.4221	22.9316
	99001	99050	+	CCNA_00088	HerA helicase-related ATPase	21.3546	29.4851	14.1758	24.4207
	99051	99100	+	CCNA_00088	HerA helicase-related ATPase	22.2585	27.4178	14.9065	24.4207
	99101	99150	+	CCNA_00088	HerA helicase-related ATPase	22.7104	27.5267	12.7144	24.0236
	99151	99200	+	CCNA_00088	HerA helicase-related ATPase	23.3883	25.133	10.0838	28.3915
	99201	99250	+	CCNA_00088	HerA helicase-related ATPase	24.8572	23.0658	9.64541	29.682
	99251	99300	+	CCNA_00088	HerA helicase-related ATPase	26.439	26.221	10.6684	26.5053
	99301	99350	+	CCNA_00088	HerA helicase-related ATPase	24.6312	25.133	10.23	27.9944
	99351	99400	+	CCNA_00088	HerA helicase-related ATPase	25.6481	26.1122	10.6684	28.9871
	99401	99450				30.6195	30.6819	14.4681	31.7667
	99451	99500	-	CCNA_00089	MHYT/PAS-family GGDEF/EAL protein	30.5065	31.1171	16.368	32.2631
	99501	99550	-	CCNA_00089	MHYT/PAS-family GGDEF/EAL protein	28.3598	27.309	12.276	28.4908
	99551	99600	-	CCNA_00089	MHYT/PAS-family GGDEF/EAL protein	28.4727	28.7235	9.64541	29.3842
	99601	99650	-	CCNA_00089	MHYT/PAS-family GGDEF/EAL protein	28.3598	31.7699	14.9065	32.7594
	99651	99700	-	CCNA_00089	MHYT/PAS-family GGDEF/EAL protein	31.6364	34.5987	19.437	34.1492
	99701	99750	-	CCNA_00089	MHYT/PAS-family GGDEF/EAL protein	37.0598	40.0388	26.5979	41.4953
	99751	99800	-	CCNA_00089	MHYT/PAS-family GGDEF/EAL protein	34.3481	38.9508	28.2055	45.9625
[truncated: 78,863 more rows]

## Sheet: CdnL MACS2 peaks detection
	MACS2 analysis on Dataset:	Description:
	C. crescentus NA1000(Expo)	Lists the peak intervals, peak summits and statistics (-log10 of p- and q- values, fold enrichment) for all CdnL ChIP peaks (q = 0.05). Common peaks between CdnL and RpoD datasets are highlighted in green. Surrounding CDS/annotation are also indicated. CDS orientation, blue (-) and orange (+)
	Peak # (order on chromosome)	Peak start (bp)	Peak end (bp)	Peak length (bp)	Peak summit (bp)	Peak pileup	-LOG10(pvalue)	Fold enrichment	-LOG10(qvalue)	ID	Annotation	ID	Annotation	ID	Annotation	ID	Annotation
	peak_765	3882117	3883125	1009	3882819	5825	3330.19	9.05659	3325.9	CCNA_R0090	tRNA-Leu	CCNA_03718	NADH-ubiquinone oxidoreductase subunit
	peak_179	851977	854257	2281	853680	4364	2477.9	8.9577	2474.44	fixK	hypoxia transcriptional regulator FixK	fixT	hypoxia negative feedback regulator FixT
	peak_743	3797729	3798555	827	3798043	7348	4108.63	8.77174	4103.07	CCNA_R0087	16S ribosomal RNA
	peak_575	2867703	2868502	800	2868014	6539	3599.81	8.57487	3595.28	CCNA_R0069	16S ribosomal RNA	CCNA_02708	Rrf2 family protein
	peak_40	180909	181403	495	181140	6609	3510.29	8.15202	3505.81	CCNA_00169	hypothetical protein
	peak_182	862498	868269	5772	864753	4442	2328.4	7.9959	2325	cydD	ABC transporter, ATP-binding protein cydD	cydA	cytochrome bd-type quinol oxidase, subunit 1 cydA
	peak_716	3673287	3674704	1418	3673691	3941	1961.24	7.45227	1957.99	coxE	protoheme IX farnesyltransferase coxE
	peak_85	435572	436194	623	435892	6404	3176.92	7.43145	3172.85	CCNA_00425	hypothetical protein	CCNA_00426	very-short-patch-repair endonuclease
	peak_213	1061331	1061777	447	1061556	5624	2782.56	7.40321	2778.92	mucR1	ROS/MUCR transcriptional regulator MucR1
	peak_273	1422776	1423530	755	1423098	3495	1713.49	7.30428	1710.35	CCNA_01297	23S rRNA Gm2251 methyltransferase	CCNA_R0030	tRNA-Tyr	CCNA_R0031	tRNA-Gly
	peak_105	485355	486260	906	485833	5683	2728.52	7.11992	2724.93	CCNA_00470	O-antigen polymerase
	peak_241	1213468	1214109	642	1213792	3242	1489.19	6.72159	1486.18	CCNA_01108	nucleoside-diphosphate-sugar epimerase	CCNA_R0026	tRNA-Gly	CCNA_R0027	tRNA-Gly
	peak_212	1056735	1057404	670	1057154	4417	2026.04	6.71702	2022.76	CCNA_R0021	tRNA-Pro	CCNA_R0022	tRNA-Gln
	peak_256	1291380	1291886	507	1291683	4096	1877.66	6.71037	1874.45	CCNA_R0028	tRNA-Lys	shpA	histidine phosphotransferase ShpA
	peak_104	481706	484796	3091	482974	6495	2932.53	6.59402	2928.77	CCNA_00468	UDP glucuronic acid epimerase-related protein	CCNA_00469	GT1-family glycosyltransferase	CCNA_03922	hypothetical protein
	peak_274	1430893	1441903	11011	1431148	3554	1592.46	6.52213	1589.4	CCNA_01304	hypothetical protein	rpsJ	SSU ribosomal protein S10P
	peak_440	2173137	2178190	5054	2177653	2804	1236.59	6.392	1233.72	nuoA	NADH-quinone oxidoreductase chain A	CCNA_R0045	tRNA-Asp	CCNA_R0046	tRNA-Asp
	peak_389	1982250	1984059	1810	1983865	3080	1350.01	6.34781	1347.07	qoxA	quinol cytochrome oxidase polypeptide II	CCNA_01852	major facilitator superfamily transporter
	peak_370	1912213	1913237	1025	1912428	3906	1639.33	6.03733	1636.24	hdaA	chromosome replication regulator protein HdaA
	peak_235	1188161	1191370	3210	1189171	4273	1774.35	5.96534	1771.18	CCNA_01084	hypothetical protein
	peak_132	581830	582315	486	582041	3789	1569.19	5.945	1566.14	CCNA_00565	gamma-glutamyltranspeptidase	CCNA_R0008	tRNA-Arg
	peak_531	2577390	2577924	535	2577652	3224	1334.42	5.93768	1331.49	CCNA_02436	hypothetical protein	CCNA_R0059	tRNA-Thr
	peak_180	860958	861474	517	861157	3241	1337.25	5.91653	1334.32	fixL	oxygen sensory histidine kinase FixL	CCNA_03940	hypothetical protein
	peak_27	136489	136956	468	136684	3381	1381.67	5.85316	1378.71	CCNA_00126	glutathione S-transferase	CCNA_00127	KTSC domain protein
	peak_103	476703	481654	4952	478722	4996	2028.46	5.8173	2025.18	CCNA_00464	Undecaprenyl-phosphate sugar phosphotransferase-related protein	CCNA_00465	UDP-galactopyranose mutase	CCNA_00466	glycosyltransferase	CCNA_00467	oligosaccharide translocase/flippase
	peak_176	842068	842558	491	842288	3651	1479.32	5.7986	1476.32	CCNA_R0015	tRNA-Val
	peak_759	3873494	3874866	1373	3874383	5213	2070.14	5.67546	2066.84	CCNA_03704	3-phosphoshikimate 1-carboxyvinyltransferase	CCNA_03705	hypothetical protein	CCNA_R0089	tRNA-Ala
	peak_309	1564689	1565294	606	1564975	2572	1008.71	5.58483	1005.99	CCNA_R0036	tRNA-Glu	CCNA_R0037	tRNA-Glu	cspD	cold shock protein cspD
	peak_282	1491560	1492715	1156	1491859	2615	1022.43	5.56647	1019.7	CCNA_R0033	tRNA-Asn	CCNA_R0034	tRNA-Asn
	peak_275	1442362	1445913	3552	1443327	3169	1217.99	5.46803	1215.13	rpsM	SSU ribosomal protein S13P
	peak_189	920105	920961	857	920729	3512	1344.03	5.4447	1341.1	CCNA_R0019	stationary phase expressed sRNA	putR	leucine-responsive regulatory family protein PutR
	peak_558	2743337	2744603	1267	2743627	2629	1002.67	5.41861	999.947	CCNA_02595	Zn finger TFIIB-family transcription factor	CCNA_02596	SSU ribosomal protein S4P
	peak_563	2765638	2766761	1124	2766545	3241	1215.49	5.32679	1212.62	CCNA_02617	histidinol-phosphate aminotransferase
	peak_78	382096	383182	1087	382683	3124	1170.29	5.31972	1167.46	CCNA_00365	ornithine decarboxylase	CCNA_00366	phosphonates transport ATP-binding protein phnC
	peak_154	757803	758531	729	758016	2588	969.048	5.31306	966.357	CCNA_00698	hypothetical protein	CCNA_00699	LSU ribosomal protein L28P
	peak_753	3854606	3856038	1433	3854842	3694	1378.14	5.29967	1375.19	CCNA_03688	AsnC-family transcriptional regulator	CCNA_03689	alanine dehydrogenase
	peak_516	2534860	2535290	431	2535067	2379	880.616	5.24707	877.984	CCNA_R0056	tRNA-Val
	peak_67	334833	336103	1271	335808	3277	1209.24	5.2368	1206.38	CCNA_00321	LSU ribosomal protein L21P	CCNA_00322	hypothetical protein
	peak_314	1573702	1576666	2965	1574641	2406	887.621	5.22889	884.984	CCNA_01466	hypothetical protein	ccoN	cytochrome cbb3 oxidase subunit I ccoN
	peak_481	2348304	2349917	1614	2349734	2279	835.859	5.19564	833.27	CCNA_02200	cytochrome c-family protein
	peak_527	2568451	2568964	514	2568755	3234	1181.91	5.18405	1179.07	CCNA_R0058	tRNA-Phe
	peak_234	1186814	1187985	1172	1187426	3644	1308.92	5.09427	1306.01	CCNA_01082	hypothetical protein	CCNA_01083	HATPase superfamily protein
	peak_675	3480845	3484470	3626	3484231	3496	1238.63	5.02262	1235.75	CCNA_03306	SSU ribosomal protein S12P
	peak_63	292110	293207	1098	292303	2801	986.962	4.99076	984.255	CCNA_00279	NAD(P)H-quinone reductase
	peak_676	3486399	3487780	1382	3487587	2857	1001.03	4.96283	998.317	CCNA_R0076	tRNA-Trp	CCNA_03312	hypothetical protein
	peak_717	3676325	3676756	432	3676543	2948	1020.34	4.90277	1017.6	coxB	cytochrome c oxidase polypeptide II coxB	CCNA_03519	PadR-family transcriptional regulator
	peak_494	2408629	2409164	536	2408952	2465	841.302	4.8315	838.708	CCNA_R0052	tRNA-Leu
	peak_645	3294106	3294713	608	3294415	2615	891.047	4.82498	888.407	rpoD	RNA polymerase sigma factor rpoD	CCNA_R0183	small non-coding RNA
	peak_184	871308	872529	1222	872336	2605	887.089	4.82195	884.453	CCNA_00808	LSU ribosomal protein L34P
	peak_768	3906211	3906736	526	3906495	2935	996.216	4.8088	993.501	CCNA_R0091	tRNA-Ala	CCNA_03736	YGGT family membrane protein
	peak_508	2480608	2481563	956	2480806	2309	762.284	4.67582	759.755	CCNA_02340	methyltransferase	CCNA_02341	small heat shock protein
	peak_701	3593721	3594350	630	3594153	2635	862.336	4.63939	859.721	CCNA_03430	LSU ribosomal protein L36P	CCNA_03431	membrane-bound lytic murein transglycosylase B
	peak_742	3792152	3792518	367	3792319	2122	686.338	4.58317	683.876	CCNA_R0082	tRNA-Met
	peak_108	498937	499404	468	499198	2727	873.63	4.547	871.005	CCNA_R0007	tRNA-Ser
	peak_633	3214701	3215264	564	3215004	2692	860.989	4.53967	858.375	CCNA_03062	cell wall hydrolase family protein
	peak_202	975668	976141	474	975863	2747	871.979	4.50799	869.355	CCNA_00896	hypothetical protein	CCNA_00897	hypothetical protein
	peak_574	2861795	2862479	685	2862286	2140	678.877	4.50041	676.42	cspC	cold shock protein CspC	CCNA_R0064	tRNA-Met
	peak_158	771933	774451	2519	773518	3840	1205.47	4.46653	1202.62	cdzI	immunity protein CdzI
	peak_428	2145599	2147450	1852	2147257	1954	613.477	4.45503	611.071	CCNA_02000	SSU ribosomal protein S2P	CCNA_02001	phosphoserine phosphatase
	peak_403	2086258	2086768	511	2086488	2490	780.23	4.4521	777.686	CCNA_R0152	small non-coding RNA
	peak_232	1170838	1171337	500	1171039	2123	645.009	4.32462	642.58	rsaFa	type I secretion outer membrane protein RsaFa
	peak_169	813938	814355	418	814185	1927	580.527	4.28954	578.147	CCNA_R0119	small non-coding RNA
	peak_400	2067909	2068277	369	2068105	1868	558.409	4.25906	556.05	CCNA_01922	SAM-dependent methyltransferase	rhlB	ATP-dependent RNA helicase RhlB
	peak_539	2656157	2656684	528	2656470	2676	792.589	4.2311	790.034	CCNA_R0062	tRNA-Ser	hfsE	polyisoprenylphosphate hexose-1-phosphotransferase hfsE
	peak_159	778875	780211	1337	779966	2489	724.181	4.16367	721.685	CCNA_00722	chaperonin GroES	CCNA_00723	glyoxalase family protein
	peak_316	1582377	1585432	3056	1583395	2091	604.611	4.13777	602.212	ftrB	CRP-family transcription regulator FtrB
	peak_230	1158832	1163228	4397	1159623	2237	642.974	4.11756	640.547	CCNA_01058	helix-turn-helix transcriptional regulator	rsaA	S-layer protein rsaA
	peak_549	2692008	2692526	519	2692206	2255	646.736	4.1099	644.306	CCNA_02543	LSU ribosomal protein L33P
	peak_319	1627957	1630170	2214	1628266	2125	598.232	4.0433	595.838	CCNA_03892	HD family metal-dependent phosphohydrolase	CCNA_01519	universal stress protein family
	peak_631	3198279	3199060	782	3198790	3447	963.902	4.02757	961.215	pilA	type IV pilin protein pilA	cpaI	CpaC-related secretion pathway protein CpaI
	peak_303	1548281	1549623	1343	1549370	2021	564.399	4.01461	562.034	CCNA_R0035	tRNA-Pro
	peak_695	3573735	3574435	701	3573979	2560	704.54	3.96923	702.063	CCNA_03405	Ubiquinone biosynthesis protein COQ9	rpsU	SSU ribosomal protein S21P
	peak_689	3556962	3557522	561	3557158	2220	591.905	3.86316	589.516	CCNA_03383	multidrug/protein/lipid ABC transporter family, ATP-binding and permease protein	CCNA_03384	LSU ribosomal protein L31P
	peak_352	1811236	1813098	1863	1812367	1719	458.238	3.85751	455.971	CCNA_01684	phenylalanine-4-hydroxylase
	peak_79	387514	391117	3604	390220	2297	608.374	3.84262	605.972	CCNA_00374	putative ATP synthase protein I	CCNA_00375	hypothetical protein
	peak_144	691600	692121	522	691848	3709	978.66	3.83724	975.96	CCNA_00639	heme:hemopexin-binding protein
	peak_341	1702031	1702415	385	1702230	2107	551.983	3.80688	549.63	pbp1A	multimodular transpeptidase-transglycosylase PBP 1A	CCNA_R0143	small non-coding RNA
	peak_353	1815770	1816199	430	1815958	1668	437.131	3.8033	434.886	CCNA_01689	inosine-5'-monophosphate dehydrogenase
	peak_596	2940245	2941014	770	2940548	2031	531.326	3.80186	528.99	CCNA_02782	hypothetical protein	CCNA_R0172	small non-coding RNA
	peak_121	547431	548597	1167	547630	2267	589.724	3.78636	587.337	CCNA_00536	DNA-directed RNA polymerase beta chain
	peak_358	1869083	1871217	2135	1870667	1761	456.729	3.77247	454.464	CCNA_01741	SSU ribosomal protein S6P	CCNA_01742	hypothetical protein
	peak_735	3763232	3764314	1083	3764124	2974	764.397	3.75373	761.867	CCNA_03609	outer membrane protein
	peak_373	1919411	1919998	588	1919623	1929	493.358	3.73205	491.057	CCNA_01792	LSU ribosomal protein L32P
	peak_2	4662	7170	2509	4939	2702	686.701	3.71867	684.238	CCNA_R0095		CCNA_00007	SSU ribosomal protein S20P	dnaA	chromosome replication initiator protein DnaA
	peak_670	3443775	3444135	361	3443970	1712	435.467	3.71334	433.225	CCNA_R0075	tRNA-Met
	peak_34	170533	173872	3340	170814	3088	782.741	3.71262	780.195	CCNA_00161	hypothetical protein
	peak_372	1917623	1918124	502	1917902	1630	411.456	3.68978	409.242	CCNA_01791	CTP synthase
	peak_294	1534531	1536360	1830	1534776	1801	451.74	3.67332	449.48	CCNA_01417	5-aminolevulinic acid synthase
	peak_594	2938055	2938574	520	2938330	2502	625.884	3.67113	623.469	CCNA_02780	hypothetical protein
	peak_343	1741442	1742287	846	1741629	1575	384.209	3.59137	382.028	CCNA_01621	DNA-directed RNA polymerase omega chain
	peak_350	1781851	1782357	507	1782033	1568	380.321	3.57542	378.144	CCNA_01660	hypothetical protein	CCNA_R0041	tRNA-Lys
	peak_525	2563205	2563969	765	2563424	2306	555.765	3.56492	553.409	CCNA_R0057	tRNA-His
	peak_779	3958484	3958923	440	3958671	1941	466.642	3.55533	464.367	CCNA_03795	tellurium resistance protein terB
	peak_247	1246817	1247351	535	1247057	2195	525.588	3.54643	523.258	CCNA_01142	hypothetical protein
	peak_479	2338338	2339205	868	2338542	1657	396.931	3.5425	394.736	CCNA_R0049	tmRNA ssrA acceptor RNA 5' fragment	sspB	adapter for ClpXP proteolysis of tmRNA-tagged proteins SspB
	peak_237	1203305	1204225	921	1204033	2002	469.594	3.48982	467.316	CCNA_01098	LSU ribosomal protein L35P
	peak_168	812252	813487	1236	813295	1556	362.05	3.46397	359.894	CCNA_00754	Nodulin-21 / CCC1-related protein
	peak_431	2154990	2155352	363	2155162	1511	349.165	3.44553	347.025	CCNA_02006	lipoprotein releasing system ATP-binding protein lolD
	peak_617	3101313	3102245	933	3101496	1735	399.66	3.44019	397.46	greA	transcription elongation factor greA
	peak_19	75943	76430	488	76157	2578	588.799	3.42467	586.413	CCNA_R0001	tRNA-Thr
	peak_405	2090061	2090521	461	2090283	1897	429.499	3.39809	427.264	ldpA	M23 family peptidoglycan-specific endopeptidase LdpA
	peak_113	519727	523133	3407	520242	2527	568.677	3.38727	566.309	CCNA_00504	23S rRNA methyltransferase	CCNA_00505	ubiquinol-cytochrome c reductase iron-sulfur subunit
	peak_148	721674	722187	514	721863	2011	450.967	3.37525	448.709	CCNA_00665	GAF-family sensor histidine kinase
	peak_76	368851	369381	531	369202	1876	413.453	3.33178	411.237	CCNA_00352	integral membrane protein	CCNA_00353	O-antigen acetylase
	peak_471	2293386	2294434	1049	2294250	1452	317.898	3.31108	315.795	zwf	glucose-6-phosphate 1-dehydrogenase
	peak_141	673710	674271	562	673952	2620	562.648	3.27523	560.285	cheY	chemotaxis protein cheY	CCNA_00629	methyl-accepting chemotaxis protein
	peak_11	48744	49171	428	48938	1972	420.918	3.25721	418.693	CCNA_00044	ribosome maturation protein RimP	CCNA_00045	inorganic pyrophosphatase
	peak_203	996061	996763	703	996272	1680	358.923	3.25662	356.771	CCNA_00919	hypothetical protein
	peak_77	370039	371436	1398	370453	2014	426.794	3.24102	424.562	CCNA_00354	NlpC/P60 CHAP domain amidase protein
	peak_468	2278980	2279451	472	2279264	1686	352.621	3.20839	350.477	podJ	polar development protein podJ	CCNA_02126	hypothetical protein
	peak_678	3505576	3506829	1254	3505876	2541	525.155	3.18802	522.825	CCNA_03323	phosphoserine aminotransferase
	peak_629	3184579	3185654	1076	3184780	1901	393.164	3.18557	390.973	CCNA_03029	3-deoxy-manno-octulosonate cytidylyltransferase	CCNA_03030	cytochrome c2
	peak_177	843894	844523	630	844319	1550	320.699	3.18291	318.592	CCNA_00782	aminobenzoyl-glutamate transport protein	CCNA_R0016	small non-coding RNA
	peak_149	733626	735210	1585	735057	1390	286.164	3.1698	284.107	CCNA_00678	LSU ribosomal protein L11P
	peak_758	3871211	3871758	548	3871581	1750	358.85	3.16547	356.699	CCNA_03702	SSU ribosomal protein S1P
	peak_68	337805	338643	839	338431	1995	408.492	3.16439	406.282	CCNA_00324	ExbD-family protein	CCNA_00326	vegetatible incompatibility protein HET-E-1
	peak_534	2597133	2597564	432	2597350	1493	304.825	3.15317	302.74	CCNA_02455	conserved integral membrane protein
	peak_142	681680	682105	426	681895	2553	514.858	3.13492	512.537	CCNA_00635	CHASE2 membrane receptor
	peak_624	3150019	3150355	337	3150202	1637	328.961	3.12092	326.844	CCNA_02994	carbamoyl-phosphate synthase large chain	CCNA_02995	glutathione S-transferase
	peak_643	3278607	3279911	1305	3279685	2337	461.313	3.08885	459.044	ctrA	cell cycle response regulator CtrA
	peak_561	2749351	2750524	1174	2750311	1350	266.323	3.07864	264.295	CCNA_02603	hypothetical protein	CCNA_02604	host cell attachment protein
	peak_635	3230490	3230871	382	3230675	2319	451.648	3.06117	449.389	CCNA_03082	hypothetical protein
	peak_554	2727264	2728447	1184	2727670	1900	370.419	3.0605	368.255	CCNA_02575	hypothetical protein	CCNA_02576	phosphoribosylamidoimidazole-succinocarboxamide synthase
	peak_65	314252	314682	431	314469	1583	307.725	3.05163	305.636	CCNA_00300	glyoxalase superfamily protein	CCNA_00301	phosphotransferase family protein
	peak_23	95944	96709	766	96471	2128	407.146	3.02435	404.938	gdhZ	NAD-specific glutamate dehydrogenase GdhZ	CCNA_R0002	small non-coding RNA
	peak_119	542136	543228	1093	542433	2006	376.484	2.98582	374.313	CCNA_00530	LSU ribosomal protein L10P
	peak_371	1917080	1917539	460	1917255	1307	245.568	2.98066	243.572	CCNA_01789	acetyltransferase, GNAT family	CCNA_01790	protein translocase subunit secG
	peak_498	2435489	2435827	339	2435662	1685	315.304	2.97747	313.204	CCNA_02286	hypothetical protein	CCNA_02287	TetR-family transcriptional regulator
	peak_174	839646	840329	684	840149	2280	422.817	2.96451	420.59	CCNA_00778	GTP-binding protein TypA/BipA	CCNA_R0014	stationary phase expressed sRNA
	peak_324	1639141	1639629	489	1639338	1412	262.814	2.96414	260.791	flaY	regulatory protein flaY
	peak_610	3056170	3056530	361	3056347	2382	438.11	2.94943	435.864	CCNA_02901	methyl-accepting chemotaxis protein
	peak_526	2564078	2566182	2105	2565824	1493	275.587	2.94937	273.545	exbB	TonB accessory protein exbB
	peak_61	281762	282220	459	281950	1794	328.969	2.93998	326.852	CCNA_00267	MutT-like protein	CCNA_R0005	4.5S signal recognition particle RNA
	peak_671	3450713	3451280	568	3451029	1994	365.057	2.9385	362.898	vor	2-oxoacid ferredoxin oxidoreductase Vor	CCNA_03281	Lrp-family transcriptional regulator
	peak_726	3716178	3719517	3340	3719322	1807	330.189	2.93351	328.071	CCNA_03563	ATP synthase delta chain
	peak_728	3720645	3720979	335	3720807	1484	269.905	2.9216	267.872	CCNA_03993	hypothetical protein	CCNA_03567	acyl-CoA dehydrogenase
	peak_683	3534595	3535259	665	3534799	2232	401.946	2.90941	399.744	CCNA_R0189	small non-coding RNA
	peak_536	2607812	2608463	652	2608021	1267	226.81	2.8895	224.844	CCNA_02464	UDP-glucose 6-dehydrogenase
	peak_782	3975591	3975924	334	3975758	1796	319.475	2.88412	317.369	CCNA_03811	LysR-family transcriptional regulator	CCNA_03812	AhpD-family alkylhydroperoxidase
	peak_410	2103709	2104351	643	2103893	1263	224.964	2.88039	223	thiS	ThiaminS ubiquitin-like sulfur carrier protein ThiS	CCNA_01959	3-dehydroquinate dehydratase
	peak_193	938487	939126	640	938932	1781	314.151	2.86892	312.053	hfiA	holdfast inhibitor protein HfiA	CCNA_R0124	small non-coding RNA
	peak_29	140780	141255	476	140975	1534	268.283	2.85143	266.252	CCNA_00130	Kup system potassium uptake protein	CCNA_00131	Rrf2 family protein
	peak_696	3578520	3578944	425	3578761	2090	358.034	2.81992	355.883	ldpE	M23 family peptidoglycan-specific endopeptidase LdpE	CCNA_03906	hypothetical protein
	peak_106	488039	488543	505	488251	2115	360.919	2.81345	358.765	CCNA_00472	GDP-mannose 4,6 dehydratase
	peak_331	1658565	1658875	311	1658723	1233	211.049	2.81002	209.105	CCNA_01546	DEAD-box RNA helicase-like protein
	peak_233	1175849	1176410	562	1176122	2132	359.471	2.79314	357.318	CCNA_R0025	small non-coding RNA	CCNA_R0131	small non-coding RNA
	peak_145	708094	708454	361	708286	1547	260.413	2.78588	258.395	CCNA_R0009	small non-coding RNA
	peak_447	2187328	2188738	1411	2188527	1266	212.261	2.77561	210.315	CCNA_02042	trigger factor chaperone	CCNA_R0048	tRNA-Leu
	peak_305	1552659	1553889	1231	1552826	1582	264.043	2.772	262.018	CCNA_01439	dTDP-glucose 4,6-dehydratase	CCNA_01440	LSU ribosomal protein L13P
	peak_43	211170	212403	1234	212059	1647	272.087	2.75572	270.051	trmD	tRNA (guanine-N1)-methyltransferase	cpaL	TadG/vWA-family protein CpaL
	peak_626	3159417	3159751	335	3159573	1367	222.951	2.73179	220.99	CCNA_03006	quinolinate synthetase A
	peak_249	1253836	1254182	347	1254023	1695	275.621	2.73046	273.579	CCNA_01149	TonB-dependent outer membrane receptor
	peak_777	3953255	3954937	1683	3953396	1417	230.309	2.72686	228.337	CCNA_03786	heme chaperone heme-lyase
	peak_310	1566259	1567063	805	1566454	1207	195.821	2.72098	193.904	CCNA_R0038	tRNA-Pro
	peak_186	900757	901069	313	900886	1858	298.988	2.71508	296.912	fljN	flagellin FljN
	peak_155	761243	761602	360	761419	2012	322.054	2.7077	319.945	CCNA_00700	TonB-dependent receptor	cspB	cold shock protein CspB
	peak_500	2445568	2445959	392	2445756	1187	190.955	2.7072	189.047	zitP	zinc-finger pilus regulatory protein ZitP	ftsE	cell division ATP-binding protein FtsE
	peak_606	3003295	3004717	1423	3004544	1180	187.927	2.69125	186.024	CCNA_02850	cytochrome c-type biogenesis protein ccmI	CCNA_02851	alpha/beta hydrolase family protein
	peak_226	1141671	1142149	479	1141903	1273	200.118	2.67255	198.193	CCNA_01046	peptide methionine sulfoxide reductase msrA	CCNA_R0024	tRNA-Ser
	peak_580	2889602	2890094	493	2889831	1585	247.331	2.66492	245.333	CCNA_02726	gamma carbonic anhydrase family protein	CCNA_03973	hypothetical protein
	peak_794	4024620	4025602	983	4025234	1626	252.951	2.66062	250.944	CCNA_03863	hypothetical protein	CCNA_03864	hypothetical protein
	peak_390	1985293	1985655	363	1985447	1166	181.924	2.65935	180.033	CCNA_01853	hypothetical protein
	peak_703	3623988	3625519	1532	3624553	1370	207.374	2.617	205.436	CCNA_03461	hypothetical protein
	peak_402	2085295	2085628	334	2085470	1146	173.475	2.61377	171.601	CCNA_01942	Rrf2 family protein	CCNA_01943	alpha/beta hydrolase family protein
	peak_147	713233	713614	382	713408	1833	273.082	2.59818	271.044	CCNA_00658	5-methylcytosine-specific restriction enzyme MRR
	peak_299	1541185	1541552	368	1541371	1225	183.289	2.5981	181.395	hppA	K(+)-insensitive pyrophosphate energized proton pump
	peak_156	770744	771087	344	770894	2007	298.467	2.59671	296.392	CCNA_00714	hypothetical protein
	peak_472	2300364	2300803	440	2300633	1238	184.002	2.58867	182.107	fliL	flagellar fliL protein	flgF	flagellar basal-body rod protein flgF
	peak_408	2096837	2098146	1310	2097108	1260	186.448	2.58268	184.548	amiC	N-acetylmuramoyl-L-alanine amidase AmiC	CCNA_03959	hypothetical protein
	peak_86	445079	446219	1141	445287	2187	318.374	2.56733	316.27	CCNA_00438	hypothetical protein	CCNA_00439	methyl-accepting chemotaxis protein
	peak_615	3086596	3086995	400	3086780	1279	183.094	2.53655	181.201	CCNA_02924	hypothetical protein	CCNA_02925	carbamoyl-phosphate synthase small chain
	peak_741	3786329	3786985	657	3786571	2064	293.614	2.5347	291.546	socB	DNA replication inhibitor toxin SocB	CCNA_R0195	small non-coding RNA
	peak_367	1901811	1902183	373	1901985	1109	158.246	2.52946	156.405	CCNA_01775	phosphoribosylformylglycinamidine cyclo-ligase	CCNA_01776	ribonuclease D
	peak_100	473393	474119	727	473816	1847	257.321	2.50523	255.307	CCNA_03921	UDP-glucose 6-dehydrogenase related protein
	peak_321	1633919	1635083	1165	1634537	1457	203.067	2.50248	201.137	flaF	flagellar biosynthesis regulatory protein flaF
	peak_258	1294419	1294990	572	1294608	1199	167.478	2.50216	165.617	CCNA_01174	LysR-family transcriptional regulator	CCNA_R0134	small non-coding RNA
	peak_638	3247592	3247927	336	3247735	1670	232.026	2.50028	230.052	CCNA_03096	TonB-dependent receptor
	peak_359	1876629	1877550	922	1876947	1228	170.238	2.49256	168.371	CCNA_01749	acyl carrier protein
	peak_496	2421694	2422039	346	2421889	1090	150.429	2.48439	148.605	CCNA_R0053	tRNA-Leu	CCNA_02269	L-aminopeptidase/D-esterase dmpA
	peak_740	3785622	3786255	634	3785918	2074	281.845	2.47387	279.794	CCNA_03628	histidyl-tRNA synthetase	CCNA_R0080	antisense sRNA
	peak_260	1304419	1304806	388	1304607	1443	196.266	2.47028	194.348	CCNA_01185	hypothetical protein	CCNA_01186	hypothetical protein
	peak_599	2973809	2974376	568	2973974	1449	196.778	2.46835	194.859	CCNA_02816	hypothetical protein
	peak_196	954871	955235	365	955046	1408	191.122	2.46731	189.214	CCNA_00877	hypothetical protein	CCNA_00878	ATP-dependent RNA helicase
	peak_557	2740336	2741132	797	2740532	1081	147.075	2.46565	145.258	CCNA_02591	glutaredoxin
	peak_60	277877	278250	374	278059	1587	214.105	2.4612	212.157	CCNA_00264	C4-dicarboxylate transport protein	CCNA_00265	AMP nucleosidase
	peak_564	2771519	2773557	2039	2773182	1445	192.16	2.44153	190.25	ftsZ	cell division protein FtsZ
	peak_514	2520745	2521587	843	2521192	1407	187.069	2.44087	185.168	CCNA_02377	hypothetical protein	CCNA_R0055	tRNA-Ile
	peak_3	7831	8887	1057	8026	1610	211.54	2.428	209.596	alkB	alkylated DNA repair protein AlkB	dnaK	chaperone protein DnaK
	peak_248	1247510	1247843	334	1247659	1474	192.569	2.41968	190.658	CCNA_R0133	small non-coding RNA
	peak_259	1301134	1301991	858	1301793	1148	150.054	2.41619	148.231	CCNA_01181	hypothetical protein	CCNA_01182	glutathione S-transferase
	peak_239	1207154	1208255	1102	1208018	1287	167.323	2.41158	165.462	CCNA_01101	translation initiation factor 3 (IF-3)	CCNA_01102	conserved hypothetical membrane protein
	peak_207	1026144	1026593	450	1026328	1849	237.389	2.40136	235.406	sciP	CtrA inhibitory protein SciP
	peak_46	214996	215539	544	215325	1581	201.618	2.39123	199.691	CCNA_00200	2OG-Fe(II) oxygenase superfamily protein	CCNA_00201	outer membrane protein
	peak_236	1199012	1199399	388	1199209	1369	174.263	2.38694	172.388	CCNA_01094	hypothetical protein
	peak_708	3628668	3629626	959	3629434	1313	165.277	2.37298	163.421	gcvT	glycine cleavage system aminomethyltransferase T	CCNA_03466	ORF6N domain protein
	peak_772	3936668	3937180	513	3936972	1676	206.268	2.35011	204.332	srp	signal recognition particle GTPase, SRP
	peak_637	3240072	3240923	852	3240427	1304	160.201	2.3445	158.356	CCNA_03090	acetyl-coenzyme A carboxylase carboxyl transferase subunit alpha	nstA	redox cell cycle regulatory protein NstA
	peak_502	2465077	2465747	671	2465240	1021	124.205	2.32892	122.442	CCNA_03966	hypothetical protein
	peak_97	455240	455597	358	455422	1442	174.187	2.32675	172.312	CCNA_00451	TonB-dependent receptor
	peak_151	748132	748691	560	748432	1537	183.521	2.31462	181.627	CCNA_00690	CarD-family transcriptional regulator
	peak_115	533063	533991	929	533816	1298	153.553	2.30186	151.722	CCNA_00518	LSU ribosomal protein L25P
	peak_396	2044240	2044758	519	2044455	1239	145.789	2.29522	143.975	CCNA_01901	lipoprotein	CCNA_R0043	tRNA-Ser
	peak_641	3260719	3261119	401	3260909	1642	191.595	2.2901	189.686	chvT	TonB-dependent outer membrane receptor ChvT
	peak_375	1923412	1924213	802	1923712	1188	138.213	2.28218	136.416	ftsB	FtsB-related septum formation initiator	pdhA	pyruvate dehydrogenase E1 component alpha subunit
	peak_84	432691	433365	675	433200	1279	148.316	2.27986	146.497	CCNA_03919	hypothetical protein	CCNA_00423	phosphohydrolase, MutT-nudix family
	peak_597	2945626	2946168	543	2945871	1438	166.175	2.27786	164.317	CCNA_02788	Xre-family transcriptional regulator	CCNA_02789	Xre-family transcriptional regulator	CCNA_02790	RNA polymerase ECF-type sigma factor
	peak_9	38332	38902	571	38715	1420	164.012	2.27714	162.159	CCNA_00034	SSU ribosomal protein S15P
	peak_648	3320342	3321070	729	3320589	1241	142.523	2.269	140.717	CCNA_03163	peptidyl-prolyl cis-trans isomerase	CCNA_03164	protein translocase subunit secA
	peak_312	1571769	1572126	358	1571954	1169	134.085	2.26666	132.298	CCNA_03951	hypothetical protein
	peak_214	1081103	1082078	976	1081296	1508	171.977	2.26441	170.106	CCNA_R0126	small non-coding RNA	mucR2	ROS/MUCR transcriptional regulator MucR2
	peak_464	2245205	2246347	1143	2245377	1194	136.616	2.2644	134.823	CCNA_02096	CusF-family protein	CCNA_02097	periplasmic glucan glucosyltransferase
	peak_653	3355407	3356335	929	3355570	1437	163.156	2.25906	161.305	rpoH	RNA polymerase sigma factor RpoH
	peak_656	3362894	3363273	380	3363115	1311	148.026	2.25189	146.208	CCNA_03201	adenylosuccinate synthetase
	peak_504	2469035	2469435	401	2469254	986	111.564	2.24916	109.833	CCNA_02326	acetylornithine aminotransferase/succinyldiaminopimelate aminotransferase
	peak_266	1347444	1348294	851	1348076	1177	131.131	2.23627	129.352	CCNA_01221	acyl carrier protein
	peak_190	927375	927738	364	927577	1090	121.385	2.2345	119.629	CCNA_00851	periplasmic multidrug efflux lipoprotein precursor	tipR	transcriptional regulator TipR
	peak_595	2938943	2939459	517	2939208	1601	175.479	2.224	173.601	CCNA_02781	hypothetical protein
	peak_443	2183295	2183836	542	2183535	973	106.838	2.21796	105.12	lon	ATP-dependent endopeptidase Lon
	peak_107	494907	495425	519	495093	1904	206.986	2.21772	205.048	CCNA_00478	hypothetical protein	CCNA_00479	Helix-turn-helix DNA-binding protein
	peak_430	2152209	2152555	347	2152405	1098	118.531	2.20309	116.781	dnaE	DNA polymerase III alpha subunit
	peak_110	509219	509812	594	509608	1253	134.496	2.1996	132.708	CCNA_00491	GTP cyclohydrolase I	CCNA_00492	cysteinyl-tRNA synthetase
	peak_581	2890875	2891579	705	2891054	1308	139.286	2.19239	137.487	CCNA_02728	hypothetical protein
	peak_293	1528991	1530208	1218	1529756	1122	119.724	2.19196	117.971	CCNA_03949	hypothetical protein	CCNA_03950	hypothetical protein
	peak_598	2960453	2961043	591	2960604	1124	119.907	2.19174	118.154	CCNA_02805	hypothetical protein
	peak_445	2184295	2185478	1184	2184947	1326	140.936	2.19073	139.133	clpX	ATP-dependent endopeptidase clp, ATP-binding subunit ClpX	CCNA_02040	phosphoserine phosphatase
	peak_41	200001	200374	374	200181	1602	166.77	2.1731	164.911	CCNA_00185	TonB-dependent receptor	CCNA_R0003	tRNA-Arg
	peak_456	2228842	2229365	524	2229169	1273	132.353	2.16874	130.571	CCNA_02077	5'(3')-nucleotidase/polyphosphatase SurE
	peak_268	1371931	1372488	558	1372147	1314	135.878	2.16404	134.088	CCNA_01244	hypothetical protein
	peak_677	3488309	3488929	621	3488484	1865	191.192	2.16021	189.284	CCNA_03313	hypothetical protein	CCNA_03314	ferredoxin-NADP reductase
	peak_664	3418493	3418794	302	3418639	1601	163.019	2.15207	161.168	CCNA_03249	TonB-dependent receptor
	peak_446	2186572	2187257	686	2186909	1135	114.314	2.137	112.575	clpP	ATP-dependent endopeptidase clp, proteolytic subunit ClpP
	peak_738	3781327	3781653	327	3781517	1761	175.363	2.13253	173.486	CCNA_R0093	small non-coding RNA crfA
	peak_369	1906714	1907097	384	1906915	1374	137.069	2.13108	135.275	CCNA_01779	hypothetical protein
	peak_325	1643396	1643942	547	1643621	1120	111.741	2.12806	110.009	CCNA_01535	single-strand DNA binding protein
	peak_665	3426412	3426728	317	3426565	1328	131.405	2.12316	129.626	CCNA_R0186	small non-coding RNA
	peak_381	1945700	1946446	747	1945908	990	98.3229	2.12175	96.6297	hfq	RNA-binding protein, Hfq family
	peak_463	2238243	2238615	373	2238425	925	90.8296	2.11016	89.1618	CCNA_02089	hypothetical protein	CCNA_02090	exodeoxyribonuclease III
	peak_427	2144879	2145281	403	2145110	928	90.2572	2.10166	88.5915	CCNA_01998	uridylate kinase
	peak_13	51933	52334	402	52170	1494	143.467	2.09789	141.659	metK	S-adenosylmethionine synthetase
	peak_366	1898053	1898462	410	1898225	922	89.2402	2.09722	87.578	CCNA_01769	ABC transporter ATP-binding protein	CCNA_01770	nucleoside diphosphate kinase
	peak_538	2611385	2611970	586	2611639	1165	111.927	2.09478	110.194	pssZ	polyisoprenylphosphate hexose-1-phosphotransferase pssZ
	peak_382	1950904	1951379	476	1951236	915	87.5932	2.08737	85.9372	CCNA_01824	hypothetical protein	CCNA_01826	vitamin B12 receptor
	peak_254	1272372	1272874	503	1272532	1068	101.817	2.08656	100.113	CCNA_01163	ice nucleation protein
	peak_131	568689	569056	368	568847	1072	101.731	2.08262	100.027	CCNA_00551	hypothetical protein
	peak_467	2266459	2266738	280	2266600	1130	106.637	2.07865	104.919	CCNA_02116	hypothetical protein
	peak_533	2589344	2590027	684	2589834	1115	104.572	2.07309	102.861	CCNA_02448	hypothetical protein	CCNA_02449	hypothetical protein
	peak_216	1094371	1094694	324	1094547	908	85.3561	2.07142	83.7086	CCNA_R0023	tRNA-Met
	peak_413	2107462	2108300	839	2108025	905	84.4045	2.06458	82.7606	CCNA_01964	NADH dehydrogenase	CCNA_01966	vitamin B12-dependent ribonucleotide reductase
	peak_462	2237464	2238094	631	2237618	976	90.5997	2.06201	88.9327	CCNA_02087	deoxyguanosinetriphosphate triphosphohydrolase	CCNA_02088	HesB protein family
	peak_552	2699255	2699814	560	2699597	1384	127.413	2.06047	125.643	clpA	ATP-dependent clp protease ATP-binding subunit ClpA
	peak_713	3666216	3666626	411	3666442	1376	126.674	2.06038	124.905	pdeA	GGDEF/EAL phosphodiesterase PdeA
	peak_204	998403	998795	393	998560	992	91.6329	2.05814	89.9625	clpB	ClpB protein
	peak_639	3256311	3256722	412	3256536	1129	103.187	2.05139	101.479	CCNA_03105	DnaJ domain protein	CCNA_03106	BolA protein
	peak_548	2680624	2681418	795	2681120	1040	94.7425	2.0473	93.0614	CCNA_02534	hypothetical protein	CCNA_02535	DNA topoisomerase I
	peak_785	3994273	3994785	513	3994549	1303	117.94	2.04546	116.192	CCNA_03829	hypothetical protein	CCNA_03830	multidrug resistance protein A, efflux pump
	peak_682	3532821	3533234	414	3533079	1196	106.966	2.03433	105.248	CCNA_03354	5-formyltetrahydrofolate cyclo-ligase	CCNA_R0077	6S RNA
	peak_734	3762671	3763048	378	3762843	1217	108.688	2.03341	106.964	CCNA_03607	ribonucleoside-diphosphate reductase alpha chain
	peak_286	1512217	1512597	381	1512440	918	82.1568	2.03038	80.5214	sdpB	soluble lytic murein transglycosylase SdpB
	peak_98	471364	471698	335	471524	1125	100.193	2.02994	98.4936	nhaA	Na+/H+ antiporter nhaA
	peak_311	1567297	1567631	335	1567462	1109	97.4237	2.01862	95.7335	CCNA_01457	hypothetical protein
	peak_278	1481594	1481991	398	1481811	1225	107.271	2.01758	105.552	perP	aspartyl protease perP
	peak_394	1999213	1999514	302	1999366	1022	89.6085	2.01572	87.945	CCNA_01865	periplasmic multidrug efflux lipoprotein precursor
	peak_117	539589	540534	946	540127	1149	99.8345	2.01038	98.1368	CCNA_00527	hypothetical protein
	peak_38	179017	179395	379	179194	1778	151.675	2.00148	149.849	hvyA	transglutaminase-like cysteine proteinase HvyA	CCNA_00167	metallophosphatase family protein
	peak_680	3527868	3528345	478	3528051	1380	117.54	1.99729	115.793
	peak_784	3986999	3987404	406	3987208	1451	122.615	1.99179	120.855
	peak_355	1850389	1850656	268	1850525	870	73.6229	1.98483	72.0253
	peak_630	3197529	3197862	334	3197720	870	73.6229	1.98483	72.0253
	peak_523	2558933	2559605	673	2559372	935	78.4394	1.9795	76.8197
	peak_211	1050778	1051502	725	1050956	1210	100.65	1.97723	98.9499
	peak_191	928937	929321	385	929106	865	72.1318	1.97343	70.5409
	peak_571	2817565	2818062	498	2817823	1225	101.005	1.97073	99.304
	peak_219	1111948	1113932	1985	1112846	1164	96.0128	1.97027	94.3273
	peak_194	947850	948391	542	948027	1460	118.32	1.96012	116.571
	peak_459	2232321	2232916	596	2232750	857	69.7719	1.9552	68.1925
	peak_528	2570718	2571104	387	2570930	951	76.6615	1.94981	75.0498
	peak_593	2936528	2936921	394	2936703	972	77.9879	1.94675	76.3704
	peak_681	3528421	3528906	486	3528615	1540	122.051	1.94437	120.292
	peak_171	822596	823139	544	822933	1117	88.6877	1.94137	87.0276
	peak_657	3375488	3376356	869	3376186	1058	82.702	1.92925	81.0643
	peak_461	2236035	2236400	366	2236233	845	66.2931	1.92786	64.7315
	peak_720	3698880	3699262	383	3699075	1686	129.12	1.92087	127.346
	peak_473	2304471	2304876	406	2304682	1141	87.7516	1.91887	86.0951
	peak_300	1544106	1544452	347	1544243	954	73.5947	1.91812	71.9972
	peak_547	2676247	2676737	491	2676542	970	74.2827	1.91325	72.6821
	peak_524	2559932	2560559	628	2560105	1147	87.1447	1.91041	85.4905
	peak_687	3550618	3550994	377	3550769	1089	82.2487	1.9055	80.6128
	peak_51	242666	243130	465	242828	1597	119.681	1.90518	117.928
	peak_625	3152798	3153120	323	3152956	1270	95.0934	1.90177	93.4111
	peak_693	3570943	3571280	338	3571118	1046	78.5288	1.90072	76.9086
	peak_64	304201	304558	358	304395	1027	76.9914	1.89943	75.3783
	peak_451	2215407	2215697	291	2215535	830	62.048	1.89367	60.5087
	peak_322	1637271	1638039	769	1637792	996	73.9873	1.89266	72.388
	peak_66	333010	333327	318	333148	1539	112.91	1.89028	111.175
	peak_152	748748	749094	347	748912	1133	83.6012	1.89014	81.9602
	peak_723	3708090	3708417	328	3708248	1606	117.67	1.88987	115.923
	peak_602	2984737	2985114	378	2984904	1054	77.7489	1.88882	76.1326
	peak_760	3876703	3877209	507	3876988	1328	97.3464	1.88791	95.6565
	peak_96	454389	455001	613	454816	1155	84.8473	1.88743	83.2016
	peak_17	61581	61897	317	61772	1191	86.2495	1.87828	84.5986
	peak_652	3353620	3353914	295	3353763	1264	91.1863	1.87657	89.5174
	peak_342	1732990	1733714	725	1733123	821	59.5569	1.87316	58.0314
	peak_153	757101	757385	285	757235	1072	77.1545	1.87262	75.5408
	peak_14	52630	52966	337	52817	1330	93.8488	1.86272	92.1707
	peak_702	3617963	3619143	1181	3618150	1097	77.4042	1.85999	75.7893
	peak_736	3768072	3769027	956	3768236	968	68.5045	1.85991	66.9317
	peak_568	2793250	2793789	540	2793651	815	57.9196	1.85949	56.4034
	peak_401	2072426	2073023	598	2072601	935	66.0763	1.8584	64.5159
	peak_551	2695645	2696476	832	2696308	1053	74.1673	1.8582	72.5673
	peak_566	2775348	2775939	592	2775800	994	69.7613	1.85496	68.1821
	peak_684	3535827	3536262	436	3536063	1082	75.5149	1.85271	73.9087
	peak_553	2710414	2710828	415	2710621	1028	71.74	1.85185	70.151
	peak_521	2551498	2552210	713	2551884	876	61.3095	1.85096	59.7744
	peak_225	1139778	1140135	358	1139969	1056	73.5384	1.85092	71.9412
	peak_187	901832	902334	503	902002	1437	99.3249	1.85038	97.6288
	peak_600	2974702	2975016	315	2974888	1146	79.4704	1.84947	77.8461
	peak_162	792946	793235	290	793104	933	64.819	1.84736	63.265
	peak_619	3118618	3119286	669	3118865	1147	78.317	1.83966	76.6978
	peak_642	3267891	3268231	341	3268053	1049	71.3139	1.83557	69.727
	peak_587	2919365	2919760	396	2919564	1039	70.4205	1.83352	68.8379
	peak_511	2493214	2493880	667	2493497	943	63.9463	1.83224	62.3966
	peak_365	1895154	1896335	1182	1895447	879	59.6292	1.83124	58.1034
	peak_69	352279	355748	3470	354674	1183	79.4276	1.82959	77.8033
	peak_301	1544704	1545159	456	1544999	944	63.5113	1.82735	61.9638
	peak_210	1039253	1039490	238	1039374	834	56.1353	1.82538	54.629
	peak_185	899426	899716	291	899574	1358	89.9804	1.82328	88.3156
	peak_608	3012868	3013199	332	3013076	799	53.6474	1.82303	52.1554
	peak_112	513729	514489	761	514042	1166	77.0461	1.81956	75.4328
	peak_719	3692724	3693009	286	3692845	907	60.0424	1.8167	58.5143
	peak_109	500038	500382	345	500234	1020	67.165	1.81543	65.5988
	peak_10	45327	46241	915	45954	1214	79.592	1.81536	77.9672
	peak_261	1333737	1334039	303	1333884	1117	72.8665	1.81115	71.2722
	peak_690	3566282	3566675	394	3566439	1146	74.2446	1.80738	72.6441
	peak_662	3413386	3413863	478	3413523	1318	85.0598	1.80696	83.4133
	peak_267	1368989	1369389	401	1369242	827	53.9649	1.80628	52.4711
	peak_439	2172122	2173035	914	2172723	804	52.4354	1.80541	50.9504
	peak_75	365859	366149	291	366025	927	60.1098	1.80456	58.5811
	peak_543	2665912	2666274	363	2666151	1029	66.0927	1.80061	64.5322
	peak_414	2114191	2114548	358	2114430	795	51.1319	1.79686	49.6544
	peak_269	1381307	1381679	373	1381467	980	62.2691	1.79344	60.7287
	peak_320	1631272	1632354	1083	1632208	786	50.2781	1.79341	48.8053
	peak_739	3785186	3785519	334	3785364	1100	68.9106	1.78695	67.3356
	peak_668	3431621	3431912	292	3431733	1612	99.9345	1.7857	98.2364
	peak_562	2753770	2754200	431	2753934	919	57.7287	1.78566	56.2137
	peak_686	3546516	3547362	847	3547217	1058	66.1454	1.78519	64.5846
	peak_330	1650093	1650351	259	1650241	819	51.2501	1.78134	49.7721
	peak_585	2899511	2899911	401	2899719	782	48.4949	1.77523	47.0328
	peak_395	2039281	2039623	343	2039445	1036	63.5602	1.77402	62.0125
	peak_654	3358445	3358971	527	3358612	991	60.1132	1.76689	58.5845
	peak_313	1572430	1572772	343	1572581	774	47.2502	1.76606	45.795
	peak_345	1765391	1765680	290	1765561	772	46.7534	1.7615	45.3012
	peak_776	3949837	3950246	410	3950109	1058	63.2195	1.75948	61.6737
	peak_404	2087963	2088315	353	2088114	769	46.0124	1.75467	44.5643
	peak_627	3165101	3165374	274	3165259	1141	67.4018	1.75425	65.8344
	peak_515	2523235	2523540	306	2523413	806	48.0105	1.7531	46.551
	peak_199	972489	972895	407	972687	989	58.3403	1.75132	56.8218
	peak_659	3390844	3391163	320	3391001	1146	67.0443	1.74899	65.4788
	peak_770	3924227	3924528	302	3924376	1159	67.6966	1.74828	66.1277
	peak_62	286642	287061	420	286805	1068	61.8723	1.74264	60.3341
	peak_470	2290200	2290512	313	2290390	763	44.5456	1.74099	43.1067
	peak_32	166468	166801	334	166626	1025	58.9434	1.73802	57.4216
	peak_20	83713	84214	502	83978	1262	71.1271	1.73025	69.541
	peak_541	2664110	2664406	297	2664250	781	44.6297	1.72991	43.1902
	peak_583	2895032	2895346	315	2895220	756	42.8597	1.72504	41.4314
	peak_783	3976437	3976719	283	3976548	1129	62.3421	1.71802	60.8013
	peak_754	3857719	3858011	293	3857860	1013	55.7723	1.7149	54.268
	peak_535	2604533	2604879	347	2604719	1157	63.2213	1.71295	61.6756
	peak_175	841681	841971	291	841822	862	46.9746	1.70693	45.5213
	peak_99	472793	473060	268	472933	1072	57.9446	1.70631	56.4283
	peak_791	4021491	4021906	416	4021672	976	52.7776	1.70508	51.2907
	peak_253	1266735	1267031	297	1266883	902	48.5843	1.70177	47.1217
	peak_589	2923050	2924143	1094	2923256	900	48.4149	1.70109	46.9531
	peak_729	3740645	3740998	354	3740760	936	50.2791	1.70102	48.8063
	peak_417	2123286	2123558	273	2123396	914	49.0087	1.69971	47.5435
	peak_150	745094	745419	326	745246	1064	56.6759	1.69879	55.1666
	peak_766	3884850	3885170	321	3885027	1258	66.582	1.69789	65.019
	peak_120	543296	543640	345	543488	1384	72.5127	1.69402	70.92
	peak_469	2289019	2289337	319	2289184	759	40.1796	1.68988	38.7692
	peak_218	1111441	1111822	382	1111602	1058	55.2938	1.68922	53.7923
	peak_270	1399855	1400114	260	1399995	740	39.1114	1.68858	37.7083
	peak_505	2470105	2470536	432	2470374	870	45.592	1.6874	44.1465
	peak_601	2975155	2975460	306	2975307	1030	53.5228	1.68599	52.0316
	peak_477	2319022	2319314	293	2319173	737	38.4252	1.68175	37.0269
	peak_674	3466499	3466749	251	3466615	844	43.6998	1.68093	42.2665
	peak_501	2456878	2457123	246	2456994	736	38.1974	1.67947	36.8005
	peak_731	3752589	3752904	316	3752737	804	41.569	1.67934	40.1492
	peak_727	3720139	3720462	324	3720302	995	51.0237	1.67899	49.5469
	peak_663	3415680	3416000	321	3415823	1132	57.4613	1.67596	55.9477
	peak_393	1995902	1996528	627	1996314	956	48.7674	1.67581	47.3035
	peak_579	2889011	2889331	321	2889151	809	41.2045	1.67217	39.7871
	peak_143	683427	683711	285	683553	1102	55.5316	1.67208	54.0288
	peak_517	2538389	2538627	239	2538510	732	37.293	1.67035	35.9021
	peak_489	2395874	2396195	322	2396047	786	39.7148	1.66779	38.3076
	peak_604	3000117	3000656	540	3000286	1078	53.8207	1.66734	52.3278
	peak_576	2870152	2870573	422	2870391	741	36.6862	1.65696	35.2993
	peak_399	2061154	2061418	265	2061304	723	35.2921	1.64984	33.9141
	peak_5	20233	20886	654	20742	1050	50.4028	1.6486	48.9294
	peak_755	3859872	3860190	319	3860017	880	42.4784	1.64835	41.0527
	peak_577	2879770	2880034	265	2879919	722	35.0729	1.64756	33.6961
	peak_346	1771174	1771502	329	1771298	760	36.7353	1.64628	35.3481
	peak_101	474921	475197	277	475031	943	45.1243	1.6455	43.6819
	peak_227	1144775	1145010	236	1144928	775	37.0107	1.64113	35.6218
	peak_725	3713761	3715975	2215	3715409	953	44.5144	1.63472	43.0759
	peak_224	1136593	1136981	389	1136804	867	40.4704	1.63285	39.0582
	peak_509	2482316	2482793	478	2482595	763	35.7642	1.63237	34.3831
	peak_228	1157468	1157937	470	1157782	715	33.5542	1.63161	32.187
	peak_128	556163	556513	351	556341	1306	59.9363	1.63128	58.4088
	peak_58	271439	271695	257	271577	900	41.4164	1.62714	39.9978
	peak_397	2055720	2056129	410	2055945	914	42.019	1.62696	40.5963
	peak_747	3803028	3803817	790	3803632	915	41.9675	1.62595	40.5451
	peak_178	850891	851577	687	851413	860	39.5051	1.62557	38.0994
	peak_644	3285837	3286142	306	3285985	1061	48.2133	1.62415	46.7528
	peak_306	1557589	1557911	323	1557717	749	34.3651	1.62249	32.9929
	peak_334	1672091	1672738	648	1672238	860	38.9792	1.61968	37.5772
	peak_542	2664703	2665027	325	2664852	749	34.05	1.61844	32.6797
	peak_499	2441123	2441403	281	2441289	790	35.7015	1.61687	34.321
	peak_647	3316600	3316814	215	3316671	708	32.065	1.61566	30.7082
	peak_616	3091701	3092270	570	3092017	845	37.9049	1.61487	36.5102
	peak_188	917066	917405	340	917224	759	34.1239	1.61386	32.7531
	peak_423	2138755	2139439	685	2138973	755	33.8034	1.61196	32.4348
	peak_475	2316783	2317400	618	2317254	792	35.3428	1.61145	33.9645
	peak_271	1404443	1405048	606	1404907	891	39.5169	1.61088	38.1112
	peak_39	179939	180324	386	180157	1229	53.8801	1.61067	52.3869
	peak_614	3069281	3069850	570	3069665	1001	44.1797	1.61067	42.7433
	peak_37	177742	178141	400	177915	1154	49.5784	1.6013	48.1098
	peak_667	3429926	3430269	344	3430130	1073	45.5719	1.59551	44.1266
	peak_134	634882	635155	274	634990	750	32.1065	1.5928	30.7495
	peak_283	1492997	1493534	538	1493176	701	30.0192	1.59159	28.6782
	peak_480	2340798	2341027	230	2340910	702	29.973	1.59038	28.6326
	peak_336	1673206	1673498	293	1673367	757	32.183	1.59011	30.8255
	peak_771	3931335	3931659	325	3931472	1239	51.6386	1.58969	50.1583
	peak_337	1675487	1675787	301	1675641	696	29.5814	1.58832	28.2439
	peak_1	11	334	324	202	1084	45.0656	1.58688	43.6234
	peak_297	1539094	1539916	823	1539556	705	29.5874	1.58337	28.2498
	peak_530	2576796	2577145	350	2577013	691	28.5727	1.57692	27.2433
	peak_418	2128674	2129205	532	2128796	727	29.1103	1.56511	27.7768
	peak_31	163198	163531	334	163344	830	32.9639	1.56438	31.6008
	peak_603	2998063	2998305	243	2998212	795	31.4849	1.56251	30.1324
	peak_721	3701966	3702356	391	3702093	915	35.717	1.55932	34.3364
	peak_506	2473795	2474069	275	2473922	908	35.2994	1.55761	33.9213
	peak_173	824108	824923	816	824699	908	34.8303	1.55249	33.4552
	peak_415	2115279	2115693	415	2115403	680	26.4087	1.55186	25.097
	peak_632	3199411	3199684	274	3199540	679	26.2158	1.54958	24.9056
	peak_781	3970938	3971379	442	3971156	936	35.3308	1.54689	33.9525
	peak_48	224934	225218	285	225058	1077	40.3467	1.54616	38.9352
	peak_492	2402130	2402576	447	2402331	798	30.191	1.54503	28.8488
	peak_292	1525263	1525603	341	1525491	677	25.8318	1.54502	24.5249
	peak_338	1694502	1694779	278	1694647	677	25.8318	1.54502	24.5249
	peak_457	2229751	2230229	479	2230059	677	25.8318	1.54502	24.5249
	peak_296	1537871	1538992	1122	1538529	857	32.2355	1.54411	30.8777
	peak_452	2220579	2220881	303	2220727	711	26.948	1.5435	25.632
	peak_50	232461	232703	243	232541	905	33.7934	1.54229	32.4247
	peak_83	424315	424541	227	424405	759	28.5079	1.54137	27.1792
	peak_111	511709	512634	926	511934	821	30.6654	1.54073	29.3195
	peak_129	561497	561779	283	561598	804	30.0472	1.54057	28.7061
	peak_157	771403	771700	298	771569	772	28.8151	1.53936	27.4839
	peak_167	811111	811379	269	811219	731	27.3117	1.53867	25.9926
	peak_433	2157845	2158116	272	2157967	689	25.7457	1.53753	24.4397
	peak_730	3750082	3750426	345	3750253	813	30.0632	1.53684	28.722
	peak_744	3800217	3801740	1524	3800947	897	32.9638	1.53623	31.6007
	peak_257	1293308	1293594	287	1293453	673	25.0714	1.5359	23.7707
	peak_82	416656	416930	275	416792	749	27.6643	1.53488	26.3422
	peak_450	2214369	2214696	328	2214543	672	24.883	1.53362	23.584
	peak_42	203656	203883	228	203796	778	28.5393	1.53308	27.2104
	peak_584	2896722	2897263	542	2897096	741	27.1554	1.53179	25.8377
	peak_304	1549721	1550289	569	1549870	714	25.9697	1.52831	24.6618
	peak_540	2663173	2663417	245	2663290	669	24.3213	1.52679	23.0273
	peak_6	30105	30342	238	30232	1108	39.1637	1.52531	37.7602
	peak_757	3869355	3869631	277	3869519	1058	37.4554	1.52522	36.0636
	peak_714	3670956	3672061	1106	3671885	861	30.7271	1.52488	29.3808
	peak_491	2400617	2400955	339	2400827	668	24.1353	1.52451	22.8429
	peak_679	3516301	3516581	281	3516420	913	32.3645	1.52345	31.0058
	peak_172	823386	823873	488	823520	732	26.1503	1.52229	24.8408
	peak_484	2374534	2374820	287	2374626	669	23.8053	1.51904	22.5161
	peak_308	1560666	1560960	295	1560795	673	23.6615	1.51488	22.3736
	peak_47	216089	216417	329	216210	874	30.2575	1.51435	28.9147
	peak_137	659778	660060	283	659903	760	26.416	1.51325	25.1042
	peak_487	2391648	2391923	276	2391781	723	25.1573	1.51267	23.8561
	peak_448	2194258	2194610	353	2194428	781	27.022	1.51216	25.7052
	peak_455	2226803	2227350	548	2226907	692	23.8608	1.50861	22.5711
	peak_486	2383495	2383749	255	2383612	690	23.7147	1.50741	22.4264
	peak_706	3627408	3627827	420	3627576	806	27.4462	1.50718	26.1259
	peak_327	1645883	1646273	391	1646107	835	28.3786	1.50713	27.0507
	peak_752	3834129	3834489	361	3834296	903	30.3276	1.50436	28.9843
	peak_436	2165067	2166771	1705	2166509	741	24.965	1.50193	23.6654
	peak_666	3428296	3428658	363	3428397	751	25.2776	1.50186	23.9753
	peak_220	1121731	1122196	466	1121939	855	28.3384	1.49895	27.011
	peak_796	4039848	4040210	363	4040034	927	30.3687	1.49635	29.0253
	peak_437	2166943	2170287	3345	2168539	816	26.8957	1.49625	25.58
	peak_438	2170339	2171860	1522	2170622	654	21.5995	1.49261	20.3302
	peak_133	594879	595118	240	595005	939	30.3932	1.49252	29.0496
	peak_694	3572416	3572681	266	3572551	855	27.7096	1.4914	26.3873
	peak_72	360260	360681	422	360373	818	26.2064	1.48681	24.8966
	peak_136	643203	643448	246	643317	901	28.7164	1.48674	27.3861
	peak_518	2543348	2543598	251	2543467	676	21.8603	1.48624	20.5886
	peak_586	2906215	2906424	210	2906321	721	22.9041	1.48166	21.6229
	peak_344	1744932	1745156	225	1745042	649	20.7248	1.48121	19.464
	peak_290	1523805	1524606	802	1524352	832	26.1753	1.48115	24.8657
	peak_441	2180403	2181115	713	2180544	660	20.9279	1.47926	19.6652
	peak_262	1336697	1336956	260	1336797	711	22.3998	1.47867	21.1233
	peak_711	3661373	3661602	230	3661500	998	30.7872	1.47775	29.4404
	peak_485	2379495	2379752	258	2379620	713	22.3381	1.47692	21.0621
	peak_55	260799	261078	280	260924	817	25.219	1.47468	23.9173
	peak_255	1273841	1274046	206	1273934	646	20.208	1.47438	18.952
	peak_691	3568592	3568952	361	3568783	1017	30.8142	1.4723	29.467
	peak_658	3377792	3378020	229	3377941	715	22.0758	1.47226	20.8022
	peak_364	1894265	1894552	288	1894392	645	20.0371	1.4721	18.7827
	peak_208	1026771	1027076	306	1026932	701	21.4949	1.46966	20.2268
	peak_351	1790512	1790762	251	1790627	661	20.293	1.46883	19.0364
	peak_146	710304	710549	246	710436	908	27.2897	1.46799	25.9707
	peak_559	2745033	2745444	412	2745223	642	19.528	1.46526	18.2786
	peak_238	1206642	1206892	251	1206748	681	20.5373	1.46379	19.2785
	peak_444	2183890	2184171	282	2184012	647	19.5155	1.46277	18.2665
	peak_80	396640	396859	220	396810	824	24.4167	1.46192	23.1219
	peak_114	528915	529390	476	529244	701	20.7146	1.45802	19.4542
	peak_139	668115	668357	243	668245	758	22.2036	1.45683	20.9288
	peak_406	2092933	2093280	348	2093150	638	18.8588	1.45615	17.6162
	peak_409	2100559	2100803	245	2100665	638	18.8588	1.45615	17.6162
	peak_205	1005041	1005361	321	1005204	707	20.7317	1.45581	19.4708
	peak_565	2774649	2774966	318	2774859	680	19.9408	1.45503	18.6874
	peak_435	2162611	2164872	2262	2162838	637	18.6932	1.45387	17.4522
	peak_609	3036486	3036730	245	3036611	776	22.4722	1.45376	21.1952
	peak_16	58459	58710	252	58587	934	26.7422	1.45347	25.4278
	peak_326	1644187	1644487	301	1644307	693	20.1568	1.45291	18.9015
	peak_718	3684623	3685000	378	3684887	865	24.8117	1.45277	23.5135
	peak_497	2433987	2434216	230	2434077	694	20.1292	1.45208	18.8741
	peak_482	2359232	2359483	252	2359346	832	23.8048	1.45133	22.5156
	peak_710	3637329	3637709	381	3637571	775	22.2313	1.45085	20.9563
	peak_30	160259	160508	250	160394	827	23.5595	1.44992	22.2727
	peak_284	1494623	1495219	597	1494771	814	23.1508	1.44915	21.8676
	peak_376	1926364	1927005	642	1926847	668	19.1202	1.44726	17.8752
	peak_354	1837509	1837780	272	1837640	640	18.3565	1.44697	17.1195
	peak_15	57844	58159	316	58010	915	25.5459	1.44557	24.2416
	peak_474	2316105	2316366	262	2316214	670	19.0661	1.44556	17.8215
	peak_623	3142339	3142621	283	3142491	644	18.2489	1.44345	17.0127
	peak_669	3434910	3435130	221	3435029	718	20.1563	1.44289	18.901
	peak_588	2922180	2922423	244	2922276	728	20.3502	1.44189	19.0931
	peak_556	2739202	2739495	294	2739346	666	18.607	1.43993	17.3672
	peak_197	964639	965023	385	964865	769	21.146	1.43808	19.8813
	peak_737	3780142	3780369	228	3780269	834	22.8083	1.43793	21.5282
	peak_333	1665727	1665952	226	1665792	630	17.5526	1.43792	16.3238
	peak_712	3663948	3664190	243	3664048	820	22.4275	1.43766	21.1508
	peak_279	1486650	1486898	249	1486758	738	20.2759	1.43704	19.0194
	peak_661	3403605	3403874	270	3403721	886	24.0633	1.43693	22.7717
	peak_49	226300	226717	418	226431	758	20.5031	1.43299	19.2445
	peak_545	2672093	2672399	307	2672255	910	24.1895	1.43116	22.8967
	peak_285	1510075	1510299	225	1510171	690	18.5473	1.42934	17.308
	peak_192	934894	935192	299	935043	753	20.0792	1.42875	18.8245
	peak_388	1980960	1982074	1115	1981257	726	19.2929	1.42706	18.0461
	peak_460	2234548	2234773	226	2234671	625	16.7582	1.42652	15.5378
	peak_209	1037976	1038234	259	1038103	694	18.4481	1.42625	17.21
	peak_620	3119661	3119944	284	3119820	716	18.8142	1.42358	17.5723
	peak_578	2885658	2885882	225	2885781	646	17.0901	1.42339	15.8663
	peak_466	2260102	2260327	226	2260262	623	16.4452	1.42196	15.2283
	peak_732	3760153	3760797	645	3760288	798	20.6059	1.4207	19.3462
	peak_4	10043	10454	412	10197	1051	26.6994	1.42057	25.3853
	peak_750	3818210	3818581	372	3818445	988	25.1709	1.42047	23.8695
	peak_307	1557967	1558351	385	1558218	661	17.2671	1.42028	16.0414
	peak_323	1638618	1638897	280	1638723	622	16.2898	1.41969	15.0746
	peak_640	3257466	3260478	3013	3260267	839	21.2361	1.41601	19.9707
	peak_751	3819056	3819295	240	3819152	776	19.7041	1.41551	18.453
	peak_398	2056428	2056632	205	2056575	619	15.8274	1.41285	14.6173
	peak_288	1520837	1521079	243	1520959	652	16.5915	1.41265	15.3733
	peak_756	3868977	3869265	289	3869139	863	21.5242	1.41245	20.2558
	peak_546	2673520	2673730	211	2673596	664	16.8418	1.41213	15.6208
	peak_280	1490131	1490426	296	1490257	665	16.8188	1.41137	15.5979
	peak_607	3006600	3006825	226	3006727	765	19.0802	1.41031	17.8355
	peak_555	2732305	2732584	280	2732405	617	15.5227	1.40829	14.3161
	peak_611	3066428	3067199	772	3066916	719	17.859	1.408	16.6271
	peak_510	2483921	2484139	219	2484056	662	16.5379	1.40788	15.3202
	peak_54	259359	259566	208	259462	855	20.8706	1.40646	19.6087
	peak_544	2670746	2671027	282	2670978	634	15.7785	1.40592	14.5693
	peak_329	1648651	1649114	464	1648961	711	17.5188	1.40559	16.2906
	peak_277	1465452	1465724	273	1465606	654	16.197	1.40526	14.983
	peak_605	3002625	3003176	552	3002816	625	15.4603	1.40395	14.2546
	peak_707	3628014	3628472	459	3628248	715	17.4302	1.40282	16.2028
	peak_560	2747457	2747656	200	2747564	696	16.9896	1.40264	15.7669
	peak_244	1235574	1235804	231	1235678	739	17.9323	1.40222	16.6995
	peak_24	101739	101970	232	101877	961	22.6555	1.3991	21.3768
	peak_573	2832506	2832711	206	2832636	633	15.2857	1.39775	14.082
	peak_495	2411181	2411428	248	2411351	612	14.7729	1.3969	13.5752
	peak_81	400626	400866	241	400759	680	16.2324	1.3962	15.0181
	peak_36	174370	175471	1102	174541	955	22.1095	1.39428	20.8358
	peak_165	804719	805158	440	804885	1020	23.4255	1.39321	22.1397
	peak_163	796632	796907	276	796787	629	14.6976	1.38893	13.5011
	peak_622	3131673	3131926	254	3131796	705	16.2933	1.38847	15.078
	peak_572	2824088	2825458	1371	2825184	833	18.9764	1.38788	17.7328
	peak_454	2222248	2223023	776	2222839	719	16.5045	1.3871	15.2871
	peak_749	3817344	3817546	203	3817422	711	16.1752	1.38458	14.9614
	peak_198	970169	970414	246	970247	647	14.828	1.38452	13.6299
	peak_392	1988447	1988697	251	1988574	606	13.896	1.38322	12.709
	peak_26	130687	131152	466	131005	1015	22.3749	1.38275	21.0985
	peak_592	2936070	2936324	255	2936212	722	16.2801	1.38262	15.0654
	peak_761	3877473	3877728	256	3877591	924	20.4317	1.38207	19.1737
	peak_520	2546011	2546309	299	2546193	695	15.6725	1.38188	14.4645
	peak_130	562145	562481	337	562333	994	21.6533	1.37948	20.3836
	peak_357	1856155	1856540	386	1856362	723	16.0982	1.37945	14.8854
	peak_673	3464371	3464597	227	3464495	906	19.8125	1.37898	18.5605
	peak_272	1406787	1407037	251	1406955	734	16.2081	1.37766	14.994
	peak_793	4022735	4023028	294	4022899	766	16.7187	1.37557	15.4991
	peak_567	2787991	2788241	251	2788103	783	16.8755	1.37287	15.6542
	peak_773	3938599	3938938	340	3938850	792	17.0246	1.37243	15.8017
	peak_733	3760972	3762423	1452	3762299	953	20.1976	1.37209	18.942
	peak_513	2502052	2503077	1026	2502209	608	13.1615	1.36878	11.9842
	peak_380	1934410	1934653	244	1934508	599	12.9053	1.36727	11.7311
	peak_102	475471	475691	221	475605	902	18.7782	1.3669	17.5365
	peak_332	1664896	1665114	219	1664974	615	13.1593	1.36619	11.9821
	peak_421	2137169	2137657	489	2137462	598	12.7666	1.36499	11.5943
	peak_92	451497	452102	606	451712	883	18.0319	1.36196	16.7983
	peak_74	364121	364339	219	364277	689	14.1701	1.35906	12.9801
	peak_53	255171	255423	253	255292	851	17.2094	1.35903	15.9846
	peak_762	3879719	3880156	438	3880014	928	18.6273	1.35872	17.3874
	peak_483	2364253	2364456	204	2364365	595	12.3546	1.35816	11.1881
	peak_449	2213324	2213688	365	2213468	629	12.9422	1.35723	11.7676
	peak_200	973788	974094	307	973984	596	12.2874	1.35649	11.122
	peak_465	2253265	2253484	220	2253412	656	13.3942	1.35631	12.2138
	peak_340	1699230	1699644	415	1699573	594	12.2188	1.35588	11.0541
	peak_425	2140705	2141083	379	2140935	594	12.2188	1.35588	11.0541
	peak_503	2466607	2466988	382	2466703	593	12.0836	1.3536	10.9209
	peak_795	4034685	4034995	311	4034845	953	18.5071	1.3515	17.2684
	peak_424	2139597	2140082	486	2139786	592	11.9491	1.35132	10.7884
	peak_550	2694836	2695116	281	2695016	592	11.9491	1.35132	10.7884
	peak_715	3672153	3673033	881	3672518	803	15.7524	1.35094	14.5435
	peak_374	1921767	1922006	240	1921888	591	11.8154	1.34904	10.6566
	peak_591	2934106	2934544	439	2934425	714	13.931	1.34747	12.7437
	peak_569	2800576	2800798	223	2800716	590	11.6823	1.34676	10.5257
	peak_763	3880355	3880800	446	3880530	733	14.2167	1.34662	13.0259
	peak_488	2394457	2394708	252	2394625	602	11.8854	1.34656	10.7258
	peak_432	2157035	2157379	345	2157193	656	12.7932	1.34561	11.6206
	peak_295	1536529	1536853	325	1536636	589	11.55	1.34449	10.3954
	peak_317	1585566	1585900	335	1585752	589	11.55	1.34449	10.3954
	peak_704	3625896	3626975	1080	3626151	684	13.1922	1.34396	12.0142
	peak_698	3582600	3582806	207	3582692	804	15.0003	1.33962	13.8
	peak_672	3458902	3459130	229	3459069	778	14.3873	1.33706	13.1945
	peak_250	1258602	1258801	200	1258686	600	11.3305	1.33634	10.1797
	peak_699	3592312	3592640	329	3592492	910	16.5525	1.33616	15.3346
	peak_442	2182446	2183089	644	2182871	686	12.7621	1.33592	11.5904
	peak_391	1985713	1985962	250	1985840	585	11.0281	1.33537	9.88195
	peak_429	2151885	2152105	221	2151968	585	11.0281	1.33537	9.88195
	peak_789	4015830	4016270	441	4015940	818	14.931	1.3351	13.7314
	peak_138	666551	666930	380	666732	823	14.9993	1.33487	13.7991
	peak_420	2136504	2136743	240	2136663	622	11.5733	1.33385	10.4184
	peak_748	3815303	3815508	206	3815419	718	13.1695	1.33371	11.9922
	peak_426	2143121	2143797	677	2143500	584	10.8994	1.33309	9.7554
	peak_705	3627079	3627355	277	3627215	659	12.0562	1.33138	10.8942
	peak_348	1773906	1774120	215	1774009	582	10.6443	1.32853	9.50475
	peak_18	71797	72076	280	71930	788	13.9553	1.32789	12.7677
	peak_161	784975	785192	218	785099	645	11.3809	1.32308	10.2295
	peak_407	2095591	2095810	220	2095712	579	10.2669	1.3217	9.13422
	peak_33	169259	169466	208	169377	867	14.7876	1.32162	13.5898
	peak_25	116789	117029	241	116904	690	11.9998	1.32143	10.8385
	peak_646	3308479	3308702	224	3308519	701	12.1235	1.32058	10.9603
	peak_222	1124921	1125149	229	1124996	590	10.3461	1.31976	9.21234
	peak_264	1343432	1343679	248	1343515	623	10.8567	1.31967	9.71372
	peak_360	1886342	1886653	312	1886487	625	10.6929	1.31586	9.55282
	peak_655	3361496	3361734	239	3361657	834	13.872	1.31574	12.6857
	peak_8	37830	38277	448	37991	863	14.1634	1.3136	12.9734
	peak_349	1774300	1774793	494	1774685	623	10.4492	1.31166	9.31339
	peak_522	2558088	2558288	201	2558242	574	9.65253	1.3103	8.53108
	peak_493	2404300	2404502	203	2404390	631	10.4799	1.30991	9.34369
	peak_434	2161028	2162202	1175	2161397	572	9.41202	1.30575	8.29514
	peak_166	810067	810691	625	810289	787	12.4796	1.30505	11.3117
	peak_490	2399389	2399940	552	2399756	571	9.29298	1.30347	8.17833
	peak_339	1697477	1697679	203	1697598	591	9.5285	1.30239	8.40994
	peak_125	552012	552675	664	552201	789	12.1964	1.30007	11.0324
	peak_378	1928807	1929055	249	1928873	569	9.05681	1.29891	7.94661
	peak_746	3802212	3802817	606	3802629	758	11.6649	1.29844	10.509
	peak_52	252200	252445	246	252353	865	13.0938	1.29765	11.9171
	peak_118	540619	540831	213	540758	668	10.338	1.29698	9.2043
	peak_478	2324518	2324759	242	2324629	583	9.10706	1.29577	7.99614
	peak_206	1014385	1014620	236	1014456	740	11.2372	1.29539	10.0881
	peak_458	2231660	2232068	409	2231879	566	8.70806	1.29207	7.60473
	peak_476	2317866	2318163	298	2318024	566	8.70806	1.29207	7.60473
	peak_621	3122568	3122788	221	3122731	744	11.0658	1.29151	9.91914
	peak_634	3225831	3226032	202	3225958	649	9.74731	1.29055	8.6246
	peak_519	2544122	2544342	221	2544242	592	8.87898	1.28821	7.77258
	peak_276	1460311	1460511	201	1460428	564	8.4794	1.28752	7.38068
	peak_123	550174	550492	319	550281	766	11.0725	1.28669	9.92581
	peak_387	1980401	1980712	312	1980529	563	8.36612	1.28524	7.26974
	peak_767	3901752	3901976	225	3901900	978	13.7078	1.28523	12.5235
	peak_411	2106012	2106402	391	2106303	567	8.40641	1.28498	7.30943
	peak_685	3538444	3538773	330	3538642	886	12.4875	1.28463	11.3195
	peak_252	1262761	1262964	204	1262930	617	8.97995	1.28346	7.8714
	peak_246	1245004	1245266	263	1245123	656	9.42449	1.28238	8.30743
	peak_122	549451	549688	238	549605	679	9.68523	1.28179	8.56332
	peak_618	3103684	3104059	376	3103888	760	10.6483	1.28076	9.50868
	peak_315	1576908	1577294	387	1577068	561	8.14191	1.28068	7.05002
	peak_217	1095193	1095392	200	1095289	616	8.74708	1.27882	7.64318
	peak_229	1158123	1158352	230	1158267	560	8.03088	1.2784	6.94128
	peak_361	1886852	1887193	342	1887106	560	8.03088	1.2784	6.94128
	peak_537	2610936	2611159	224	2611065	574	8.09046	1.2758	6.99997
	peak_140	670391	670597	207	670481	661	9.13268	1.27536	8.02138
	peak_453	2221753	2222156	404	2221969	558	7.81115	1.27384	6.72582
	peak_697	3582238	3582442	205	3582393	813	10.8332	1.273	9.69065
	peak_651	3322535	3322855	321	3322674	754	10.1129	1.27273	8.98354
	peak_709	3636553	3636805	253	3636727	698	9.43231	1.27252	8.31515
	peak_786	4004108	4004385	278	4004250	882	11.4578	1.26998	10.3048
	peak_769	3921598	3921861	264	3921729	841	10.9166	1.26901	9.77232
	peak_28	138378	138615	238	138523	856	11.0078	1.2677	9.86246
	peak_90	450693	450973	281	450878	666	8.73371	1.2662	7.62999
	peak_231	1166047	1166384	338	1166198	728	9.42873	1.26589	8.31161
	peak_790	4018858	4019106	249	4018982	701	8.98775	1.26336	7.8791
	peak_70	355985	357339	1355	357179	737	9.23496	1.26044	8.12176
	peak_590	2933565	2933791	227	2933647	692	8.61588	1.25807	7.51445
	peak_116	534957	535166	210	535080	807	9.74928	1.25605	8.62654
	peak_183	870227	870487	261	870344	796	9.62083	1.25587	8.50036
	peak_170	815317	815575	259	815395	656	8.03234	1.2541	6.94269
	peak_774	3944541	3944821	281	3944672	820	9.75169	1.25373	8.62891
	peak_778	3957743	3957957	215	3957860	838	9.93218	1.25357	8.80579
	peak_384	1976818	1977056	239	1976905	584	7.19621	1.25249	6.12421
	peak_780	3968704	3968905	202	3968778	845	9.87535	1.25143	8.75028
	peak_281	1490674	1490973	300	1490788	548	6.75783	1.25106	5.69526
	peak_612	3067547	3067809	263	3067649	548	6.75783	1.25106	5.69526
	peak_21	85010	85218	209	85128	754	8.87229	1.2504	7.766
	peak_383	1970211	1970481	271	1970329	715	8.42596	1.24958	7.32866
	peak_570	2811530	2811855	326	2811645	807	9.20726	1.24672	8.09443
	peak_318	1616685	1616898	214	1616806	545	6.45654	1.24422	5.40106
	peak_722	3704053	3704333	281	3704196	779	8.78481	1.24418	7.68036
	peak_245	1236328	1236906	579	1236768	632	7.25067	1.24255	6.17775
	peak_265	1347115	1347319	205	1347236	558	6.49358	1.24189	5.43743
	peak_87	447577	447935	359	447802	794	8.77843	1.24141	7.67407
	peak_91	451027	451242	216	451115	709	7.83604	1.23911	6.75034
	peak_59	276201	276449	249	276315	791	8.59253	1.23859	7.49205
	peak_291	1524676	1525097	422	1524805	541	6.0657	1.2351	5.01987
	peak_416	2118975	2119260	286	2119110	541	6.0657	1.2351	5.01987
	peak_700	3593132	3593341	210	3593227	745	7.89155	1.23353	6.80503
	peak_792	4022120	4022333	214	4022179	834	8.70182	1.2334	7.59913
	peak_195	953912	954178	267	954030	664	7.12557	1.2331	6.05527
	peak_22	95262	95813	552	95504	740	7.74377	1.23153	6.66001
	peak_94	453402	453674	273	453426	689	7.25969	1.2311	6.18664
	peak_368	1902866	1903200	335	1902946	539	5.87488	1.23055	4.83374
	peak_56	265790	266074	285	265964	703	7.32729	1.22988	6.25249
	peak_512	2501496	2501743	248	2501606	619	6.51941	1.22864	5.46281
	peak_160	783710	783909	200	783802	716	7.38192	1.22861	6.30565
	peak_529	2571782	2572012	231	2571821	587	6.22862	1.22852	5.17913
	peak_124	550700	551267	568	550842	704	7.26099	1.22832	6.18791
	peak_164	800605	800833	229	800767	538	5.73195	1.22696	4.69478
	peak_660	3392100	3392334	235	3392169	813	8.14241	1.22681	7.05053
	peak_127	555411	555852	442	555683	810	7.96587	1.22406	6.87779
	peak_724	3712604	3713098	495	3712993	771	7.62329	1.2239	6.54201
	peak_347	1772021	1772248	228	1772079	536	5.59447	1.22371	4.56043
	peak_240	1211977	1212218	242	1212125	725	7.12952	1.22186	6.05915
	peak_45	214680	214930	251	214781	708	6.94267	1.22095	5.87642
	peak_335	1672819	1673091	273	1672948	537	5.4976	1.22083	4.46668
	peak_221	1122962	1123359	398	1123170	635	6.3207	1.22074	5.26894
	peak_363	1890977	1891181	205	1891068	582	5.86594	1.22053	4.82558
	peak_93	452788	453005	218	452936	738	7.14813	1.22001	6.07743
	peak_328	1647250	1647639	390	1647309	534	5.41137	1.21915	4.38206
	peak_797	4042541	4042778	238	4042597	872	8.17072	1.21847	7.0784
	peak_688	3551700	3551929	230	3551812	937	8.64523	1.21755	7.54337
	peak_181	861620	862004	385	861910	537	5.37365	1.21743	4.34568
	peak_385	1979531	1979803	273	1979667	533	5.32101	1.21687	4.29404
	peak_223	1126560	1126804	245	1126619	684	6.51105	1.21591	5.45458
	peak_57	270009	270434	426	270240	980	8.86985	1.21563	7.76357
	peak_649	3321134	3321587	454	3321318	720	6.77782	1.21541	5.71491
	peak_287	1514922	1515185	264	1515055	676	6.27495	1.21207	5.22399
	peak_692	3569956	3570165	210	3570111	795	7.20056	1.21199	6.12847
	peak_362	1888836	1889104	269	1888953	532	5.10643	1.21107	4.08559
	peak_35	174031	174283	253	174141	810	7.08485	1.20757	6.01519
	peak_412	2106827	2107142	316	2106893	528	4.88068	1.20548	3.86588
	peak_764	3880948	3881479	532	3881115	685	5.86626	1.20126	4.82589
	peak_7	37542	37777	236	37673	723	6.03745	1.19906	4.99282
	peak_44	214202	214508	307	214297	918	7.39019	1.19888	6.3138
	peak_386	1979912	1980161	250	1980037	525	4.62604	1.19864	3.61875
	peak_126	553705	554248	544	553857	748	6.09582	1.19657	5.04943
	peak_215	1085057	1085341	285	1085199	635	5.31253	1.19642	4.28634
	peak_135	640814	641121	308	640997	748	5.92511	1.1929	4.88304
	peak_201	974908	975173	266	974996	548	4.41019	1.18766	3.40994
	peak_73	361342	361589	248	361509	637	4.84934	1.18431	3.83584
	peak_12	51142	51562	421	51260	681	5.07393	1.18316	4.05375
	peak_422	2137868	2138072	205	2137907	518	4.05889	1.18269	3.07016
	peak_628	3179978	3180240	263	3180172	750	5.42354	1.18159	4.394
	peak_650	3321788	3321994	207	3321858	617	4.58457	1.18052	3.57892
	peak_71	358281	358562	282	358459	690	5.00467	1.18017	3.98654
	peak_289	1523208	1523476	269	1523343	652	4.66548	1.17722	3.65731
	peak_636	3238577	3239073	497	3238827	664	4.70214	1.17639	3.69314
	peak_243	1233423	1233631	209	1233502	622	4.37714	1.17409	3.37841
	peak_532	2589052	2589251	200	2589131	514	3.7521	1.17358	2.77396
	peak_263	1337662	1337861	200	1337827	613	4.25224	1.17202	3.25721
	peak_787	4006021	4006257	237	4006140	792	5.05119	1.16804	4.03219
	peak_788	4014834	4015057	224	4014886	893	5.5631	1.16774	4.53031
	peak_95	454040	454244	205	454173	670	4.37701	1.16712	3.37828
	peak_507	2478012	2478255	244	2478137	601	3.98634	1.16626	3.00014
	peak_251	1259516	1259724	209	1259707	523	3.54514	1.16513	2.57452
	peak_89	449449	449797	349	449622	607	3.95077	1.16433	2.96616
	peak_302	1546161	1546378	218	1546184	612	3.95414	1.16369	2.96943
	peak_419	2129776	2130022	247	2129834	508	3.31602	1.1599	2.35398
	peak_377	1928067	1928292	226	1928262	526	3.38898	1.15939	2.42417
	peak_242	1220236	1220632	397	1220450	612	3.59653	1.15315	2.62452
	peak_745	3801916	3802145	230	3802102	593	3.49866	1.15279	2.53005
	peak_298	1540525	1540950	426	1540594	613	3.52525	1.15086	2.55595
	peak_582	2894746	2894975	230	2894910	629	3.5573	1.14973	2.58634
	peak_356	1850863	1851117	255	1850980	539	3.07732	1.14669	2.12516
	peak_613	3067891	3068101	211	3067960	559	2.84354	1.13575	1.9006
	peak_379	1930221	1930446	226	1930341	559	2.78111	1.13353	1.84086
	peak_88	448765	449028	264	448884	669	3.0996	1.13128	2.14678
	peak_775	3949262	3949544	283	3949539	679	2.79551	1.12082	1.85484

## Sheet: RpoD MACS2 peaks detection
	MACS2 analysis on Dataset:	Description:
	C. crescentus NA1000(Expo)	Lists the peak intervals, peak summits and statistics (-log10 of p- and q- values, fold enrichment) for all RpoD ChIP peaks (q = 0.05). Common peaks between CdnL and RpoD datasets are highlighted in green.
	Peak # (order on chromosome)	Peak start (bp)	Peak end (bp)	Peak length (bp)	Peak summit (bp)	Peak pileup	-LOG10(pvalue)	Fold enrichment	-LOG10(qvalue)
	peak_334	1158923	1160109	1187	1159627	17170	20741.2	42.7416	20737.2
	peak_962	3214805	3215248	444	3215036	22779	27358.3	42.0782	27353
	peak_311	1056679	1057378	700	1057052	22059	25718.7	38.7323	25713.7
	peak_264	864506	865012	507	864742	17950	20815.1	38.1435	20811.1
	peak_262	853329	853898	570	853680	16802	19090.9	36.0883	19087.1
	peak_608	2067896	2068284	389	2068094	12703	14367.8	35.6197	14364.4
	peak_865	2867717	2868526	810	2868013	21437	24182.9	35.4206	24178.5
	peak_1087	3676321	3676770	450	3676540	17595	19230.3	32.5779	19226.5
	peak_469	1574390	1574881	492	1574641	12372	13495.7	32.3834	13492.4
	peak_431	1491518	1492697	1180	1491758	11785	12814	32.11	12810.8
	peak_1124	3797735	3798616	882	3798031	23084	24870.5	31.4144	24865.8
	peak_263	860963	861390	428	861172	13718	14518.1	29.989	14514.7
	peak_786	2577413	2577875	463	2577630	11612	11992	28.2034	11988.8
	peak_215	721662	722080	419	721859	12312	12711.3	28.1888	12708
	peak_705	2349510	2349936	427	2349721	9551	9856.54	28.1356	9853.56
	peak_736	2435232	2435875	644	2435668	10693	11014.2	28.0166	11011.1
	peak_643	2177293	2177960	668	2177620	10785	11088.6	27.8915	11085.5
	peak_1140	3874177	3874682	506	3874360	18009	18394.3	27.4822	18390.6
	peak_934	3101297	3101674	378	3101485	11207	11357.5	26.9332	11354.4
	peak_255	839640	840362	723	840149	14260	14398.5	26.7131	14395.1
	peak_414	1430866	1431416	551	1431116	12601	12531.3	25.7498	12528.1
	peak_1145	3882221	3883147	927	3882882	14795	14617.6	25.3649	14614.2
	peak_446	1534470	1534944	475	1534734	10522	10268.8	24.6203	10265.7
	peak_489	1639167	1639542	376	1639349	9244	9004.54	24.5018	9001.64
	peak_680	2279032	2279496	465	2279263	9080	8752.06	23.9084	8749.18
	peak_280	920256	920945	690	920740	12077	11606.6	23.7669	11603.5
	peak_539	1815745	1816138	394	1815939	8039	7718.25	23.682	7715.45
	peak_781	2568482	2568971	490	2568771	11319	10860.8	23.6755	10857.7
	peak_1116	3763791	3764325	535	3764126	16092	15361.2	23.4159	15357.7
	peak_1175	3975572	3975963	392	3975767	11731	11090.4	22.8886	11087.3
	peak_372	1291440	1291892	453	1291698	11455	10792.6	22.7108	10789.6
	peak_105	335628	336078	451	335825	12403	11624	22.4448	11620.9
	peak_257	842070	842509	440	842259	11724	10899.7	22.0403	10896.6
	peak_803	2655907	2656726	820	2656509	10553	9795.96	21.9584	9792.99
	peak_777	2563197	2563622	426	2563421	11355	10501.6	21.7825	10498.5
	peak_190	581825	582283	459	582024	11590	10635.8	21.4104	10632.7
	peak_815	2691991	2692393	403	2692192	10194	9355.4	21.4067	9352.47
	peak_835	2750131	2750539	409	2750334	7410	6766.65	21.1504	6763.95
	peak_471	1583202	1583601	400	1583400	8174	7369.36	20.5735	7366.6
	peak_411	1422812	1423535	724	1423010	10156	9083.94	20.2361	9081.03
	peak_573	1917702	1918095	394	1917887	7335	6550.1	20.1444	6547.43
	peak_95	292075	292516	442	292311	10030	8929.94	20.035	8927.04
	peak_353	1213450	1214130	681	1213651	7982	7066.35	19.7786	7063.62
	peak_1030	3487389	3487796	408	3487600	10707	9464.86	19.7337	9461.92
	peak_465	1564675	1565290	616	1564863	6876	6075.97	19.6898	6073.36
	peak_99	314343	314724	382	314530	8121	7151.67	19.5586	7148.93
	peak_483	1628035	1628486	452	1628277	8798	7711.08	19.3667	7708.29
	peak_267	872164	872543	380	872360	8844	7745.33	19.3347	7742.53
	peak_778	2565661	2566065	405	2565869	7282	6379.2	19.334	6376.56
	peak_16	48755	49223	469	48948	11193	9754.98	19.1489	9752.01
	peak_171	519763	520448	686	520227	10376	8969.56	18.8197	8966.66
	peak_767	2534841	2535233	393	2535035	7194	6212.36	18.7574	6209.73
	peak_245	813113	813503	391	813311	7524	6487.64	18.7019	6484.98
	peak_841	2772988	2773429	442	2773189	8483	7298.23	18.622	7295.48
	peak_589	1985248	1985619	372	1985430	6442	5539.85	18.5871	5537.3
	peak_297	996046	996430	385	996236	6280	5385.89	18.4803	5383.36
	peak_223	757792	758191	400	757980	7912	6750.73	18.2993	6748.03
	peak_900	2940250	2940860	611	2940488	8257	7040.42	18.2767	7037.69
	peak_954	3184568	3184960	393	3184761	7675	6517.47	18.1185	6514.8
	peak_825	2727442	2728232	791	2727670	8678	7351.12	18.0339	7348.36
	peak_458	1549164	1549566	403	1549359	6753	5720.55	18.0195	5717.98
	peak_1018	3443765	3444141	377	3443953	6432	5417.06	17.8026	5414.53
	peak_726	2408642	2409171	530	2408969	8130	6722.37	17.1631	6719.68
	peak_949	3159381	3159763	383	3159572	5933	4902.13	17.1187	4899.66
	peak_338	1175850	1176457	608	1176261	9598	7923.83	17.1171	7921.02
	peak_126	390044	390787	744	390240	8584	7041.48	16.8934	7038.76
	peak_1069	3593952	3594393	442	3594179	8083	6629.53	16.8854	6626.85
	peak_107	338190	338722	533	338447	8713	7104.96	16.6947	7102.23
	peak_1062	3573714	3574143	430	3573944	9188	7480.84	16.6462	7478.07
	peak_25	75925	76363	439	76124	8269	6728.58	16.6217	6725.89
	peak_122	382515	383179	665	382724	8013	6505.3	16.5444	6502.64
	peak_497	1658554	1658917	364	1658734	6183	5002.2	16.4165	4999.71
	peak_419	1442761	1443514	754	1443312	8165	6593.44	16.3715	6590.77
	peak_599	2044101	2044680	580	2044455	6160	4974.24	16.3555	4971.75
	peak_532	1781817	1782229	413	1782014	5545	4475.85	16.3358	4473.43
	peak_1151	3906312	3906757	446	3906528	8447	6736.11	15.9743	6733.42
	peak_637	2152209	2152671	463	2152399	5609	4448.76	15.7848	4446.35
	peak_90	277596	278225	630	278022	7925	6275.12	15.7519	6272.48
	peak_54	170433	171120	688	170757	10833	8565.58	15.7209	8562.72
	peak_739	2445560	2445991	432	2445756	5706	4480.9	15.4849	4478.47
	peak_618	2096823	2097305	483	2097093	6365	4997.22	15.4841	4994.73
	peak_516	1741414	1741845	432	1741606	5220	4085.36	15.3786	4082.99
	peak_1133	3854661	3855055	395	3854857	8228	6383.69	15.1477	6381.04
	peak_636	2147059	2147539	481	2147255	5090	3931.6	14.9956	3929.24
	peak_730	2421709	2422086	378	2421903	5062	3898.67	14.9132	3896.32
	peak_1029	3483971	3484471	501	3484260	8829	6766.94	14.8036	6764.24
	peak_553	1870471	1871000	530	1870681	5020	3804.04	14.4639	3801.7
	peak_1054	3556941	3557329	389	3557133	7096	5362.72	14.4092	5360.19
	peak_460	1552625	1553019	395	1552812	5708	4279.76	14.1886	4277.36
	peak_370	1272355	1272731	377	1272545	5394	4022.11	14.0419	4019.74
	peak_258	843960	844525	566	844327	5581	4148.02	13.9598	4145.64
	peak_180	547428	547798	371	547612	6862	5089.55	13.9164	5087.05
	peak_347	1203870	1204240	371	1204058	6760	5004.52	13.8681	5002.03
	peak_574	1919400	1919865	466	1919587	6371	4682.89	13.6853	4680.45
	peak_178	542113	542746	634	542302	5882	4322.49	13.6761	4320.09
	peak_537	1812157	1812538	382	1812347	4748	3470.04	13.5291	3467.74
	peak_468	1571768	1572774	1007	1571955	5654	4096.56	13.3284	4094.18
	peak_790	2597246	2597619	374	2597440	4501	3253.58	13.2607	3251.31
	peak_1139	3873502	3873923	422	3873726	7270	5227.18	13.1568	5224.67
	peak_982	3279429	3279995	567	3279711	7951	5708.34	13.125	5705.77
	peak_1101	3720636	3721000	365	3720819	5279	3775.82	13.0211	3773.49
	peak_3	4649	5092	444	4892	7738	5529.6	13.0156	5527.05
	peak_1121	3781306	3781686	381	3781490	8618	6141.14	12.9541	6138.52
	peak_648	2184649	2185586	938	2185211	4978	3512.71	12.7106	3510.41
	peak_4	5268	5695	428	5491	7920	5583	12.7061	5580.45
	peak_918	3004383	3004868	486	3004570	4307	3037.38	12.6893	3035.15
	peak_284	938666	939102	437	938861	5614	3922.27	12.4964	3919.92
	peak_466	1566233	1566616	384	1566421	4279	2980.1	12.4144	2977.88
	peak_621	2103645	2104025	381	2103832	4529	3138.77	12.3122	3136.53
	peak_685	2294063	2294433	371	2294249	4133	2846.69	12.1768	2844.49
	peak_42	136443	136914	472	136684	6203	4235.68	12.0157	4233.29
	peak_718	2391456	2391989	534	2391798	4210	2871.48	11.9751	2869.28
	peak_161	499012	499397	386	499213	6126	4167.53	11.9389	4165.15
	peak_344	1190560	1191361	802	1191122	6975	4739.82	11.9206	4737.37
	peak_561	1895077	1895634	558	1895423	4027	2732.08	11.8645	2729.9
	peak_928	3086477	3086967	491	3086780	5118	3468.64	11.8552	3466.35
	peak_155	484375	484772	398	484579	7176	4828.81	11.7247	4826.35
	peak_615	2090081	2090514	434	2090283	4870	3273.29	11.6876	3271.03
	peak_230	773193	774512	1320	774324	5788	3887.3	11.6793	3884.95
	peak_684	2290198	2290567	370	2290390	3944	2643.18	11.6201	2641.01
	peak_1193	4025081	4025597	517	4025281	6260	4187.88	11.6053	4185.49
	peak_288	954827	955224	398	955036	5819	3871.26	11.495	3868.91
	peak_946	3150018	3150390	373	3150206	5205	3456.96	11.4585	3454.67
	peak_772	2551692	2552188	497	2551883	3881	2576.21	11.4345	2574.05
	peak_1135	3859811	3860197	387	3860009	4577	3031.27	11.399	3029.04
	peak_346	1199046	1199439	394	1199251	4776	3161.85	11.3935	3159.6
	peak_1020	3450793	3451245	453	3451004	5829	3853.41	11.3741	3851.07
	peak_667	2236061	2236563	503	2236256	3849	2542.36	11.3402	2540.21
	peak_116	369007	369373	367	369197	5645	3718.38	11.3051	3716.05
	peak_492	1643451	1643814	364	1643625	5149	3389.29	11.2885	3387.01
	peak_134	432989	433377	389	433184	5083	3344.99	11.2832	3342.71
	peak_903	2960411	2960784	374	2960603	4196	2758.19	11.2539	2756
	peak_839	2766340	2766756	417	2766532	4678	3058.63	11.1598	3056.39
	peak_485	1631989	1632395	407	1632206	3706	2392.52	10.919	2390.4
	peak_320	1094351	1094726	376	1094534	3683	2368.64	10.8513	2366.52
	peak_328	1139666	1140273	608	1139973	4827	3091.45	10.7901	3089.21
	peak_1005	3376006	3376390	385	3376205	4315	2759.52	10.76	2757.33
	peak_137	445062	445694	633	445505	6379	4071.8	10.7413	4069.43
	peak_470	1582373	1582761	389	1582568	4764	3037.04	10.7092	3034.81
	peak_776	2559911	2560304	394	2560108	4816	3048.43	10.5877	3046.19
	peak_1093	3701885	3702246	362	3702065	4438	2809.65	10.5874	2807.45
	peak_117	370217	370607	391	370420	5716	3590.24	10.4634	3587.93
	peak_609	2072392	2072762	371	2072573	4236	2657.51	10.4328	2655.34
	peak_187	568645	569063	419	568876	3945	2471.95	10.4096	2469.81
	peak_905	2974642	2975059	418	2974846	5275	3302.69	10.4077	3300.42
	peak_526	1771096	1771461	366	1771278	3527	2208.35	10.3918	2206.27
	peak_138	454632	455004	373	454823	5076	3174.41	10.3872	3172.16
	peak_555	1876679	1877149	471	1876947	3857	2400.88	10.3	2398.75
	peak_66	215012	215595	584	215326	5651	3491.24	10.1926	3488.95
	peak_588	1983595	1984038	444	1983794	3445	2125.29	10.1503	2123.22
	peak_583	1950810	1951188	379	1950993	3476	2135.59	10.0853	2133.51
	peak_1075	3629314	3629688	375	3629500	4696	2868.53	10.0071	2866.32
	peak_1034	3506341	3506846	506	3506550	6168	3758.09	9.97591	3755.76
	peak_701	2338873	2339242	370	2339057	3528	2150.78	9.96465	2148.71
	peak_1161	3936854	3937221	368	3937034	5050	3051.43	9.84225	3049.2
	peak_282	928891	929302	412	929111	3313	1993.37	9.76145	1991.32
	peak_158	488018	488603	586	488205	5909	3534.46	9.69451	3532.16
	peak_12	38556	38919	364	38741	4567	2725.92	9.65502	2723.74
	peak_969	3240061	3240936	876	3240416	3758	2237.53	9.61147	2235.44
	peak_322	1112388	1113745	1358	1113460	4269	2540.72	9.61022	2538.56
	peak_329	1141673	1142296	624	1141859	3621	2147.38	9.55173	2145.3
	peak_211	708031	708447	417	708240	4665	2759.02	9.52191	2756.83
	peak_572	1917073	1917432	360	1917254	3267	1930.64	9.49631	1928.61
	peak_1010	3426390	3426752	363	3426568	4547	2680.61	9.47482	2678.44
	peak_494	1645832	1646303	472	1646111	4176	2458.86	9.45421	2456.72
	peak_1057	3566246	3566623	378	3566442	4711	2769.33	9.43494	2767.14
	peak_1060	3570952	3571305	354	3571137	4520	2642.82	9.35753	2640.65
	peak_222	757074	757429	356	757247	3991	2324.51	9.29906	2322.4
	peak_174	533633	534000	368	533818	3912	2257.14	9.16853	2255.04
	peak_91	281747	282245	499	281947	4325	2494.65	9.16779	2492.51
	peak_700	2338329	2338722	394	2338519	3268	1886.16	9.16568	1884.14
	peak_743	2465046	2465412	367	2465223	3140	1811.85	9.16061	1809.84
	peak_576	1923323	1923945	623	1923703	3742	2157.95	9.15993	2155.87
	peak_44	140793	141185	393	140980	4014	2304.22	9.10044	2302.12
	peak_794	2607777	2608202	426	2607969	3321	1903.88	9.07529	1901.86
	peak_613	2087886	2088400	515	2088080	3081	1766.21	9.07136	1764.21
	peak_811	2676174	2676750	577	2676560	3583	2049.45	9.04812	2047.39
	peak_349	1207851	1208223	373	1208042	3669	2098.01	9.04504	2095.94
	peak_950	3165067	3165406	340	3165245	4358	2488.8	9.03394	2486.66
	peak_979	3267868	3268233	366	3268047	3725	2121.82	8.99429	2119.75
	peak_17	51989	52353	365	52170	4978	2830.24	8.97891	2828.04
	peak_98	304112	304579	468	304381	4006	2266.04	8.90536	2263.94
	peak_1159	3931282	3931653	372	3931468	5220	2943.87	8.87421	2941.66
	peak_1099	3719160	3719792	633	3719367	4243	2383.68	8.81849	2381.56
	peak_455	1544796	1545190	395	1544999	3631	2032.56	8.76738	2030.51
	peak_7	20587	20950	364	20773	4713	2626.15	8.71758	2623.98
	peak_904	2973776	2974466	691	2974296	3777	2090.13	8.62445	2088.06
	peak_661	2215368	2215815	448	2215544	2921	1615.43	8.6068	1613.47
	peak_392	1369063	1369429	367	1369246	3578	1968.21	8.54899	1966.17
	peak_144	474853	475210	358	475029	3838	2107.05	8.52724	2104.98
	peak_1176	3976356	3976725	370	3976548	4439	2436.02	8.52683	2433.89
	peak_127	396518	396982	465	396805	3219	1765.01	8.50565	1763.01
	peak_1084	3666281	3666647	367	3666461	4561	2498.41	8.50543	2496.26
	peak_1073	3617923	3618275	353	3618091	4083	2235.63	8.49708	2233.54
	peak_565	1901798	1902186	389	1901987	2872	1569.74	8.46247	1567.78
	peak_672	2245174	2245547	374	2245365	3349	1828.73	8.45737	1826.72
	peak_635	2144917	2145281	365	2145100	3075	1676.04	8.43209	1674.06
	peak_110	352226	352595	370	352402	3784	2054.88	8.39562	2052.82
	peak_975	3260740	3261119	380	3260916	4424	2391.71	8.34745	2389.59
	peak_650	2188293	2188811	519	2188615	2901	1569.52	8.34171	1567.56
	peak_896	2936483	2936842	360	2936665	3307	1784.25	8.31453	1782.25
	peak_63	200031	200405	375	200223	4566	2450.71	8.26392	2448.58
	peak_611	2085280	2085642	363	2085457	3082	1648.54	8.21167	1646.57
	peak_988	3294197	3294724	528	3294538	3616	1930.96	8.19833	1928.93
	peak_26	83796	84236	441	84055	4274	2268	8.13172	2265.9
	peak_842	2775650	2776004	355	2775830	3338	1767.04	8.09681	1765.04
	peak_335	1162753	1163160	408	1162940	3294	1740.58	8.07595	1738.59
	peak_872	2890896	2891249	354	2891067	3475	1831.67	8.05011	1829.66
	peak_538	1812641	1813127	487	1812880	2897	1517.07	7.97152	1515.13
	peak_1000	3358421	3358779	359	3358598	3343	1748.19	7.96146	1746.19
	peak_443	1528995	1529401	407	1529180	3202	1666.95	7.91117	1664.98
	peak_218	734920	735283	364	735106	2680	1394.24	7.89693	1392.33
	peak_486	1633949	1634733	785	1634208	3305	1716.25	7.88509	1714.27
	peak_622	2107804	2108319	516	2108025	2892	1501.24	7.87637	1499.3
	peak_1138	3871413	3871772	360	3871601	3368	1745.79	7.86619	1743.8
	peak_974	3256318	3257047	730	3256877	2834	1462.76	7.81464	1460.83
	peak_29	96123	96539	417	96331	4366	2242.94	7.77863	2240.85
	peak_246	813997	814354	358	814181	3017	1549.79	7.76653	1547.84
	peak_388	1347791	1348321	531	1348124	3191	1638.46	7.76393	1636.49
	peak_1050	3550575	3550945	371	3550767	3258	1670.51	7.74985	1668.53
	peak_9	30022	30391	370	30199	3697	1893.9	7.74443	1891.87
	peak_797	2611465	2612015	551	2611651	3755	1914.29	7.69437	1912.26
	peak_514	1732905	1733357	453	1733086	2609	1330.84	7.6878	1328.94
	peak_220	748178	748602	425	748438	4135	2105.43	7.68428	2103.36
	peak_404	1399836	1400192	357	1400015	2600	1322.86	7.66129	1320.97
	peak_524	1765390	1765755	366	1765574	2595	1318.43	7.64656	1316.54
	peak_1002	3362946	3363312	367	3363129	3244	1645.31	7.63695	1643.34
	peak_235	792909	793264	356	793080	3097	1566.04	7.60478	1564.09
	peak_209	691584	692165	582	691776	5002	2511.85	7.54775	2509.7
	peak_1013	3429958	3430329	372	3430151	3860	1938.44	7.54185	1936.41
	peak_958	3198596	3199154	559	3198776	4988	2496.01	7.51243	2493.86
	peak_744	2469090	2469448	359	2469269	2541	1270.9	7.48751	1269.02
	peak_309	1050733	1051436	704	1051257	3501	1746.19	7.47112	1744.2
	peak_375	1301648	1302032	385	1301840	2915	1454.31	7.46794	1452.39
	peak_1045	3535796	3536244	449	3536050	3209	1596.73	7.44487	1594.77
	peak_582	1945739	1946100	362	1945914	2772	1375.18	7.41069	1373.27
	peak_812	2680598	2681431	834	2681160	3002	1488.09	7.40573	1486.16
	peak_316	1081119	1081514	396	1081321	3535	1751.29	7.40516	1749.29
	peak_741	2456778	2457142	365	2456955	2511	1244.7	7.39914	1242.83
	peak_1179	3987047	3987491	445	3987226	3774	1861.24	7.36306	1859.22
	peak_87	271414	271758	345	271588	3216	1583.64	7.34379	1581.68
	peak_147	476554	478094	1541	477337	4860	2386.6	7.32798	2384.48
	peak_340	1186739	1187978	1240	1186910	3150	1547.18	7.31866	1545.23
	peak_243	811130	811474	345	811311	2907	1426.45	7.30685	1424.54
	peak_1086	3673519	3673865	347	3673692	3018	1480.59	7.30597	1478.66
	peak_500	1665611	1665962	352	1665789	2536	1243.18	7.29253	1241.31
	peak_787	2589597	2590019	423	2589821	3037	1487.29	7.28943	1485.36
	peak_457	1548279	1548629	351	1548459	2512	1212.36	7.14636	1210.5
	peak_870	2888973	2889339	367	2889151	2744	1323.61	7.14458	1321.73
	peak_938	3118525	3119177	653	3118729	3182	1525.59	7.0938	1523.65
	peak_59	177675	178118	444	177927	3809	1822.16	7.0786	1820.15
	peak_501	1672049	1672443	395	1672266	2402	1150.85	7.07808	1149.01
	peak_292	972456	972854	399	972672	2855	1356.75	7.01073	1354.85
	peak_143	473331	474182	852	473547	3919	1856.25	6.99022	1854.23
	peak_666	2232567	2232934	368	2232750	2400	1138.61	6.98966	1136.77
	peak_416	1440156	1440513	358	1440336	3460	1628.27	6.93004	1626.3
	peak_886	2923019	2923394	376	2923207	2956	1391.56	6.92853	1389.66
	peak_1111	3752555	3752902	348	3752733	2608	1226.35	6.91456	1224.49
	peak_51	163174	163523	350	163349	2841	1329.11	6.87305	1327.22
	peak_1040	3527824	3528755	932	3528042	4126	1922.25	6.84711	1920.22
	peak_265	867635	867979	345	867802	3165	1470.67	6.81805	1468.75
	peak_1191	4021477	4021852	376	4021671	2925	1356.01	6.79607	1354.11
	peak_140	471302	471683	382	471486	2953	1368.28	6.79196	1366.38
	peak_693	2316022	2316398	377	2316204	2417	1119.16	6.77963	1117.33
	peak_488	1638555	1638893	339	1638715	2298	1063.3	6.77175	1061.49
	peak_433	1494589	1494944	356	1494769	2800	1289.81	6.74103	1287.93
	peak_112	360156	360521	366	360340	3013	1385.16	6.72655	1383.25
	peak_956	3197551	3197882	332	3197715	2314	1061.86	6.70265	1060.05
	peak_289	964578	965028	451	964761	2259	1031	6.65687	1029.19
	peak_926	3069224	3069603	380	3069404	3035	1380.09	6.63653	1378.19
	peak_723	2402185	2402625	441	2402391	2579	1172.32	6.6287	1170.48
	peak_871	2889709	2890083	375	2889897	3034	1377.73	6.62528	1375.83
	peak_162	500070	500427	358	500241	3325	1508.12	6.61823	1506.18
	peak_647	2183351	2183723	373	2183534	2272	1029.71	6.60019	1027.91
	peak_274	899425	899770	346	899595	3828	1725.44	6.57115	1723.45
	peak_548	1850307	1850658	352	1850474	2295	1032.43	6.54092	1030.63
	peak_804	2663121	2663464	344	2663293	2193	976.99	6.46247	975.203
	peak_834	2747398	2747743	346	2747574	2701	1200.95	6.45414	1199.09
	peak_992	3316508	3316847	340	3316684	2302	1023.14	6.44587	1021.34
	peak_625	2115187	2115674	488	2115388	2236	990.452	6.41863	988.66
	peak_671	2243464	2243812	349	2243631	2176	963.218	6.41239	961.435
	peak_1098	3713675	3714018	344	3713844	2577	1130.9	6.35194	1129.07
	peak_751	2482489	2482884	396	2482700	2435	1068.66	6.35067	1066.85
	peak_563	1898059	1898429	371	1898241	2155	946.285	6.35054	944.508
	peak_201	659861	660220	360	660045	2824	1238.4	6.3491	1236.53
	peak_854	2817677	2818076	400	2817903	2795	1225.3	6.34645	1223.43
	peak_225	763220	763562	343	763396	2558	1115.05	6.30105	1113.22
	peak_924	3046656	3047163	508	3046825	3103	1347.51	6.27818	1345.62
	peak_1167	3949855	3950302	448	3950123	2965	1287.64	6.27731	1285.76
	peak_1127	3818277	3818622	346	3818445	3354	1455.93	6.27707	1454
	peak_656	2200240	2200575	336	2200406	2112	911.891	6.22388	910.125
	peak_874	2895030	2895380	351	2895208	2185	943.155	6.2231	941.378
	peak_769	2538344	2538693	350	2538511	2289	986.537	6.21348	984.746
	peak_302	1026231	1026578	348	1026407	2662	1137.89	6.15834	1136.06
	peak_361	1235528	1235858	331	1235700	2087	892.068	6.15024	890.31
	peak_1168	3953245	3953600	356	3953417	2554	1087.69	6.13051	1085.87
	peak_71	232375	232720	346	232549	2816	1197.77	6.12428	1195.91
	peak_212	710278	710826	549	710455	2809	1190.86	6.10076	1189.01
	peak_866	2870183	2870557	375	2870366	2316	975.637	6.05032	973.85
	peak_989	3298270	3298628	359	3298452	2682	1123.09	6.01304	1121.26
	peak_254	837641	837987	347	837817	2842	1189.14	6.00903	1187.29
	peak_256	841608	841981	374	841815	2448	1023.92	6.00243	1022.12
	peak_624	2114222	2114594	373	2114407	2036	852.032	6.00002	850.288
	peak_630	2128607	2128970	364	2128790	2357	984.37	5.99086	982.581
	peak_606	2061111	2061464	354	2061290	2027	845.024	5.97351	843.282
	peak_694	2317054	2317396	343	2317218	2025	843.469	5.96762	841.728
	peak_829	2739078	2739513	436	2739319	2245	931.221	5.94265	929.449
	peak_909	2977272	2977629	358	2977451	2550	1056.02	5.93543	1054.21
	peak_943	3131677	3132024	348	3131848	2170	896.014	5.91068	894.254
	peak_436	1512262	1512611	350	1512444	2323	956.664	5.8951	954.883
	peak_452	1541125	1541557	433	1541374	2045	840.142	5.87482	838.402
	peak_304	1037903	1038237	335	1038063	2092	858.525	5.86839	856.778
	peak_240	804720	805222	503	804974	3162	1290.38	5.84256	1288.5
	peak_1043	3532876	3533237	362	3533075	2858	1166.61	5.84183	1164.76
	peak_746	2473734	2474074	341	2473899	2536	1035.62	5.84158	1033.82
	peak_758	2502150	2502553	404	2502374	1974	804.112	5.8174	802.385
	peak_704	2348346	2348687	342	2348517	1973	803.346	5.81445	801.619
	peak_714	2379484	2379822	339	2379665	2071	842.404	5.80951	840.663
	peak_250	822745	823259	515	822934	2470	1003.46	5.80682	1001.67
	peak_923	3018775	3019125	351	3018957	2723	1105.26	5.80359	1103.43
	peak_377	1304440	1304871	432	1304690	2710	1099.25	5.7991	1097.42
	peak_1090	3692674	3693010	337	3692843	2176	883.409	5.79851	881.653
	peak_493	1644149	1644489	341	1644322	2275	921.141	5.78252	919.372
	peak_805	2664674	2665067	394	2664867	2044	827.521	5.77844	825.786
	peak_444	1529539	1530106	568	1529758	2225	898.634	5.76556	896.873
	peak_817	2696174	2696540	367	2696353	2704	1089.46	5.75543	1087.64
	peak_406	1404732	1405078	347	1404907	2300	924.601	5.73653	922.831
	peak_649	2186715	2187074	360	2186905	2296	913.87	5.67342	912.104
	peak_832	2744267	2744616	350	2744452	2047	812.554	5.6529	810.824
	peak_221	748754	749258	505	748927	2692	1063.75	5.63235	1061.93
	peak_65	211923	212516	594	212103	2729	1076.41	5.62139	1074.59
	peak_1157	3924221	3924562	342	3924389	3082	1207.93	5.58497	1206.07
	peak_10	32629	32978	350	32804	2744	1072.61	5.56616	1070.79
	peak_993	3320249	3320767	519	3320575	2723	1064.4	5.56598	1062.58
	peak_770	2543242	2543642	401	2543464	2064	807.701	5.56516	805.973
	peak_203	668082	668434	353	668242	2345	916.651	5.56218	914.884
	peak_745	2470131	2470523	393	2470342	2176	848.994	5.54865	847.251
	peak_462	1557516	1557869	354	1557693	2172	846.014	5.53846	844.272
	peak_1076	3637393	3637749	357	3637572	2588	1005.96	5.53072	1004.17
	peak_496	1654756	1655097	342	1654921	1875	729.357	5.52579	727.661
	peak_52	166440	166791	352	166608	2875	1114.44	5.5166	1112.6
	peak_665	2229728	2230356	629	2230013	1975	766.187	5.51132	764.476
	peak_547	1845682	1846034	353	1845859	1870	725.641	5.51106	723.947
	peak_364	1247498	1247848	351	1247664	2423	935.152	5.48647	933.378
	peak_1110	3750060	3750432	373	3750257	2341	901.361	5.47147	899.599
	peak_459	1549815	1550313	499	1550128	1855	714.527	5.46688	712.837
	peak_184	562203	562590	388	562393	2998	1150.45	5.45756	1148.61
	peak_1125	3803491	3803841	351	3803667	2542	975.562	5.45434	973.775
	peak_291	970080	970412	333	970251	2025	777.519	5.45086	775.803
	peak_69	224841	225243	403	225056	3134	1197.36	5.43268	1195.5
	peak_247	815218	815568	351	815381	2252	859.997	5.42218	858.25
	peak_407	1406780	1407119	340	1406946	2057	781.752	5.39163	780.034
	peak_1134	3857700	3858040	341	3857871	2552	967.249	5.38183	965.465
	peak_536	1803622	1803982	361	1803800	1891	717.588	5.38039	715.897
	peak_1162	3938686	3939051	366	3938859	2395	907.052	5.37586	905.288
	peak_204	670222	670656	435	670481	2042	767.016	5.32455	765.304
	peak_916	2998063	2998392	330	2998225	2077	777.363	5.30479	775.646
	peak_440	1524218	1524570	353	1524389	2173	812.991	5.30399	811.261
	peak_720	2395876	2396232	357	2396053	1947	728.793	5.30355	727.097
	peak_24	71773	72117	345	71947	2460	917.98	5.29268	916.212
	peak_396	1381195	1381619	425	1381438	2122	791.244	5.28451	789.523
	peak_986	3285683	3286160	478	3285988	2498	930.304	5.28194	928.532
	peak_826	2732235	2732574	340	2732404	1783	661.92	5.2548	660.253
	peak_1058	3568669	3569001	333	3568839	2604	962.695	5.24234	960.912
	peak_821	2710398	2710835	438	2710560	2036	753.532	5.24202	751.826
	peak_668	2237446	2237787	342	2237615	2005	741.604	5.23821	739.903
	peak_894	2934283	2934616	334	2934450	1984	733.413	5.23473	731.715
	peak_765	2527636	2527989	354	2527813	2046	756.112	5.23402	754.404
	peak_857	2824933	2825364	432	2825121	2472	912.697	5.23391	910.931
	peak_919	3006569	3006911	343	3006739	2296	847.187	5.22866	845.445
	peak_930	3091702	3092318	617	3091882	2062	757.257	5.2	755.549
	peak_15	45821	46164	344	46000	2659	973.467	5.18954	971.681
	peak_552	1866243	1866583	341	1866413	1754	641.085	5.16938	639.426
	peak_1137	3869358	3869692	335	3869531	3130	1130.41	5.12018	1128.58
	peak_1107	3740582	3740919	338	3740752	2257	814.771	5.11075	813.04
	peak_1122	3785221	3787061	1841	3785399	2470	886.556	5.08284	884.799
	peak_236	796643	796971	329	796812	1745	625.404	5.06569	623.753
	peak_261	851261	851616	356	851439	2110	754.231	5.05757	752.525
	peak_295	981568	982068	501	981890	1973	704.115	5.04736	702.429
	peak_755	2493160	2493638	479	2493443	1973	704.115	5.04736	702.429
	peak_775	2559026	2559627	602	2559224	1777	634.532	5.04721	632.876
	peak_1115	3762147	3762479	333	3762314	2634	937.771	5.04221	935.996
	peak_1049	3546990	3547752	763	3547574	2316	824.231	5.03726	822.497
	peak_321	1095083	1095414	332	1095247	1860	662.074	5.03237	660.406
	peak_79	252150	252611	462	252332	2568	911.177	5.02428	909.412
	peak_1182	3994250	3994760	511	3994459	2489	883.144	5.02357	881.389
	peak_114	365852	366184	333	366012	2022	717.373	5.01792	715.682
	peak_711	2364224	2364556	333	2364390	1701	603.545	5.01327	601.905
	peak_645	2180031	2180713	683	2180535	1788	633.468	5.00724	631.813
	peak_1065	3582551	3582889	339	3582728	2163	756.418	4.94707	754.711
	peak_851	2800535	2800876	342	2800715	1761	615.704	4.94033	614.058
	peak_1192	4022757	4023115	359	4022933	2259	788.735	4.94024	787.014
	peak_301	1014171	1014670	500	1014498	2111	735.332	4.92693	733.633
	peak_1006	3377768	3378119	352	3377950	1934	671.455	4.90835	669.784
	peak_939	3119623	3119985	363	3119789	1690	587.014	4.90665	585.381
	peak_593	1999058	1999501	444	1999336	1720	595.839	4.89411	594.202
	peak_695	2319037	2319384	348	2319213	1873	648.429	4.89352	646.768
	peak_298	998422	998759	338	998583	1777	615.036	4.89074	613.39
	peak_901	2945644	2946261	618	2946083	2170	749.941	4.88889	748.236
	peak_807	2670796	2671165	370	2670967	1660	571.607	4.86378	569.981
	peak_173	528825	529155	331	529000	1884	643.357	4.82753	641.697
	peak_228	771415	771747	333	771587	1967	671.178	4.82499	669.506
	peak_715	2383368	2383769	402	2383583	1865	635.565	4.81749	633.909
	peak_487	1637613	1637959	347	1637792	2202	748.404	4.80906	746.7
	peak_142	472743	473093	351	472917	2563	870.36	4.80841	868.61
	peak_658	2210215	2210585	371	2210417	1630	554.384	4.80414	552.768
	peak_281	927412	927752	341	927573	1799	609.179	4.78638	607.536
	peak_410	1421939	1422268	330	1422102	1872	631.025	4.76622	629.372
	peak_1100	3720116	3720438	323	3720279	2249	753.597	4.74309	751.891
	peak_893	2933474	2933830	357	2933647	2110	706.431	4.73774	704.745
	peak_239	801602	801926	325	801771	2100	699.675	4.7153	697.991
	peak_933	3099233	3099558	326	3099393	1813	604.346	4.71373	602.705
	peak_1118	3768036	3768370	335	3768194	1882	625.565	4.70177	623.914
	peak_662	2222779	2223111	333	2222941	1595	530.64	4.70105	529.035
	peak_963	3216753	3217099	347	3216931	1724	571.068	4.68364	569.443
	peak_424	1470143	1470493	351	1470329	1786	591.214	4.68165	589.58
	peak_131	416622	416964	343	416791	1769	584.619	4.67392	582.987
	peak_425	1481587	1481912	326	1481750	1895	623.254	4.65419	621.604
	peak_677	2260081	2260416	336	2260263	1579	519.896	4.65392	518.297
	peak_1131	3834050	3834453	404	3834269	2389	783.294	4.64576	781.576
	peak_60	178943	179457	515	179294	2324	759.756	4.63217	758.047
	peak_306	1040460	1040789	330	1040621	1570	513.883	4.62741	512.287
	peak_402	1397232	1397580	349	1397399	1985	648.593	4.62624	646.931
	peak_771	2546007	2546435	429	2546186	1825	596.374	4.62452	594.737
	peak_809	2672124	2672474	351	2672302	1822	593.389	4.60961	591.754
	peak_423	1469072	1469539	468	1469285	1839	598.784	4.60881	597.146
	peak_579	1934300	1934659	360	1934492	1562	508.558	4.60385	506.964
	peak_670	2239023	2239333	311	2239180	1561	507.893	4.6009	506.3
	peak_193	626416	626758	343	626581	2082	675.665	4.59737	673.991
	peak_947	3152760	3153243	484	3152942	2228	715.689	4.55454	713.999
	peak_867	2879741	2880077	337	2879916	1629	524.201	4.55423	522.599
	peak_628	2123245	2123567	323	2123412	1939	622.993	4.55228	621.343
	peak_300	1004972	1005394	423	1005131	1741	559.294	4.54884	557.675
	peak_101	323883	324227	345	324055	2080	662.702	4.51803	661.034
	peak_640	2157834	2158184	351	2158014	1579	503.843	4.51727	502.252
	peak_152	481978	483266	1289	482862	3632	1153.13	4.51313	1151.28
	peak_681	2281164	2281490	327	2281309	1531	488.089	4.51253	486.506
	peak_318	1084995	1085358	364	1085188	1676	533.9	4.51189	532.294
	peak_1023	3458877	3459223	347	3459058	2164	687.11	4.50445	685.431
	peak_439	1520753	1521078	326	1520912	1638	517.63	4.47754	516.031
	peak_1132	3843613	3844072	460	3843792	2055	644.478	4.45165	642.819
	peak_719	2394481	2394802	322	2394649	1507	472.428	4.44184	470.854
	peak_83	260737	261073	337	260904	1969	614.975	4.43376	613.329
	peak_387	1343335	1343660	326	1343512	1502	469.186	4.42711	467.614
	peak_729	2413259	2413616	358	2413445	1607	501.253	4.42312	499.664
	peak_560	1891691	1892081	391	1891857	1492	462.725	4.39766	461.156
	peak_351	1210953	1211283	331	1211131	1529	473.22	4.39003	471.646
	peak_167	509480	509845	366	509647	1848	569.424	4.37734	567.8
	peak_231	779830	780190	361	780007	1856	566.303	4.3384	564.68
	peak_883	2919257	2919762	506	2919511	1847	563.289	4.3364	561.667
	peak_357	1224256	1224672	417	1224484	1855	565.665	4.33606	564.042
	peak_503	1694464	1694810	347	1694644	1466	446.061	4.32107	444.501
	peak_1	1	340	340	180	2264	682.964	4.29815	681.288
	peak_674	2249760	2250369	610	2250204	1457	440.338	4.29457	438.782
	peak_192	622675	623016	342	622839	1863	561.712	4.29196	560.092
	peak_495	1653334	1653667	334	1653491	1455	439.07	4.28867	437.515
	peak_129	400396	400952	557	400796	1614	486.508	4.2873	484.926
	peak_168	511701	512208	508	511860	1708	514.442	4.28579	512.845
	peak_150	480333	481072	740	480876	2633	789.323	4.27677	787.602
	peak_1031	3488337	3488918	582	3488752	2260	677.03	4.27127	675.356
	peak_752	2483901	2484227	327	2484065	1486	444.016	4.25138	442.457
	peak_354	1220241	1220654	414	1220486	1732	516.438	4.24753	514.84
	peak_864	2861920	2862298	379	2862099	2114	628.376	4.24023	626.723
	peak_725	2405566	2405907	342	2405742	1818	540.439	4.23722	538.829
	peak_400	1387711	1388070	360	1387872	1474	437.356	4.22463	435.802
	peak_654	2196401	2196730	330	2196565	1583	468.752	4.21903	467.179
	peak_196	634827	635160	334	634995	1531	453.214	4.21697	451.651
	peak_1197	4042505	4042894	390	4042695	2160	632.623	4.18534	630.969
	peak_374	1294429	1294755	327	1294592	1546	453.499	4.18328	451.935
	peak_518	1744839	1745182	344	1745015	1419	416.447	4.18264	414.905
	peak_512	1724358	1724733	376	1724546	1415	413.957	4.17085	412.417
	peak_742	2463213	2463672	460	2463504	1411	411.473	4.15907	409.934
	peak_557	1886943	1887265	323	1887107	1406	408.373	4.14434	406.837
	peak_756	2497852	2498173	322	2498007	1406	408.373	4.14434	406.837
	peak_836	2753705	2754088	384	2753871	1609	464.996	4.12987	463.426
	peak_823	2716462	2716763	302	2716613	1436	413.734	4.1158	412.194
	peak_1184	4002303	4002620	318	4002465	1848	530.95	4.11217	529.345
	peak_543	1837438	1837872	435	1837629	1538	440.835	4.09918	439.278
	peak_418	1442380	1442700	321	1442542	1488	425.68	4.09142	424.133
	peak_1082	3661333	3661679	347	3661502	1932	548.291	4.06947	546.677
	peak_1178	3983672	3984005	334	3983834	2372	670.461	4.05934	668.789
	peak_581	1941161	1941473	313	1941312	1377	390.553	4.05892	389.028
	peak_307	1041880	1042213	334	1042038	1444	409.365	4.05864	407.828
	peak_128	399558	399885	328	399730	1898	536.744	4.05672	535.135
	peak_652	2192252	2192647	396	2192474	1454	411.289	4.05111	409.751
	peak_395	1375735	1376139	405	1375955	1724	485.76	4.04184	484.179
	peak_505	1697447	1697772	326	1697613	1536	432.91	4.03995	431.358
	peak_1166	3946964	3947311	348	3947142	1745	491.054	4.03773	489.47
	peak_764	2523255	2523580	326	2523416	1631	457.459	4.02469	455.894
	peak_940	3122568	3122885	318	3122725	1513	423.096	4.01251	421.55
	peak_229	772474	773049	576	772890	1835	512.414	4.0123	510.818
	peak_177	539950	540279	330	540107	1937	540.549	4.01126	538.939
	peak_1190	4018905	4019187	283	4019029	1745	486.93	4.0087	485.348
	peak_981	3278562	3278966	405	3278782	1647	458.912	4.00235	457.346
	peak_639	2156739	2157158	420	2156907	1411	393.478	4.00114	391.951
	peak_1012	3428239	3428575	337	3428400	1580	438.142	3.98507	436.587
	peak_428	1486634	1487159	526	1486807	1555	431.244	3.98495	429.694
	peak_251	824239	824849	611	824684	1743	479.215	3.95858	477.637
	peak_877	2899664	2900051	388	2899892	1342	369.4	3.95583	367.887
	peak_21	64314	64632	319	64472	1695	465.458	3.95393	463.887
	peak_1196	4039898	4040231	334	4040062	1980	542.977	3.95272	541.366
	peak_791	2599390	2599705	316	2599558	1427	390.915	3.94157	389.389
	peak_398	1386133	1386495	363	1386311	1368	373.358	3.92808	371.842
	peak_785	2576857	2577181	325	2577029	1328	361.048	3.91459	359.54
	peak_887	2923946	2924264	319	2924109	1397	377.319	3.89457	375.8
	peak_616	2093033	2093364	332	2093199	1320	356.305	3.89103	354.8
	peak_207	681808	682188	381	682023	2107	565.749	3.88482	564.126
	peak_449	1538328	1538709	382	1538539	1600	429.264	3.87641	427.715
	peak_348	1207131	1207461	331	1207293	1729	461.383	3.86096	459.815
	peak_356	1223540	1223874	335	1223698	1449	386.539	3.85569	385.015
	peak_1056	3565231	3565686	456	3565504	1776	469.522	3.83198	467.95
	peak_1188	4007626	4007948	323	4007784	1635	431.152	3.8222	429.601
	peak_447	1536468	1536867	400	1536686	1299	341.935	3.81075	340.438
	peak_67	216038	216356	319	216195	1666	436.912	3.80544	435.358
	peak_848	2793486	2793797	312	2793638	1306	343.111	3.80487	341.614
	peak_80	255111	255433	323	255272	1804	472.012	3.8	470.438
	peak_675	2253245	2253579	335	2253411	1468	383.757	3.79255	382.234
	peak_28	88777	89121	345	88958	1570	409.468	3.78701	407.931
	peak_833	2744941	2745542	602	2745394	1296	338.068	3.78265	336.575
	peak_869	2885667	2885980	314	2885824	1282	334.063	3.7791	332.572
	peak_735	2433895	2434213	319	2434055	1375	356.483	3.7655	354.978
	peak_176	539548	539898	351	539732	1692	437.538	3.76261	435.983
	peak_782	2570767	2571117	351	2570960	1404	363.409	3.76108	361.899
	peak_1150	3903870	3904271	402	3904030	1647	421.412	3.73008	419.868
	peak_369	1266690	1267021	332	1266846	1474	376.675	3.72377	375.157
	peak_507	1701962	1702275	314	1702104	1261	321.98	3.71724	320.497
	peak_731	2423602	2423908	307	2423753	1250	315.711	3.68484	314.232
	peak_1156	3921480	3921839	360	3921670	1944	486.654	3.66911	485.072
	peak_540	1829544	1829849	306	1829692	1244	312.309	3.66717	310.832
	peak_646	2180794	2181130	337	2180972	1368	342.847	3.66471	341.351
	peak_853	2811421	2811910	490	2811694	1849	462.041	3.66296	460.473
	peak_1063	3576549	3576860	312	3576722	1480	370.064	3.66	368.55
	peak_317	1081794	1082110	317	1081947	1482	370.207	3.65724	368.693
	peak_463	1560611	1560932	322	1560771	1343	333.816	3.6405	332.326
	peak_179	546056	546365	310	546218	1600	396.933	3.63917	395.403
	peak_491	1642128	1642452	325	1642316	1233	306.105	3.63477	304.632
	peak_631	2132064	2132367	304	2132224	1229	303.859	3.62299	302.389
	peak_1061	3572165	3572679	515	3572529	1719	421.378	3.60679	419.833
	peak_384	1336621	1336957	337	1336778	1393	338.958	3.58155	337.463
	peak_515	1740816	1741221	406	1741065	1214	295.489	3.5788	294.024
	peak_337	1174106	1174433	328	1174262	1266	307.882	3.57756	306.408
	peak_722	2400618	2400935	318	2400772	1213	294.934	3.57586	293.47
	peak_441	1525354	1525663	310	1525519	1211	293.825	3.56997	292.361
	peak_39	127700	128020	321	127865	1717	414.623	3.56515	413.083
	peak_810	2673343	2673777	435	2673609	1353	327.317	3.56481	325.831
	peak_475	1601917	1602248	332	1602071	1198	286.65	3.53168	285.191
	peak_703	2344301	2344649	349	2344476	1198	286.65	3.53168	285.191
	peak_19	58456	58775	320	58617	1672	397.48	3.5221	395.95
	peak_278	915086	915398	313	915234	1343	318.901	3.51415	317.421
	peak_1169	3955169	3955488	320	3955320	1585	375.135	3.50918	373.618
	peak_68	220723	221053	331	220892	1938	457.915	3.50859	456.348
	peak_283	934928	935286	359	935095	1375	325.568	3.50709	324.083
	peak_660	2214364	2214705	342	2214528	1208	286.348	3.50679	284.89
	peak_689	2308313	2308643	331	2308469	1297	306.91	3.50402	305.438
	peak_118	371111	371439	329	371276	1792	421.286	3.49379	419.741
	peak_763	2521391	2521715	325	2521566	1314	309.359	3.4909	307.885
	peak_814	2690585	2690969	385	2690733	1178	275.731	3.47277	274.281
	peak_863	2859129	2859525	397	2859370	1208	281.597	3.46277	280.142
	peak_437	1513179	1513537	359	1513338	1198	278.879	3.45894	277.426
	peak_132	424229	424545	317	424391	1434	332.551	3.45354	331.061
	peak_191	610957	611277	321	611116	1340	309.961	3.44538	308.486
	peak_5	7853	8196	344	8023	1827	421.374	3.44433	419.829
	peak_61	180012	180333	322	180172	2208	507.071	3.43647	505.478
	peak_64	203651	203956	306	203800	1363	314.046	3.43572	312.568
	peak_523	1755683	1756003	321	1755838	1161	266.566	3.42269	265.122
	peak_1177	3981775	3982094	320	3981940	1552	354.868	3.41911	353.364
	peak_1141	3876882	3877241	360	3877070	1860	424.489	3.41779	422.943
	peak_793	2607245	2607561	317	2607383	1170	267.815	3.41518	266.371
	peak_697	2324485	2324994	510	2324647	1158	264.959	3.41386	263.517
	peak_1070	3605736	3606090	355	3605934	1721	392.36	3.41376	390.834
	peak_915	2994096	2994399	304	2994262	1157	264.425	3.41091	262.983
	peak_603	2056369	2056707	339	2056546	1193	272.336	3.4088	270.888
	peak_819	2702083	2702407	325	2702248	1439	325.969	3.39397	324.484
	peak_498	1659239	1659556	318	1659398	1197	269.11	3.37081	267.664
	peak_130	405837	406154	318	406003	1231	275.981	3.36463	274.53
	peak_1173	3968580	3968902	323	3968741	1761	393.407	3.36362	391.879
	peak_587	1976707	1977016	310	1976867	1140	255.393	3.36084	253.958
	peak_94	289957	290286	330	290124	1146	256.367	3.35744	254.932
	peak_856	2824147	2824722	576	2824568	1460	325.423	3.35436	323.938
	peak_1026	3467833	3468155	323	3467991	1359	303.053	3.35391	301.583
	peak_534	1793347	1793652	306	1793499	1135	252.757	3.34611	251.325
	peak_855	2818421	2818722	302	2818576	1135	252.757	3.34611	251.325
	peak_362	1244756	1245295	540	1245020	1447	319.871	3.3341	318.389
	peak_368	1262681	1263019	339	1262830	1156	255.862	3.33176	254.427
	peak_847	2787917	2788259	343	2788083	1512	333.561	3.33013	332.071
	peak_1019	3447117	3447428	312	3447289	1394	306.108	3.31729	304.636
	peak_1028	3482964	3483276	313	3483121	1568	343.186	3.31189	341.689
	peak_766	2534117	2534424	308	2534264	1123	246.47	3.31076	245.044
	peak_233	784914	785215	302	785068	1397	305.778	3.30964	304.306
	peak_687	2304424	2304820	397	2304627	1651	360.585	3.30784	359.077
	peak_1189	4014730	4015070	341	4014887	1812	395.3	3.30682	393.771
	peak_690	2309097	2309402	306	2309248	1120	244.907	3.30193	243.482
	peak_885	2922107	2922419	313	2922266	1195	260.414	3.29551	258.976
	peak_663	2226785	2227388	604	2227209	1121	243.92	3.2903	242.496
	peak_554	1873993	1874327	335	1874183	1112	240.757	3.27836	239.335
	peak_707	2354099	2354408	310	2354243	1112	240.757	3.27836	239.335
	peak_936	3109094	3109402	309	3109245	1112	240.757	3.27836	239.335
	peak_427	1483178	1483482	305	1483332	1352	291.196	3.27099	289.734
	peak_205	671953	672248	296	672106	1282	275.535	3.26485	274.084
	peak_345	1192972	1193385	414	1193205	1262	270.697	3.25987	269.25
	peak_614	2089452	2089750	299	2089599	1139	244.521	3.25929	243.097
	peak_843	2780817	2781124	308	2780973	1100	234.577	3.24302	233.161
	peak_14	41765	42096	332	41921	1459	309.615	3.23847	308.141
	peak_759	2504937	2505257	321	2505102	1338	283.393	3.23225	281.937
	peak_578	1933137	1933451	315	1933297	1145	242.692	3.23019	241.269
	peak_1170	3957680	3957993	314	3957821	1565	330.49	3.22874	329.001
	peak_773	2555861	2556239	379	2556050	1202	254.139	3.22575	252.706
	peak_506	1699140	1699752	613	1699299	1193	251.98	3.22326	250.548
	peak_840	2766991	2767318	328	2767182	1091	229.98	3.21651	228.568
	peak_1114	3760107	3760422	316	3760259	1375	288.896	3.21466	287.435
	peak_214	720277	720599	323	720436	1312	275.606	3.21319	274.155
	peak_917	3000154	3000478	325	3000312	1465	306.847	3.20899	305.374
	peak_504	1696724	1697021	298	1696863	1088	228.454	3.20767	227.044
	peak_188	575582	575906	325	575732	1380	289.021	3.20758	287.561
	peak_626	2119003	2119395	393	2119199	1086	227.439	3.20178	226.03
	peak_1181	3992220	3992541	322	3992362	1456	302.888	3.19367	301.418
	peak_429	1487323	1487637	315	1487490	1222	254.043	3.18837	252.61
	peak_92	286635	286949	315	286792	1483	306.962	3.18295	305.489
	peak_1085	3671722	3672060	339	3671896	1418	293.62	3.18289	292.156
	peak_669	2238182	2238569	388	2238331	1087	225.31	3.17892	223.903
	peak_519	1748952	1749286	335	1749103	1076	222.389	3.17232	220.984
	peak_529	1776336	1776647	312	1776495	1073	220.882	3.16349	219.479
	peak_813	2687896	2688212	317	2688044	1073	220.882	3.16349	219.479
	peak_1009	3413377	3413837	461	3413662	1627	333.094	3.16071	331.603
	peak_313	1066712	1067014	303	1066855	1089	223.354	3.15589	221.949
	peak_513	1726576	1726935	360	1726794	1070	219.378	3.15465	217.977
	peak_932	3097028	3097369	342	3097195	1337	273.31	3.15357	271.861
	peak_800	2647699	2648145	447	2647882	1372	279.644	3.14779	278.191
	peak_271	885941	886258	318	886089	1283	261.004	3.14223	259.565
	peak_748	2477967	2478274	308	2478126	1139	231.902	3.1412	230.489
	peak_169	513777	514226	450	514075	1702	344.741	3.13845	343.243
	peak_602	2055764	2056279	516	2055945	1132	229.933	3.13598	228.521
	peak_995	3331732	3332027	296	3331886	1193	241.867	3.13323	240.445
	peak_702	2340742	2341049	308	2340898	1062	215.386	3.13109	213.988
	peak_432	1493008	1493333	326	1493153	1062	215.152	3.12877	213.755
	peak_749	2479623	2479915	293	2479769	1110	224.466	3.12602	223.06
	peak_792	2604127	2604500	374	2604331	1229	248.241	3.126	246.813
	peak_978	3264649	3264953	305	3264794	1142	230.482	3.12253	229.07
	peak_655	2197260	2197553	294	2197405	1106	221.33	3.10383	219.927
	peak_861	2838799	2839090	292	2838937	1052	210.433	3.10163	209.04
	peak_31	101732	102038	307	101885	1797	356.52	3.09562	355.015
	peak_945	3142293	3142600	308	3142463	1046	207.481	3.08396	206.091
	peak_1106	3739773	3740135	363	3739988	1209	238.837	3.07909	237.417
	peak_408	1412510	1412814	305	1412668	1042	205.521	3.07218	204.133
	peak_420	1448523	1448814	292	1448677	1042	205.521	3.07218	204.133
	peak_1036	3516294	3516645	352	3516455	1480	288.703	3.05744	287.242
	peak_303	1026777	1027078	302	1026921	1227	239.719	3.0567	238.299
	peak_1068	3593113	3593446	334	3593297	1367	265.729	3.0488	264.287
	peak_305	1039246	1039522	277	1039384	1031	200.166	3.03977	198.783
	peak_314	1067916	1068218	303	1068066	1031	200.166	3.03977	198.783
	peak_86	269890	270200	311	270044	1512	291.935	3.03713	290.472
	peak_1142	3877454	3877753	300	3877608	1702	327.676	3.03344	326.189
	peak_266	871571	871877	307	871725	1238	238.247	3.02654	236.828
	peak_197	641762	642071	310	641927	1397	268.01	3.02285	266.565
	peak_360	1233323	1233634	312	1233471	1196	229.721	3.02193	228.31
	peak_412	1429802	1430101	300	1429946	1024	196.784	3.01916	195.405
	peak_850	2799850	2800166	317	2800021	1240	237.664	3.01849	236.245
	peak_567	1905020	1905294	275	1905155	1023	196.302	3.01621	194.924
	peak_78	247845	248185	341	248009	1335	255.265	3.01535	253.83
	peak_113	364114	364416	303	364271	1202	228.537	3.00196	227.126
	peak_1067	3592310	3592714	405	3592508	1635	309.779	3.00112	308.304
	peak_754	2486007	2486319	313	2486141	1025	194.848	2.99776	193.47
	peak_290	966798	967083	286	966938	1047	198.822	2.99626	197.44
	peak_710	2357808	2358105	298	2357964	1016	192.944	2.99559	191.569
	peak_448	1537874	1538166	293	1538019	1018	192.908	2.99143	191.532
	peak_85	265649	266093	445	265818	1350	254.793	2.99005	253.359
	peak_185	564497	564800	304	564637	1203	227.053	2.98765	225.644
	peak_166	507642	507945	304	507797	1359	255.827	2.98514	254.392
	peak_568	1906675	1907044	370	1906882	1254	235.627	2.97993	234.21
	peak_219	741582	741924	343	741773	1285	240.101	2.96965	238.68
	peak_421	1460158	1460469	312	1460318	1007	188.657	2.96908	187.287
	peak_1146	3884843	3885181	339	3885000	1548	287.867	2.96409	286.408
	peak_327	1136531	1136992	462	1136697	1288	239.911	2.96372	238.49
	peak_837	2761007	2761321	315	2761158	1094	203.874	2.96101	202.488
	peak_336	1170789	1171285	497	1171142	1079	199.571	2.94639	198.189
	peak_379	1318956	1319290	335	1319139	998	184.406	2.94257	183.04
	peak_816	2695694	2695988	295	2695846	1084	200.012	2.94194	198.629
	peak_1003	3363655	3363968	314	3363805	1083	199.435	2.93823	198.054
	peak_541	1831388	1831762	375	1831532	996	183.466	2.93668	182.101
	peak_575	1921696	1921992	297	1921845	994	182.528	2.93079	181.164
	peak_953	3179837	3180356	520	3180177	1409	257.003	2.92599	255.567
	peak_386	1342136	1342590	455	1342454	993	181.322	2.9203	179.959
	peak_673	2247417	2247707	291	2247561	988	179.724	2.91312	178.362
	peak_698	2334100	2334403	304	2334248	988	179.724	2.91312	178.362
	peak_713	2374505	2374984	480	2374644	990	179.922	2.91148	178.561
	peak_1186	4004082	4004384	303	4004230	1488	267.673	2.90143	266.229
	peak_366	1258604	1258909	306	1258749	984	177.863	2.90134	176.503
	peak_580	1937506	1937815	310	1937678	984	177.863	2.90134	176.503
	peak_633	2140862	2141199	338	2141052	984	177.863	2.90134	176.503
	peak_985	3283976	3284274	299	3284128	1266	226.985	2.89232	225.576
	peak_545	1844563	1844886	324	1844734	1106	198.44	2.89068	197.059
	peak_382	1328633	1328928	296	1328775	1113	199.095	2.88537	197.714
	peak_706	2352866	2353217	352	2353018	1174	209.232	2.87989	207.841
	peak_942	3128659	3129009	351	3128840	1183	210.813	2.87985	209.419
	peak_846	2787345	2787657	313	2787495	994	177.425	2.87875	176.066
	peak_818	2699282	2699731	450	2699443	1325	235.17	2.87495	233.754
	peak_365	1257732	1258029	298	1257879	1186	210.144	2.86967	208.752
	peak_1160	3932611	3932923	313	3932762	1255	221.917	2.86721	220.513
	peak_784	2573077	2573399	323	2573239	970	171.406	2.8601	170.053
	peak_32	106088	106385	298	106229	1467	256.986	2.85354	255.55
	peak_480	1618860	1619141	282	1619011	964	168.665	2.84243	167.316
	peak_430	1490099	1490399	301	1490231	963	168.21	2.83948	166.861
	peak_1195	4034687	4034993	307	4034837	1792	310.273	2.83628	308.798
	peak_955	3187916	3188198	283	3188066	973	168.949	2.82937	167.6
	peak_1171	3958498	3958801	304	3958649	1191	206.093	2.82807	204.704
	peak_123	383512	383817	306	383656	1413	243.493	2.8242	242.069
	peak_967	3230565	3230887	323	3230721	1630	279.855	2.82026	278.401
	peak_373	1293323	1293644	322	1293491	956	165.036	2.81886	163.691
	peak_683	2289010	2289319	310	2289181	1017	174.496	2.80989	173.14
	peak_133	426184	426482	299	426335	1236	211.279	2.80778	209.885
	peak_686	2300410	2300713	304	2300557	984	168.54	2.8061	167.191
	peak_1088	3682921	3683379	459	3683065	1232	209.483	2.7987	208.09
	peak_198	647215	647561	347	647375	1372	232.459	2.79474	231.045
	peak_422	1465456	1465754	299	1465594	992	168.686	2.794	167.337
	peak_1017	3438033	3438371	339	3438200	1356	228.73	2.78704	227.319
	peak_598	2043142	2043397	256	2043255	944	159.647	2.78351	158.308
	peak_753	2484697	2485127	431	2484856	943	159.201	2.78057	157.862
	peak_217	733564	733873	310	733733	1260	211.831	2.78007	210.437
	peak_399	1386563	1386950	388	1386793	1136	191.017	2.77823	189.644
	peak_170	518327	518615	289	518466	1156	193.607	2.77196	192.231
	peak_1128	3820388	3820708	321	3820552	1437	240.016	2.77162	238.596
	peak_891	2931151	2931535	385	2931378	1220	203.163	2.76361	201.777
	peak_528	1774525	1774832	308	1774685	937	156.533	2.7629	155.199
	peak_1077	3639659	3639998	340	3639847	1198	199.2	2.76076	197.819
	peak_477	1605852	1606146	295	1605992	933	154.765	2.75111	153.432
	peak_875	2896985	2897293	309	2897148	1021	168.983	2.74964	167.634
	peak_550	1857028	1857307	280	1857160	932	154.324	2.74817	152.992
	peak_728	2411206	2411494	289	2411356	929	153.003	2.73933	151.673
	peak_1039	3526211	3526511	301	3526359	1056	172.946	2.7333	171.592
	peak_1037	3519090	3519365	276	3519220	1165	190.399	2.73205	189.027
	peak_252	825414	825704	291	825566	1227	200.044	2.72917	198.661
	peak_657	2204839	2205114	276	2204968	925	151.249	2.72755	149.922
	peak_965	3228673	3228955	283	3228826	945	153.765	2.72023	152.434
	peak_2	3059	3339	281	3202	1498	242.074	2.71858	240.652
	peak_473	1588287	1588871	585	1588428	1041	168.749	2.7165	167.4
	peak_352	1211962	1212271	310	1212106	1056	171.061	2.71571	169.709
	peak_533	1790395	1790752	358	1790576	920	149.067	2.71282	147.742
	peak_104	332891	333279	389	333125	1761	282.967	2.71203	281.511
	peak_960	3207177	3207467	291	3207336	1046	169.051	2.71183	167.702
	peak_199	651056	652056	1001	651693	1249	201.18	2.71018	199.796
	peak_509	1714719	1715006	288	1714861	925	149.183	2.70558	147.858
	peak_84	261470	261776	307	261630	1328	213.075	2.70518	211.68
	peak_56	172571	173122	552	172962	1608	257.157	2.70319	255.721
	peak_521	1751335	1751713	379	1751516	915	146.897	2.69809	145.575
	peak_279	917107	917391	285	917252	1001	159.787	2.6913	158.448
	peak_1130	3824640	3825078	439	3824853	1149	182.517	2.68667	181.152
	peak_859	2832508	2832775	268	2832634	930	146.722	2.67132	145.4
	peak_35	115929	116235	307	116069	1029	162.066	2.67109	160.725
	peak_935	3103313	3104077	765	3103885	1273	199.53	2.66804	198.148
	peak_1007	3386824	3387116	293	3386967	1088	169.638	2.65688	168.288
	peak_569	1908297	1908573	277	1908436	901	140.884	2.65686	139.57
	peak_1083	3663868	3664179	312	3664032	1156	180.035	2.6564	178.673
	peak_175	534877	535173	297	535024	1354	210.026	2.65327	208.633
	peak_535	1797529	1797819	291	1797695	897	139.183	2.64508	137.871
	peak_831	2743471	2743762	292	2743614	995	154.03	2.64406	152.698
	peak_944	3132699	3132979	281	3132835	901	139.081	2.63739	137.77
	peak_724	2404194	2404458	265	2404315	971	149.7	2.63734	148.374
	peak_1165	3945795	3946198	404	3946003	1278	195.794	2.63361	194.416
	peak_510	1719121	1719433	313	1719262	944	144.999	2.63113	143.679
	peak_1016	3434794	3435088	295	3434941	1049	160.748	2.63003	159.408
	peak_913	2980824	2981222	399	2981078	1038	158.696	2.62637	157.359
	peak_612	2086258	2086916	659	2086471	1304	198.735	2.6262	197.353
	peak_472	1586209	1586507	299	1586362	953	145.675	2.62416	144.355
	peak_1164	3945242	3945528	287	3945389	1234	187.499	2.62073	186.129
	peak_827	2733973	2734227	255	2734094	926	140.89	2.6166	139.576
	peak_721	2397035	2397306	272	2397162	887	134.965	2.61562	133.659
	peak_980	3269652	3269929	278	3269776	1125	170.076	2.6115	168.725
	peak_331	1145364	1145752	389	1145605	1035	156.641	2.61134	155.306
	peak_77	246872	247148	277	247014	1026	155.042	2.60892	153.709
	peak_33	111484	111775	292	111626	1124	169.219	2.6054	167.869
	peak_1027	3479323	3479612	290	3479475	1151	172.592	2.60006	171.239
	peak_895	2936090	2936392	303	2936224	1056	158.387	2.59865	157.05
	peak_1119	3773300	3773608	309	3773473	1156	172.927	2.59667	171.573
	peak_376	1302313	1302635	323	1302494	951	142.637	2.5963	141.321
	peak_333	1157400	1157665	266	1157525	949	140.506	2.57764	139.193
	peak_970	3243810	3244090	281	3243954	1019	149.57	2.56696	148.245
	peak_287	953891	954189	299	954039	1055	154.516	2.56461	153.184
	peak_596	2027696	2027993	298	2027859	868	127.085	2.55966	125.789
	peak_937	3117368	3117622	255	3117466	927	135.402	2.55793	134.096
	peak_208	690911	691189	279	691064	1037	150.977	2.55588	149.65
	peak_1048	3545936	3546245	310	3546094	1031	149.798	2.55291	148.472
	peak_467	1567335	1567621	287	1567469	968	140.186	2.54698	138.873
	peak_124	385610	385901	292	385758	1132	163.419	2.54588	162.076
	peak_479	1616674	1616999	326	1616837	863	125.041	2.54493	123.748
	peak_1123	3790591	3790876	286	3790726	1217	174.867	2.54076	173.51
	peak_617	2095481	2095862	382	2095726	861	124.227	2.53904	122.935
	peak_36	116708	116979	272	116835	1051	150.765	2.53562	149.438
	peak_1102	3722162	3722456	295	3722317	1181	169.078	2.53521	167.729
	peak_268	875366	875734	369	875582	1087	155.714	2.53441	154.381
	peak_1185	4002939	4003476	538	4003124	1323	188.899	2.53354	187.528
	peak_1071	3608538	3608821	284	3608674	1088	155.7	2.53305	154.367
	peak_53	169253	169533	281	169397	1311	186.136	2.52571	184.768
	peak_1094	3704020	3704326	307	3704184	1138	161.3	2.52085	159.96
	peak_586	1970022	1970596	575	1970442	1035	146.803	2.51987	145.481
	peak_968	3235899	3236175	277	3236037	1042	147.132	2.51392	145.809
	peak_350	1209832	1210118	287	1209962	905	127.656	2.50942	126.36
	peak_774	2558091	2558359	269	2558238	850	119.785	2.50664	118.5
	peak_234	789265	789531	267	789394	853	119.858	2.50282	118.573
	peak_403	1398337	1398618	282	1398457	884	123.773	2.49893	122.482
	peak_914	2984602	2985315	714	2984785	878	122.934	2.49877	121.644
	peak_461	1555403	1555673	271	1555534	847	118.585	2.4978	117.302
	peak_381	1322384	1322715	332	1322516	851	119.116	2.4976	117.832
	peak_319	1092174	1092444	271	1092302	911	127.18	2.49574	125.884
	peak_959	3199412	3199676	265	3199531	845	117.787	2.49191	116.505
	peak_1044	3534967	3535251	285	3535123	1215	168.267	2.49104	166.918
	peak_1033	3505539	3506251	713	3506106	1538	212.011	2.48872	210.616
	peak_546	1845302	1845592	291	1845450	840	115.801	2.47718	114.522
	peak_679	2275890	2276226	337	2276086	839	115.406	2.47424	114.127
	peak_780	2567687	2567994	308	2567830	1010	138.463	2.47414	137.153
	peak_380	1321903	1322165	263	1322033	836	114.222	2.4654	112.945
	peak_1163	3944396	3944836	441	3944541	1207	163.892	2.46517	162.549
	peak_324	1121774	1122058	285	1121910	1009	137.266	2.46414	135.957
	peak_82	259337	259620	284	259464	1183	160.46	2.46341	159.12
	peak_136	439913	440220	308	440063	1348	182.111	2.46051	180.747
	peak_81	256199	256473	275	256350	1050	142.344	2.46043	141.028
	peak_269	877951	878211	261	878080	844	114.806	2.45992	113.528
	peak_442	1527436	1527701	266	1527564	836	113.661	2.45904	112.385
	peak_564	1899895	1900145	251	1900016	833	113.043	2.45656	111.768
	peak_577	1926601	1926969	369	1926742	939	126.953	2.4546	125.658
	peak_1187	4006721	4006987	267	4006842	1062	143.16	2.45342	141.843
	peak_892	2932606	2932821	216	2932757	831	112.26	2.45067	110.986
	peak_172	526975	527616	642	527408	1129	150.852	2.44336	149.525
	peak_1004	3366250	3366522	273	3366394	907	121.584	2.44293	120.297
	peak_30	97655	97951	297	97797	1246	164.867	2.43284	163.522
	peak_50	161092	161363	272	161234	981	130.105	2.43118	128.805
	peak_789	2591776	2592029	254	2591891	824	109.534	2.43005	108.264
	peak_23	67780	68038	259	67918	1106	146.163	2.42915	144.842
	peak_898	2938920	2939317	398	2939065	1224	161.433	2.42849	160.092
	peak_275	900824	901100	277	900956	1089	142.793	2.4191	141.476
	peak_732	2424496	2424770	275	2424631	820	107.988	2.41827	106.72
	peak_194	628308	628553	246	628443	886	116.237	2.41541	114.957
	peak_378	1305071	1305344	274	1305196	871	114.291	2.41525	113.014
	peak_183	561521	561787	267	561662	971	126.823	2.41196	125.528
	peak_1079	3647927	3648199	273	3648072	987	128.72	2.41046	127.423
	peak_1066	3590064	3590362	299	3590209	1183	153.404	2.40696	152.074
	peak_1011	3426897	3427238	342	3427067	921	119.671	2.40445	118.386
	peak_976	3261608	3261901	294	3261772	1030	133.268	2.40164	131.965
	peak_1041	3531104	3531373	270	3531228	1012	130.605	2.39818	129.305
	peak_43	138351	138622	272	138499	1241	159.469	2.39674	158.131
	peak_40	130973	131316	344	131152	1275	163.646	2.39577	162.303
	peak_619	2100155	2100412	258	2100283	811	104.541	2.39176	103.278
	peak_454	1544102	1544372	271	1544232	958	123.006	2.39084	121.716
	peak_522	1752680	1752936	257	1752808	810	104.16	2.38882	102.898
	peak_712	2365098	2365482	385	2365250	873	111.609	2.38358	110.335
	peak_293	973853	974132	280	974004	808	103.401	2.38292	102.14
	peak_1108	3744697	3745014	318	3744844	1284	162.889	2.38186	161.546
	peak_634	2143596	2143890	295	2143739	860	109.71	2.38065	108.44
	peak_641	2167201	2167453	253	2167331	801	100.761	2.36231	99.5042
	peak_1001	3361496	3361789	294	3361655	1211	151.151	2.36167	149.824
	peak_89	276113	276406	294	276249	1111	138.248	2.35658	136.938
	peak_1136	3866606	3866847	242	3866731	1018	126.848	2.3565	125.552
	peak_760	2512064	2512339	276	2512207	795	98.519	2.34463	97.2658
	peak_987	3288133	3288371	239	3288273	811	100.385	2.34377	99.1287
	peak_1059	3569952	3570249	298	3570111	1184	145.519	2.34337	144.199
	peak_202	666466	666927	462	666614	1016	124.996	2.3417	123.704
	peak_38	124143	124399	257	124265	904	110.946	2.33646	109.674
	peak_417	1440893	1441373	481	1441066	1117	136.433	2.33521	135.125
	peak_806	2665904	2666203	300	2666037	1015	123.895	2.33267	122.604
	peak_145	475414	475686	273	475532	1149	139.873	2.33191	138.561
	peak_456	1546102	1546374	273	1546249	836	102.219	2.33043	100.96
	peak_1038	3522669	3522941	273	3522803	1041	126.578	2.32876	125.284
	peak_783	2571788	2572065	278	2571927	826	100.349	2.32283	99.0932
	peak_860	2833601	2833873	273	2833724	792	96.168	2.32123	94.9186
	peak_285	947944	948405	462	948114	1354	162.772	2.3204	161.43
	peak_153	483320	483874	555	483536	1433	170.336	2.30864	168.986
	peak_1022	3456655	3456966	312	3456818	1065	127.09	2.3081	125.794
	peak_294	977999	978312	314	978129	881	105.385	2.30691	104.121
	peak_148	478475	478897	423	478662	1378	163.011	2.30273	161.668
	peak_858	2830025	2830323	299	2830170	880	104.664	2.30053	103.402
	peak_997	3345652	3345932	281	3345791	978	115.742	2.29726	114.463
	peak_562	1896083	1896343	261	1896225	806	94.8441	2.28677	93.5969
	peak_737	2440985	2441433	449	2441303	876	102.51	2.28262	101.251
	peak_385	1338497	1338770	274	1338633	900	104.838	2.27825	103.575
	peak_881	2910114	2910395	282	2910257	872	101.422	2.27592	100.164
	peak_1096	3710323	3710572	250	3710448	925	106.497	2.26626	105.232
	peak_330	1142730	1143170	441	1142898	794	91.2375	2.26079	89.9965
	peak_1021	3455906	3456192	287	3456057	1000	114.207	2.25926	112.93
	peak_594	2005001	2005234	234	2005105	764	87.251	2.25332	86.0166
	peak_1149	3901745	3902015	271	3901892	1333	150.639	2.25303	149.312
	peak_450	1539307	1539594	288	1539468	840	95.5434	2.25129	94.2951
	peak_226	766980	767220	241	767101	800	90.9624	2.24981	89.7219
	peak_795	2608330	2608594	265	2608461	774	87.916	2.24794	86.6806
	peak_74	238056	238308	253	238191	892	100.951	2.24735	99.6941
	peak_22	66009	66265	257	66131	932	104.978	2.24331	103.715
	peak_482	1622493	1622742	250	1622602	760	85.8364	2.24154	84.6045
	peak_1080	3654962	3655276	315	3655117	1016	114.056	2.24152	112.779
	peak_121	375605	375958	354	375809	903	101.428	2.23974	100.17
	peak_1112	3754841	3755109	269	3754973	952	106.46	2.23625	105.195
	peak_358	1225967	1226276	310	1226118	872	97.642	2.23577	96.3903
	peak_691	2309998	2310245	248	2310117	758	85.1323	2.23565	83.9016
	peak_591	1996019	1996494	476	1996159	946	105.706	2.23531	104.442
	peak_544	1838043	1838305	263	1838172	764	85.4132	2.23109	84.1821
	peak_1055	3557931	3558271	341	3558118	1006	111.561	2.2287	110.288
	peak_453	1543710	1543984	275	1543835	787	87.2727	2.22346	86.0383
	peak_27	84858	85323	466	84992	1024	112.816	2.22234	111.541
	peak_927	3082345	3082596	252	3082469	825	91.2872	2.22232	90.0462
	peak_717	2390811	2391088	278	2390961	798	88.2306	2.22076	86.9947
	peak_929	3088180	3088458	279	3088308	1025	111.501	2.20951	110.228
	peak_1078	3643154	3643395	242	3643262	947	103.047	2.20829	101.787
	peak_1042	3532039	3532301	263	3532141	933	101.512	2.20789	100.255
	peak_638	2156343	2156604	262	2156476	748	81.6465	2.20619	80.4217
	peak_47	150870	151113	244	150940	858	92.9713	2.20204	91.7275
	peak_605	2059646	2059941	296	2059810	746	80.9564	2.2003	79.7328
	peak_921	3011873	3012093	221	3011962	745	80.6122	2.19736	79.3892
	peak_682	2285439	2285676	238	2285564	743	79.9254	2.19147	78.7036
	peak_210	692810	693287	478	693121	877	93.827	2.18986	92.5815
	peak_692	2313718	2313971	254	2313847	740	78.7697	2.18101	77.55
	peak_389	1353704	1354059	356	1353828	738	78.2189	2.17674	77.0001
	peak_232	783684	783945	262	783796	914	96.3098	2.17585	95.0601
	peak_920	3009343	3009583	241	3009463	736	77.5402	2.17085	76.3226
	peak_125	387295	387544	250	387412	944	98.131	2.16344	96.8786
	peak_6	19641	19889	249	19755	967	100.466	2.16337	99.2097
	peak_1144	3881224	3881512	289	3881373	970	100.287	2.15878	99.0312
	peak_527	1773853	1774085	233	1773959	731	75.8541	2.15612	74.6396
	peak_592	1998572	1998851	280	1998712	731	75.8541	2.15612	74.6396
	peak_312	1061443	1061726	284	1061567	1406	142.958	2.14905	141.641
	peak_696	2321812	2322083	272	2321930	727	74.5157	2.14434	73.3036
	peak_983	3281384	3281653	270	3281516	921	93.589	2.14148	92.3441
	peak_1120	3777343	3777606	264	3777482	998	100.755	2.13696	99.4985
	peak_830	2740438	2740674	237	2740545	726	73.6206	2.1343	72.4103
	peak_70	226925	227217	293	227074	1105	111.021	2.13429	109.748
	peak_902	2946441	2946717	277	2946572	956	96.1681	2.13282	94.9188
	peak_286	950266	950504	239	950389	755	76.3225	2.13234	75.1073
	peak_1024	3464390	3464709	320	3464547	1252	125.208	2.13201	123.916
	peak_590	1988471	1988732	262	1988614	722	72.8562	2.12961	71.6472
	peak_882	2914749	2915007	259	2914887	722	72.8562	2.12961	71.6472
	peak_607	2067160	2067407	248	2067279	721	72.5261	2.12666	71.3178
	peak_571	1912838	1913271	434	1913062	1217	120.467	2.1222	119.181
	peak_1097	3711744	3711993	250	3711869	931	92.5581	2.12151	91.3149
	peak_434	1495342	1495603	262	1495469	802	79.9714	2.12113	78.7496
	peak_620	2103308	2103536	229	2103422	718	71.5394	2.11783	70.333
	peak_1092	3699905	3700166	262	3700043	962	94.7598	2.11375	93.5128
	peak_58	175017	175273	257	175124	999	98.3143	2.11362	97.0615
	peak_206	672722	672979	258	672849	991	97.2251	2.11068	95.974
	peak_401	1392112	1392354	243	1392230	839	82.6113	2.11064	81.3849
	peak_363	1246801	1247357	557	1246959	1096	107.148	2.10928	105.882
	peak_566	1903239	1903485	247	1903348	715	70.5579	2.10899	69.3535
	peak_308	1045950	1046229	280	1046087	884	86.6491	2.10765	85.4158
	peak_160	497196	497445	250	497340	865	84.4056	2.10318	83.1762
	peak_1155	3918031	3918287	257	3918170	1013	98.3247	2.10149	97.0718
	peak_242	810260	810548	289	810394	964	92.9922	2.0951	91.7484
	peak_115	368234	368548	315	368404	1100	105.734	2.09428	104.469
	peak_1143	3879742	3879998	257	3879864	1162	111.067	2.09022	109.794
	peak_46	146889	147113	225	146985	813	78.1023	2.08802	76.8838
	peak_1158	3930204	3930555	352	3930413	1082	103.223	2.08738	101.962
	peak_149	479011	480153	1143	479747	1334	126.738	2.08698	125.443
	peak_922	3012956	3013192	237	3013071	707	67.9677	2.08543	66.7687
	peak_72	233788	234030	243	233894	850	81.0638	2.08258	79.8401
	peak_88	273545	273788	244	273676	954	90.5532	2.08074	89.3132
	peak_629	2127173	2127448	276	2127284	705	67.3264	2.07954	66.1286
	peak_37	120581	120838	258	120715	974	92.0416	2.07728	90.7993
	peak_897	2937291	2937573	283	2937417	795	75.2995	2.07518	74.0861
	peak_1153	3911667	3911903	237	3911782	841	78.7018	2.066	77.4822
	peak_139	455206	455507	302	455319	1020	94.9383	2.06508	93.691
	peak_996	3337355	3337607	253	3337488	737	68.8802	2.06198	67.6794
	peak_476	1604489	1604757	269	1604645	699	65.4167	2.06186	64.2228
	peak_868	2881581	2881830	250	2881727	699	65.4167	2.06186	64.2228
	peak_708	2354770	2355016	247	2354898	698	65.1006	2.05892	63.9074
	peak_371	1279142	1279376	235	1279261	697	64.7851	2.05597	63.5926
	peak_106	336502	336742	241	336645	922	84.9055	2.05418	83.6751
	peak_182	556291	556549	259	556419	1127	103.172	2.05273	101.911
	peak_62	180983	181290	308	181140	1286	117.362	2.05212	116.081
	peak_966	3229684	3229918	235	3229765	792	72.3208	2.044	71.113
	peak_796	2610047	2610458	412	2610254	709	64.6953	2.04087	63.5031
	peak_405	1401586	1401800	215	1401700	691	62.9049	2.0383	61.7164
	peak_45	142551	142777	227	142664	837	75.7981	2.03827	74.5838
	peak_1174	3970814	3971166	353	3971024	901	80.9228	2.03294	79.6994
	peak_1154	3915514	3915900	387	3915780	832	74.6433	2.03044	73.431
	peak_189	578237	578496	260	578387	791	70.8745	2.02833	69.6695
	peak_157	485614	486162	549	486006	1484	130.893	2.02599	129.592
	peak_873	2891348	2891639	292	2891501	782	69.7838	2.02476	68.5811
	peak_990	3298691	3298932	242	3298813	886	78.5432	2.02196	77.3239
	peak_1095	3708689	3708931	243	3708805	839	74.4423	2.02159	73.2305
	peak_8	23491	23774	284	23605	967	85.2636	2.01926	84.0326
	peak_326	1131247	1131477	231	1131376	687	60.991	2.01758	59.8068
	peak_820	2702988	2703206	219	2703095	683	60.4337	2.01473	59.2505
	peak_907	2976067	2976452	386	2976254	796	69.6186	2.00892	68.4162
	peak_367	1261460	1261869	410	1261606	737	64.5125	2.00788	63.3206
	peak_798	2612890	2613212	323	2613096	680	59.5171	2.0059	58.3359
	peak_957	3198231	3198492	262	3198371	1002	86.8074	2.00581	85.5739
	peak_808	2671571	2671791	221	2671672	678	58.9094	2.00001	57.7294
	peak_253	830000	830257	258	830100	750	64.4491	1.99366	63.2575
	peak_908	2976593	2976907	315	2976735	792	67.8579	1.99255	66.6592
	peak_632	2139653	2140044	392	2139765	675	58.0025	1.99117	56.8245
	peak_224	761300	761665	366	761466	1055	89.4427	1.98972	88.2048
	peak_517	1742879	1743153	275	1743031	674	57.7015	1.98822	56.5242
	peak_1032	3490927	3491162	236	3491046	788	67.1375	1.98806	65.9402
	peak_1129	3821050	3821294	245	3821170	854	72.4003	1.98586	71.1923
	peak_383	1331734	1331963	230	1331866	673	57.4012	1.98528	56.2245
	peak_13	39816	40043	228	39935	900	76.0416	1.98426	74.8269
	peak_41	135331	135560	230	135451	861	72.7813	1.98377	71.5725
	peak_653	2194284	2194631	348	2194477	830	69.531	1.9761	68.3289
	peak_1126	3805417	3805690	274	3805544	802	67.0792	1.97419	65.882
	peak_948	3156199	3156572	374	3156403	798	66.6906	1.97347	65.4941
	peak_1008	3397089	3397331	243	3397215	926	76.9808	1.97238	75.7644
	peak_120	373371	373616	246	373503	863	71.3358	1.96672	70.1298
	peak_849	2799545	2799767	223	2799660	712	58.9574	1.96395	57.7774
	peak_146	476079	476347	269	476213	1026	84.0987	1.96353	82.8697
	peak_141	471824	472089	266	471965	897	73.7062	1.96298	72.4957
	peak_556	1877240	1877497	258	1877361	753	62.1268	1.96248	60.9401
	peak_310	1052367	1052617	251	1052527	719	59.1742	1.95958	57.9939
	peak_394	1374242	1374448	207	1374337	662	54.1394	1.95288	52.97
	peak_464	1562825	1563041	217	1562934	662	54.1394	1.95288	52.97
	peak_355	1223092	1223317	226	1223210	661	53.8468	1.94993	52.6781
	peak_520	1749740	1749983	244	1749855	700	56.7984	1.94837	55.6232
	peak_111	354544	354793	250	354670	945	75.9951	1.94793	74.7804
	peak_740	2449174	2449402	229	2449296	660	53.5548	1.94699	52.3867
	peak_75	242725	243144	420	243022	1046	83.6097	1.94522	82.3816
	peak_525	1768262	1768478	217	1768354	658	52.9728	1.9411	51.8062
	peak_100	322767	323036	270	322874	777	62.1017	1.9396	60.915
	peak_799	2619855	2620092	238	2619968	681	54.6387	1.93944	53.4683
	peak_502	1690017	1690232	216	1690137	657	52.6828	1.93815	51.5168
	peak_241	808549	808790	242	808650	688	55.0698	1.93795	53.8983
	peak_973	3253755	3254018	264	3253910	667	53.416	1.93758	52.2484
	peak_828	2738061	2738314	254	2738185	690	55.1855	1.93744	54.0138
	peak_325	1122911	1123189	279	1123069	663	53.0814	1.93724	51.9146
	peak_1113	3759134	3759368	235	3759241	769	61.0732	1.93476	59.8886
	peak_972	3250986	3251218	233	3251102	673	53.5587	1.93322	52.3906
	peak_912	2979580	2980006	427	2979877	899	70.9146	1.93296	69.7094
	peak_971	3245938	3246238	301	3246071	681	54.0586	1.93167	52.8895
	peak_1047	3540424	3540650	227	3540543	739	58.3102	1.92919	57.1316
	peak_260	850381	850612	232	850495	740	58.343	1.92865	57.1644
	peak_102	326087	326300	214	326179	742	58.048	1.92313	56.8699
	peak_413	1430197	1430414	218	1430313	651	50.9564	1.92048	49.7948
	peak_699	2335769	2335971	203	2335858	651	50.9564	1.92048	49.7948
	peak_34	112933	113152	220	113028	691	53.9592	1.92022	52.7902
	peak_490	1639907	1640175	269	1640071	648	50.1022	1.91164	48.9428
	peak_1117	3767152	3767368	217	3767273	775	59.5002	1.91075	58.3192
	peak_734	2428972	2429213	242	2429077	647	49.8189	1.9087	48.6601
	peak_1194	4028606	4028835	230	4028729	845	64.3813	1.90716	63.1898
	peak_559	1889424	1889651	228	1889524	646	49.5361	1.90575	48.3779
	peak_164	501263	501475	213	501365	708	54.111	1.90561	52.9418
	peak_1035	3511267	3511474	208	3511365	755	57.3207	1.90239	56.1443
	peak_878	2901374	2901618	245	2901480	644	48.9727	1.89986	47.816
	peak_659	2213346	2213572	227	2213474	743	56.1874	1.89931	55.0135
	peak_597	2039779	2040067	289	2039940	642	48.4118	1.89397	47.2565
	peak_964	3222747	3222949	203	3222853	642	48.4118	1.89397	47.2565
	peak_1052	3552435	3552669	235	3552559	750	56.1804	1.89297	55.0066
	peak_768	2536305	2536549	245	2536424	643	48.2985	1.89133	47.1437
	peak_151	481275	481570	296	481415	1126	82.4223	1.88465	81.1961
	peak_216	729672	729893	222	729789	973	71.4143	1.88412	70.2082
	peak_716	2385882	2386094	213	2385979	638	47.2983	1.88219	46.1458
	peak_108	340443	340686	244	340542	752	55.3831	1.8815	54.2109
	peak_359	1231428	1231659	232	1231556	757	55.6927	1.88093	54.5198
	peak_474	1594603	1594848	246	1594723	674	49.6629	1.87938	48.5045
	peak_595	2026936	2027169	234	2027057	636	46.7455	1.8763	45.5944
	peak_1046	3538270	3538566	297	3538380	815	59.4024	1.87618	58.2215
	peak_844	2781655	2781886	232	2781759	748	54.6557	1.87609	53.4853
	peak_984	3282681	3282901	221	3282796	700	51.0534	1.87338	49.8916
	peak_323	1121329	1121543	215	1121430	635	46.4702	1.87335	45.3199
	peak_109	348244	348489	246	348396	887	64.084	1.87194	62.8931
	peak_876	2898804	2899050	247	2898936	634	46.1956	1.8704	45.0459
	peak_862	2846692	2847207	516	2846853	767	55.3236	1.86801	54.1516
	peak_585	1956493	1956737	245	1956593	632	45.6482	1.86451	44.5
	peak_1152	3910496	3910709	214	3910617	794	56.5186	1.86003	55.3439
	peak_941	3127976	3128194	219	3128092	645	45.5473	1.85025	44.3995
	peak_435	1510072	1510367	296	1510212	627	44.292	1.84979	43.1476
	peak_678	2261255	2261576	322	2261380	631	44.3428	1.84658	43.1983
	peak_952	3168342	3168584	243	3168456	700	48.9768	1.8462	47.8201
	peak_96	297422	297655	234	297556	753	52.0619	1.84018	50.8976
	peak_610	2082812	2083042	231	2082932	623	43.2192	1.838	42.0778
	peak_977	3263205	3263444	240	3263351	654	45.1697	1.83637	44.0229
	peak_747	2475328	2475528	201	2475422	622	42.9528	1.83506	41.8122
	peak_1180	3989007	3989219	213	3989096	766	52.4447	1.83435	51.2793
	peak_249	820804	821032	229	820914	739	50.5817	1.83342	49.4212
	peak_688	2307146	2307359	214	2307240	620	42.422	1.82917	41.2828
	peak_163	500931	501151	221	501047	677	45.6022	1.82149	44.4543
	peak_750	2480604	2480825	222	2480675	614	40.8462	1.81149	39.7114
	peak_135	435589	436080	492	435762	1250	81.2224	1.81036	79.9984
	peak_390	1362227	1362460	234	1362370	613	40.586	1.80855	39.452
	peak_738	2444734	2444940	207	2444828	638	42.1017	1.80751	40.9635
	peak_1051	3551760	3552035	276	3551867	923	60.1114	1.8071	58.9291
	peak_299	1001333	1001533	201	1001410	634	41.5526	1.80322	40.416
	peak_478	1616305	1616505	201	1616403	611	40.0677	1.80266	38.9351
	peak_931	3094062	3094276	215	3094166	709	45.4441	1.79246	44.2965
	peak_341	1188288	1188844	557	1188435	1122	70.9142	1.79241	69.709
	peak_18	57867	58104	238	57992	871	55.0825	1.78863	53.911
	peak_1089	3688491	3688731	241	3688616	666	42.154	1.78366	41.0157
	peak_508	1704424	1704624	201	1704531	632	39.4812	1.77482	38.3504
	peak_270	885105	885354	250	885237	755	46.5644	1.77138	45.4139
	peak_227	770742	770991	250	770867	1145	69.6572	1.77072	68.4548
	peak_1074	3624533	3624748	216	3624628	756	46.434	1.76905	45.2839
	peak_159	495117	495387	271	495276	1030	62.4741	1.76745	61.2867
	peak_899	2939672	2939915	244	2939786	746	45.5411	1.76531	44.3934
	peak_845	2786334	2786545	212	2786426	644	39.5221	1.76508	38.3913
	peak_951	3167963	3168187	225	3168064	798	48.4407	1.76347	47.2854
	peak_889	2926393	2926643	251	2926481	697	42.5046	1.76328	41.3653
	peak_1025	3466500	3466737	238	3466614	742	45.0085	1.7616	43.8622
	peak_511	1721106	1721314	209	1721219	597	36.5196	1.76142	35.3979
	peak_733	2425082	2425320	239	2425226	597	36.5196	1.76142	35.3979
	peak_994	3326746	3326952	207	3326878	599	36.2216	1.75501	35.1011
	peak_727	2409233	2409448	216	2409341	639	38.0784	1.7484	36.9519
	peak_484	1631376	1631592	217	1631473	711	42.1386	1.74777	41.0004
	peak_181	553705	553949	245	553821	917	53.1006	1.73996	51.9337
	peak_49	158197	158443	247	158309	877	50.3086	1.73412	49.1487
	peak_93	287529	287762	234	287629	903	51.5388	1.73193	50.3758
	peak_906	2975221	2975470	250	2975322	898	51.1403	1.73065	49.9784
	peak_925	3056206	3056595	390	3056347	909	51.1779	1.7248	50.0159
	peak_445	1532719	1532918	200	1532824	584	33.3512	1.72313	32.2394
	peak_1081	3655851	3656119	269	3656009	759	42.8267	1.72262	41.6865
	peak_76	244600	244817	218	244692	676	38.0916	1.71947	36.965
	peak_426	1482173	1482393	221	1482249	582	32.8747	1.71724	31.7644
	peak_822	2713116	2713353	238	2713239	706	39.5262	1.71703	38.3953
	peak_788	2590560	2590815	256	2590696	737	39.99	1.70174	38.8578
	peak_277	906787	907102	316	906918	828	44.6141	1.70043	43.4689
	peak_20	61687	61903	217	61773	799	43.062	1.6999	41.9211
	peak_600	2044753	2044991	239	2044877	576	31.4631	1.69956	30.3575
	peak_103	326598	326823	226	326679	680	36.5409	1.69513	35.4192
	peak_802	2653352	2653561	210	2653485	577	31.2341	1.695	30.1294
	peak_757	2501543	2501770	228	2501621	628	33.1091	1.68379	31.9983
	peak_73	236803	237015	213	236889	719	37.5513	1.68209	36.4264
	peak_409	1419878	1420093	216	1419994	595	31.2061	1.67992	30.1017
	peak_824	2721128	2721354	227	2721231	677	35.2851	1.6798	34.1676
	peak_48	157469	157687	219	157585	822	42.4777	1.6795	41.3384
	peak_57	174366	174589	224	174477	920	47.0134	1.67603	45.8619
	peak_1148	3899176	3899436	261	3899323	695	35.8301	1.67503	34.7106
	peak_852	2805379	2805580	202	2805494	567	29.396	1.67305	28.298
	peak_272	887663	887885	223	887751	625	32.2401	1.67295	31.132
	peak_186	565529	565821	293	565686	862	43.7321	1.67142	42.5894
	peak_1072	3617232	3617477	246	3617346	665	34.0542	1.67081	32.9405
	peak_165	504721	504922	202	504791	676	34.3185	1.66698	33.2037
	peak_1015	3432967	3433200	234	3433065	684	34.2796	1.66107	33.1651
	peak_248	818583	818817	235	818693	636	31.9546	1.66066	30.8474
	peak_961	3212570	3212850	281	3212713	752	37.2394	1.65736	36.1156
	peak_1064	3578500	3578826	327	3578625	938	45.9204	1.65595	44.7717
	peak_499	1665313	1665529	217	1665445	580	28.7581	1.65222	27.6624
	peak_1105	3734875	3735080	206	3735008	645	31.702	1.65061	30.5956
	peak_154	484021	484244	224	484161	936	45.1229	1.64878	43.9762
	peak_551	1859729	1859930	202	1859824	585	28.6053	1.64593	27.5103
	peak_315	1079805	1080008	204	1079916	590	28.8106	1.6455	27.7147
	peak_884	2920845	2921061	217	2920949	684	33.0234	1.6436	31.9128
	peak_244	812356	812555	200	812478	574	27.7987	1.641	26.7066
	peak_879	2902138	2902396	259	2902269	668	31.4884	1.63219	30.3827
	peak_623	2111475	2111677	203	2111572	587	27.8071	1.63146	26.715
	peak_604	2056836	2057040	205	2056926	595	28.1365	1.63099	27.0431
	peak_998	3353568	3353802	235	3353692	735	34.244	1.62892	33.1296
	peak_238	800698	800906	209	800787	576	27.0071	1.62637	25.9178
	peak_97	300770	300971	202	300845	803	36.8683	1.62412	35.7456
	peak_709	2355873	2356073	201	2355980	549	25.4469	1.62003	24.3633
	peak_481	1620183	1620491	309	1620293	547	25.0236	1.61414	23.9415
	peak_339	1179643	1179878	236	1179777	681	30.6536	1.61218	29.5511
	peak_601	2055367	2055650	284	2055526	647	28.7481	1.60548	27.6524
	peak_999	3355440	3355687	248	3355574	797	34.9338	1.60389	33.8172
	peak_195	633988	634194	207	634087	559	24.8939	1.60301	23.8124
	peak_880	2907635	2907839	205	2907740	596	25.9798	1.59545	24.8943
	peak_237	798107	798307	201	798227	611	26.4356	1.59289	25.3484
	peak_332	1150203	1150408	206	1150316	564	24.2976	1.58918	23.2185
	peak_343	1189924	1190174	251	1190060	916	38.0448	1.58392	36.9183
	peak_838	2764471	2764769	299	2764558	591	25.0251	1.58315	23.943
	peak_676	2256364	2256595	232	2256476	536	22.7518	1.58174	21.6788
	peak_549	1856096	1856423	328	1856263	649	26.877	1.5762	25.7882
	peak_801	2650178	2650400	223	2650255	561	23.211	1.57243	22.1362
	peak_1103	3730132	3730455	324	3730234	891	35.7481	1.5696	34.629
	peak_911	2978405	2978660	256	2978571	609	24.7528	1.56725	23.6719
	peak_451	1540529	1540753	225	1540652	531	21.751	1.56702	20.682
	peak_1109	3747732	3747936	205	3747846	729	29.2325	1.56574	28.1351
	peak_296	995205	995416	212	995326	600	23.9767	1.56019	22.8989
	peak_438	1514996	1515246	251	1515152	558	22.0289	1.5537	20.959
	peak_156	485277	485557	281	485397	820	31.5326	1.55169	30.4269
	peak_1147	3896858	3897064	207	3896994	733	27.8676	1.54526	26.7751
	peak_584	1955345	1955544	200	1955465	521	19.8101	1.53756	18.7498
	peak_779	2566819	2567056	238	2566941	582	21.6659	1.53239	20.5975
	peak_391	1367475	1367699	225	1367610	670	24.6884	1.53176	23.6078
	peak_762	2520713	2520969	257	2520847	618	22.7323	1.52936	21.6596
	peak_1014	3431500	3431892	393	3431754	933	33.5508	1.52895	32.4386
	peak_991	3308387	3308591	205	3308522	650	23.7226	1.5276	22.6458
	peak_531	1781064	1781266	203	1781123	516	18.8702	1.52283	17.8143
	peak_542	1835681	1836019	339	1835782	515	18.6847	1.51989	17.6296
	peak_200	652224	652494	271	652312	733	25.1123	1.50751	24.0299
	peak_642	2175963	2176179	217	2176034	626	21.1823	1.49993	20.1158
	peak_1091	3699338	3699562	225	3699423	851	28.2072	1.49888	27.1136
	peak_530	1778769	1778977	209	1778893	527	17.9887	1.49884	16.9368
	peak_570	1911934	1912689	756	1912419	968	31.8681	1.49868	30.7612
	peak_397	1382814	1383209	396	1382916	563	19.0378	1.49724	17.9813
	peak_627	2122224	2122457	234	2122401	507	17.231	1.49632	16.1828
	peak_890	2927008	2927231	224	2927115	686	22.6534	1.49357	21.5809
	peak_415	1436460	1436741	282	1436583	652	21.2792	1.48855	20.2124
	peak_651	2191318	2191544	227	2191472	503	16.5242	1.48454	15.4796
	peak_761	2513926	2514143	218	2514073	526	16.3403	1.46731	15.2968
	peak_1053	3554362	3554572	211	3554447	640	18.7159	1.4529	17.6607
	peak_393	1372268	1372485	218	1372355	777	21.8892	1.44545	20.8199
	peak_55	171588	171856	269	171704	885	22.9848	1.4241	21.9109
	peak_213	712499	712735	237	712613	678	17.6674	1.42011	16.6172
	peak_273	898455	898672	218	898564	649	15.7603	1.39979	14.7197
	peak_644	2178078	2178288	211	2178238	472	11.514	1.39323	10.4974
	peak_11	35069	35367	299	35225	833	19.3102	1.39237	18.2523
	peak_664	2229037	2229341	305	2229166	696	16.2211	1.39039	15.1781
	peak_259	846383	846622	240	846491	644	13.7633	1.3669	12.7334
	peak_1183	4001886	4002090	205	4001968	760	14.3064	1.34056	13.2736
	peak_342	1189582	1189782	201	1189674	751	13.989	1.33799	12.9578
	peak_558	1888709	1889090	382	1888978	485	9.02304	1.32769	8.02433
	peak_888	2925740	2926112	373	2925937	649	11.5343	1.32476	10.5175
	peak_1172	3964135	3964356	222	3964193	627	11.1349	1.32385	10.121
	peak_910	2977803	2978028	226	2977857	588	8.00892	1.27014	7.01834
	peak_119	372553	372836	284	372807	496	6.48983	1.25866	5.51288
	peak_1104	3730772	3731037	266	3730974	602	6.57864	1.2337	5.6008
	peak_276	901884	902101	218	902019	785	8.00092	1.22874	7.0104

## Sheet: ChIP + Transcriptomics Comp
Genes >2-fold differentially regulated in both transcriptomics datasets that ChIP with CdnL
ChIP and down in both	ChIP and up in both
CCNA_00324	CCNA_00167
CCNA_00366	CCNA_00169
CCNA_00565	CCNA_00185
CCNA_00998	CCNA_00300
CCNA_01083	CCNA_00425
CCNA_01186	CCNA_00468
CCNA_01297	CCNA_00698
CCNA_01775	CCNA_00701
CCNA_01853	CCNA_00851
CCNA_02077	CCNA_01149
CCNA_02925	CCNA_01185
CCNA_02994	CCNA_01457
CCNA_03029	CCNA_01660
CCNA_03043	CCNA_01901
CCNA_03090	CCNA_02088
CCNA_03106	CCNA_02089
CCNA_03383	CCNA_02116
CCNA_03384	CCNA_03096
CCNA_03718	CCNA_03105
	CCNA_03195
	CCNA_03354
	CCNA_03629
