# Supplementary material for: The conserved transcriptional regulator CdnL is required for metabolic homeostasis and morphogenesis in Caulobacter
Source: PLoS Genet. 2020 Jan 21;16(1):e1008591. doi: 10.1371/journal.pgen.1008591 (PMC6994171; doi:10.1371/journal.pgen.1008591)
Supplement: S4 Table — (XLSX) [file pgen.1008591.s009.xlsx]

## Sheet: Gene Functional Classification
Gene Group 1	Enrichment Score: 6.665675602966531
OFFICIAL_GENE_SYMBOL	Gene Name
CCNA_00321	LSU ribosomal protein L21P(CCNA_00321)
CCNA_03702	30S ribosomal protein S1(CCNA_03702)
CCNA_00678	LSU ribosomal protein L11P(CCNA_00678)
rpsU	30S ribosomal protein S21(rpsU)
CCNA_00530	LSU ribosomal protein L10P(CCNA_00530)
CCNA_01098	LSU ribosomal protein L35P(CCNA_01098)
CCNA_00034	SSU ribosomal protein S15P(CCNA_00034)
CCNA_03306	SSU ribosomal protein S12P(CCNA_03306)
CCNA_00518	50S ribosomal protein L25/general stress protein Ctc(CCNA_00518)
CCNA_00007	SSU ribosomal protein S20P(CCNA_00007)
rpsM	SSU ribosomal protein S13P(rpsM)
CCNA_02000	SSU ribosomal protein S2P(CCNA_02000)
CCNA_02543	LSU ribosomal protein L33P(CCNA_02543)
CCNA_03384	LSU ribosomal protein L31P(CCNA_03384)
CCNA_00699	LSU ribosomal protein L28P(CCNA_00699)
CCNA_01792	LSU ribosomal protein L32P(CCNA_01792)
CCNA_02596	SSU ribosomal protein S4P(CCNA_02596)
CCNA_00808	LSU ribosomal protein L34P(CCNA_00808)
CCNA_01741	SSU ribosomal protein S6P(CCNA_01741)
CCNA_03430	LSU ribosomal protein L36P(CCNA_03430)
CCNA_01440	50S ribosomal protein L13(CCNA_01440)
rpsJ	SSU ribosomal protein S10P(rpsJ)
Gene Group 2	Enrichment Score: 1.041367170206081
OFFICIAL_GENE_SYMBOL	Gene Name
CCNA_00366	phosphonates transport ATP-binding protein phnC(CCNA_00366)
clpA	ATP-dependent clp protease ATP-binding subunit ClpA(clpA)
CCNA_02006	lipoprotein releasing system ATP-binding protein lolD(CCNA_02006)
ftsE	cell division ATP-binding protein FtsE(ftsE)
cydD	ABC transporter, ATP-binding protein cydD(cydD)
CCNA_01769	ABC transporter ATP-binding protein(CCNA_01769)
clpX	ATP-dependent endopeptidase clp, ATP-binding subunit ClpX(clpX)
CCNA_03383	multidrug/protein/lipid ABC transporter family, ATP-binding and permease protein(CCNA_03383)
clpB	ClpB protein(clpB)
Gene Group 3	Enrichment Score: 0.5415546978905621
OFFICIAL_GENE_SYMBOL	Gene Name
CCNA_02789	Xre-family transcriptional regulator(CCNA_02789)
CCNA_02788	Xre-family transcriptional regulator(CCNA_02788)
CCNA_00479	Helix-turn-helix DNA-binding protein(CCNA_00479)
CCNA_01058	helix-turn-helix transcriptional regulator(CCNA_01058)
Gene Group 4	Enrichment Score: 0.4213287741701327
OFFICIAL_GENE_SYMBOL	Gene Name
CCNA_00852	TetR family transcriptional regulator(CCNA_00852)
fixK	hypoxia transcriptional regulator FixK(fixK)
CCNA_03281	AsnC-family transcriptional regulator(CCNA_03281)
cspB	cold shock protein CspB(cspB)
ftrB	CRP-family transcription regulator FtrB(ftrB)
ctrA	cell cycle response regulator ctrA(ctrA)
cspC	cold shock protein CspC(cspC)
CCNA_01174	LysR-family transcriptional regulator(CCNA_01174)
CCNA_03688	AsnC-family transcriptional regulator(CCNA_03688)
greA	transcription elongation factor greA(greA)
rpoD	RNA polymerase sigma factor rpoD(rpoD)
CCNA_02790	RNA polymerase ECF-type sigma factor(CCNA_02790)
CCNA_03811	LysR-family transcriptional regulator(CCNA_03811)
CCNA_02287	TetR-family transcriptional regulator(CCNA_02287)
Gene Group 5	Enrichment Score: 0.3649017615101775
OFFICIAL_GENE_SYMBOL	Gene Name
CCNA_01826	vitamin B12 receptor(CCNA_01826)
CCNA_00700	TonB-dependent receptor(CCNA_00700)
CCNA_00451	TonB-dependent receptor(CCNA_00451)
CCNA_03108	TonB-dependent outer membrane receptor(CCNA_03108)
CCNA_01149	TonB-dependent outer membrane receptor(CCNA_01149)
CCNA_00185	TonB-dependent receptor(CCNA_00185)
CCNA_00201	outer membrane protein(CCNA_00201)
CCNA_03249	TonB-dependent receptor(CCNA_03249)
CCNA_03096	TonB-dependent receptor(CCNA_03096)
Gene Group 6	Enrichment Score: 0.3397664837819401
OFFICIAL_GENE_SYMBOL	Gene Name
ccoN	cytochrome cbb3 oxidase subunit I ccoN(ccoN)
qoxA	quinol cytochrome oxidase polypeptide II(qoxA)
cydA	cytochrome bd-type quinol oxidase, subunit 1 cydA(cydA)
CCNA_00324	ExbD-family protein(CCNA_00324)
coxB	cytochrome c oxidase polypeptide II coxB(coxB)
CCNA_00505	ubiquinol-cytochrome c reductase iron-sulfur subunit(CCNA_00505)
nuoA	NADH-quinone oxidoreductase chain A(nuoA)
Gene Group 7	Enrichment Score: 0.20312396841308653
OFFICIAL_GENE_SYMBOL	Gene Name
CCNA_00130	Kup system potassium uptake protein(CCNA_00130)
CCNA_01779	hypothetical protein(CCNA_01779)
CCNA_00353	acyltransferase(CCNA_00353)
CCNA_00352	integral membrane protein(CCNA_00352)
CCNA_03931	hypothetical protein(CCNA_03931)
CCNA_00126	glutathione S-transferase(CCNA_00126)
CCNA_03062	cell wall hydrolase family protein(CCNA_03062)
CCNA_00439	methyl-accepting chemotaxis protein(CCNA_00439)
CCNA_03563	ATP synthase delta chain(CCNA_03563)
hfsE	polyisoprenylphosphate hexose-1-phosphotransferase hfsE(hfsE)
hfiA	holdfast inhibitor protein HfiA(hfiA)
CCNA_03410	peptidoglycan-specific endopeptidase, M23 family(CCNA_03410)
CCNA_01948	peptidoglycan-specific endopeptidase, M23 family(CCNA_01948)
CCNA_02286	hypothetical protein(CCNA_02286)
CCNA_00754	Nodulin-21 / CCC1-related protein(CCNA_00754)
CCNA_03786	heme chaperone heme-lyase(CCNA_03786)
CCNA_03461	hypothetical protein(CCNA_03461)
pilA	type IV pilin protein pilA(pilA)
CCNA_02455	conserved integral membrane protein(CCNA_02455)
CCNA_01853	hypothetical protein(CCNA_01853)
CCNA_01852	major facilitator superfamily transporter(CCNA_01852)
fliL	flagellar fliL protein(fliL)
CCNA_03383	multidrug/protein/lipid ABC transporter family, ATP-binding and permease protein(CCNA_03383)
CCNA_00199	TadG/vWA-family protein(CCNA_00199)
CCNA_02126	hypothetical protein(CCNA_02126)
CCNA_00264	C4-dicarboxylate transport protein(CCNA_00264)
pssZ	polyisoprenylphosphate hexose-1-phosphotransferase pssZ(pssZ)
CCNA_03993	hypothetical protein(CCNA_03993)
CCNA_00714	hypothetical protein(CCNA_00714)
CCNA_01102	hypothetical protein(CCNA_01102)
coxE	protoheme IX farnesyltransferase coxE(coxE)
cydA	cytochrome bd-type quinol oxidase, subunit 1 cydA(cydA)
cydD	ABC transporter, ATP-binding protein cydD(cydD)
exbB	TonB accessory protein exbB(exbB)
CCNA_01094	hypothetical protein(CCNA_01094)
nuoA	NADH-quinone oxidoreductase chain A(nuoA)
CCNA_00635	CHASE2 membrane receptor(CCNA_00635)
CCNA_03736	YGGT family membrane protein(CCNA_03736)
CCNA_00629	methyl-accepting chemotaxis protein(CCNA_00629)
CCNA_00374	putative ATP synthase protein I(CCNA_00374)
ftsB	FtsB-related septum formation initiator(ftsB)
CCNA_00470	O-antigen polymerase(CCNA_00470)
CCNA_00467	oligosaccharide translocase/flippase(CCNA_00467)
CCNA_02097	periplasmic glucan glucosyltransferase(CCNA_02097)
CCNA_00782	aminobenzoyl-glutamate transport protein(CCNA_00782)
CCNA_01790	protein translocase subunit secG(CCNA_01790)
CCNA_03940	hypothetical protein(CCNA_03940)
CCNA_03830	multidrug resistance protein A, efflux pump(CCNA_03830)
CCNA_00324	ExbD-family protein(CCNA_00324)
nhaA	Na+/H+ antiporter nhaA(nhaA)
CCNA_03829	hypothetical protein(CCNA_03829)
CCNA_00322	hypothetical protein(CCNA_00322)
CCNA_02089	hypothetical protein(CCNA_02089)
CCNA_01466	hypothetical protein(CCNA_01466)

## Sheet: Functional annotation chart
Category	Term	Count	%	PValue	Genes	List Total	Pop Hits	Pop Total	Fold Enrichment	Bonferroni	Benjamini	FDR
KEGG_PATHWAY	ccs00970:Aminoacyl-tRNA biosynthesis	42	10.65989847715736	4.339438702290897E-19	CCNA_R0031, CCNA_R0033, CCNA_R0015, CCNA_R0052, CCNA_R0034, CCNA_R0053, CCNA_R0055, CCNA_R0030, CCNA_03628, CCNA_R0056, CCNA_R0057, CCNA_R0058, CCNA_R0059, CCNA_R0035, CCNA_R0036, CCNA_R0037, CCNA_R0038, CCNA_R0076, CCNA_R0075, CCNA_R0062, CCNA_R0027, CCNA_00492, CCNA_R0045, CCNA_R0090, CCNA_R0026, CCNA_R0008, CCNA_R0007, CCNA_R0091, CCNA_R0043, CCNA_R0024, CCNA_R0041, CCNA_R0003, CCNA_R0064, CCN…	150	76	1136	4.185263157894737	2.6904519954203564E-17	2.6904519954203564E-17	4.379145694296155E-16
GOTERM_MF_DIRECT	GO:0003735~structural constituent of ribosome	22	5.583756345177665	3.053604317024746E-10	CCNA_00699, CCNA_00518, CCNA_03702, CCNA_01792, CCNA_00034, CCNA_02000, CCNA_03430, CCNA_00678, CCNA_00530, CCNA_00007, CCNA_01741, RPSU, CCNA_03306, CCNA_02596, CCNA_00808, CCNA_01098, RPSM, CCNA_00321, CCNA_03384, CCNA_02543, RPSJ, CCNA_01440	195	54	2343	4.895156695156695	4.519333873798104E-8	4.519333873798104E-8	3.638040979581092E-7
UP_KEYWORDS	Ribonucleoprotein	23	5.83756345177665	3.87338367518623E-10	CCNA_00699, CCNA_00518, CCNA_03702, CCNA_01792, CCNA_00034, CCNA_02000, CCNA_03430, CCNA_00678, CCNA_00530, CCNA_00007, CCNA_01741, RPSU, CCNA_03306, CCNA_02596, CCNA_00808, CCNA_01098, RPSM, CCNA_00321, CCNA_03384, CCNA_02543, RPSJ, CCNA_01440, SRP	328	58	3884	4.695752733389403	5.306535710847271E-8	5.306535710847271E-8	4.552839327764957E-7
UP_KEYWORDS	Ribosomal protein	22	5.583756345177665	1.8512292385179905E-9	CCNA_00699, CCNA_00518, CCNA_03702, CCNA_01792, CCNA_00034, CCNA_02000, CCNA_03430, CCNA_00678, CCNA_00530, CCNA_00007, CCNA_01741, RPSU, CCNA_03306, CCNA_02596, CCNA_00808, CCNA_01098, RPSM, CCNA_00321, CCNA_03384, CCNA_02543, RPSJ, CCNA_01440	328	57	3884	4.570389388104408	2.53618379519871E-7	1.2680919780905242E-7	2.1759654300623765E-6
GOTERM_BP_DIRECT	GO:0006412~translation	22	5.583756345177665	2.6520126993068358E-8	CCNA_00699, CCNA_00518, CCNA_03702, CCNA_01792, CCNA_00034, CCNA_02000, CCNA_03430, CCNA_00678, CCNA_00530, CCNA_00007, CCNA_01741, RPSU, CCNA_03306, CCNA_02596, CCNA_00808, CCNA_01098, RPSM, CCNA_00321, CCNA_03384, CCNA_02543, RPSJ, CCNA_01440	140	61	1490	3.838407494145199	2.678529273603125E-6	2.678529273603125E-6	2.9490750208527317E-5
KEGG_PATHWAY	ccs03010:Ribosome	24	6.091370558375635	3.3958221283489873E-7	CCNA_00699, CCNA_00518, CCNA_03702, CCNA_01792, CCNA_00034, CCNA_02000, CCNA_R0069, CCNA_03430, CCNA_00678, CCNA_00530, CCNA_00007, CCNA_01741, RPSU, CCNA_03306, CCNA_02596, CCNA_00808, CCNA_01098, RPSM, CCNA_00321, CCNA_03384, CCNA_R0087, CCNA_02543, RPSJ, CCNA_01440	150	60	1136	3.0293333333333337	2.1053879131982534E-5	1.0526994974835446E-5	3.4268894930633564E-4
GOTERM_CC_DIRECT	GO:0005840~ribosome	18	4.568527918781726	6.683773423093487E-7	CCNA_00699, CCNA_00518, CCNA_03702, CCNA_00034, CCNA_03430, CCNA_00678, CCNA_00530, CCNA_00007, CCNA_01741, RPSU, CCNA_00808, CCNA_01098, RPSM, CCNA_00321, CCNA_03384, CCNA_02543, CCNA_01440, RPSJ	148	44	1378	3.8089680589680595	1.6709299541228795E-5	1.6709299541228795E-5	5.422681362499127E-4
UP_KEYWORDS	rRNA-binding	11	2.7918781725888326	8.684567908146578E-4	CCNA_02596, CCNA_03306, CCNA_00518, RPSM, CCNA_00321, CCNA_03384, CCNA_00034, CCNA_00678, CCNA_00530, CCNA_00007, CCNA_01741	328	38	3884	3.427792041078306	0.11221907645865858	0.038899943196535336	1.016044990796361
UP_KEYWORDS	RNA-binding	13	3.2994923857868024	0.004129916096706243	CCNA_00518, CCNA_03702, CCNA_00034, CCNA_00678, CCNA_00530, CCNA_01741, CCNA_00007, CCNA_02596, CCNA_03306, RPSM, CCNA_00321, CCNA_03384, SRP	328	61	3884	2.5235905637744906	0.43275846721669187	0.13215532011115483	4.748005534563626
UP_KEYWORDS	Cytoplasm	32	8.121827411167512	0.00736994446356525	DNAA, LON, CLPB, CCNA_03628, CCNA_01749, DNAE, CCNA_03704, CCNA_03164, CCNA_01101, CCNA_02042, CCNA_00722, CSPB, CSPC, TRMD, CCNA_03090, FTSZ, SRP, CCNA_03006, RPOH, CCNA_01770, CCNA_00492, CCNA_02077, CCNA_02326, RPOD, CCNA_00045, CCNA_00044, CCNA_01776, CCNA_01775, CCNA_03323, CCNA_01998, CCNA_03201, CCNA_00504	328	236	3884	1.6056221579164947	0.6370250391215809	0.18346400666759888	8.327554824459638
INTERPRO	IPR000944:Transcription regulator Rrf2-like	3	0.7614213197969544	0.0186769816374592	CCNA_00131, CCNA_01942, CCNA_02708	262	3	3212	12.259541984732824	0.9999821781877043	0.9999821781877043	24.206776328640945
INTERPRO	IPR003959:ATPase, AAA-type, core	4	1.015228426395939	0.021840893400843817	LON, CLPB, CLPA, CLPX	262	8	3212	6.129770992366412	0.9999972615080358	0.9983451610458318	27.720876644258052
GOTERM_MF_DIRECT	GO:0019843~rRNA binding	8	2.030456852791878	0.02184391491200013	CCNA_02596, CCNA_03306, RPSM, CCNA_00321, CCNA_03384, CCNA_00034, CCNA_00007, CCNA_01741	195	35	2343	2.7463736263736265	0.9619453414783269	0.8049239673315219	23.13589951875358
INTERPRO	IPR003593:AAA+ ATPase domain	12	3.0456852791878175	0.034549955487808134	CCNA_02006, CCNA_01769, DNAA, FTSE, LON, CLPB, CYDD, CLPA, SRP, CCNA_03383, CCNA_00366, CLPX	262	74	3212	1.9880338353620797	0.9999999986091254	0.9988837469250953	40.36279005761651
INTERPRO	IPR002059:Cold-shock protein, DNA-binding	3	0.7614213197969544	0.035358506374980204	CSPD, CSPB, CSPC	262	4	3212	9.194656488549619	0.9999999991444516	0.9945916953069912	41.0928244008179
INTERPRO	IPR019489:Clp ATPase, C-terminal	3	0.7614213197969544	0.035358506374980204	CLPB, CLPA, CLPX	262	4	3212	9.194656488549619	0.9999999991444516	0.9945916953069912	41.0928244008179
UP_KEYWORDS	Chaperone	5	1.2690355329949239	0.03986741085657052	CLPB, CLPA, CCNA_02042, CCNA_00722, CLPX	328	16	3884	3.700457317073171	0.9962035656440726	0.6050313285549085	38.010499452261534
UP_KEYWORDS	Nucleotide-binding	31	7.868020304568528	0.04163441144680263	CCNA_02006, CCNA_01769, FTSE, DNAA, LON, CLPB, CCNA_03628, CLPA, CCNA_02994, CCNA_03164, CCNA_03383, CCNA_00366, CCNA_03354, CCNA_03090, FTSZ, SRP, CCNA_02925, CCNA_00492, CCNA_01770, CCNA_02077, CCNA_00491, CCNA_00878, CCNA_01791, CCNA_01775, FIXL, CLPX, CCNA_01998, CYDD, CCNA_03201, CCNA_01546, CCNA_02576	328	259	3884	1.4173180148789906	0.9970503128318039	0.5649497498550098	39.33826734673247
SMART	SM01086:SM01086	3	0.7614213197969544	0.04390377149881898	CLPB, CLPA, CLPX	61	4	655	8.05327868852459	0.932376709016676	0.932376709016676	36.23333745685486
KEGG_PATHWAY	ccs00240:Pyrimidine metabolism	11	2.7918781725888326	0.04499923644084764	CCNA_01770, CCNA_03607, CCNA_02077, CCNA_01998, CCNA_01791, DNAE, CCNA_02994, CCNA_00536, CCNA_01621, CCNA_02925, CCNA_01966	150	43	1136	1.9373643410852714	0.9424254480729378	0.6138611291752097	37.16415257634358
UP_KEYWORDS	Pyrimidine biosynthesis	4	1.015228426395939	0.04543792630877542	CCNA_01998, CCNA_01791, CCNA_02994, CCNA_02925	328	10	3884	4.736585365853658	0.9982893073288391	0.5490311970599875	42.10848143351238
INTERPRO	IPR012340:Nucleic acid-binding, OB-fold	6	1.5228426395939088	0.04709146705355208	CCNA_03306, CCNA_03702, CSPD, CSPB, CCNA_01535, CSPC	262	25	3212	2.942290076335878	0.9999999999992926	0.9962851520218423	50.79174132005944
KEGG_PATHWAY	ccs04112:Cell cycle - Caulobacter	9	2.284263959390863	0.04793625753249933	DNAA, LON, CTRA, PDEA, FTSZ, PILA, PERP, CLPX, PODJ	150	32	1136	2.13	0.9524343293917205	0.5329929830848028	39.08725826755087
INTERPRO	IPR011129:Cold shock protein	3	0.7614213197969544	0.055804814127042406	CSPD, CSPB, CSPC	262	5	3212	7.355725190839695	0.9999999999999966	0.9961157643289223	57.00771954174619
INTERPRO	IPR003362:Bacterial sugar transferase	3	0.7614213197969544	0.055804814127042406	HFSE, PSSZ, CCNA_00464	262	5	3212	7.355725190839695	0.9999999999999966	0.9961157643289223	57.00771954174619
SMART	SM00382:AAA	12	3.0456852791878175	0.06175763128538289	CCNA_02006, CCNA_01769, DNAA, FTSE, LON, CLPB, CYDD, CLPA, SRP, CCNA_03383, CCNA_00366, CLPX	61	74	655	1.741249446167479	0.9781776034494318	0.8522759445771672	47.210115558834254
GOTERM_MF_DIRECT	GO:0005524~ATP binding	29	7.3604060913705585	0.06862155576682083	CCNA_03607, CCNA_02006, CCNA_01769, FTSE, DNAA, LON, CLPB, CCNA_03628, CLPA, CCNA_02994, CCNA_03164, CCNA_03383, CCNA_00366, CCNA_00722, METK, CCNA_03354, CCNA_03090, CCNA_02925, CCNA_00492, CCNA_01770, CCNA_00878, CCNA_01791, CCNA_01775, FIXL, CLPX, CCNA_01998, CYDD, CCNA_01546, CCNA_02576	195	256	2343	1.3611177884615384	0.9999730427864355	0.9700158552060597	57.12820658550204
SMART	SM00357:CSP	3	0.7614213197969544	0.06889919753633518	CSPD, CSPB, CSPC	61	5	655	6.442622950819672	0.9862024474582567	0.760153150128687	51.101511652183376
UP_KEYWORDS	ATP-binding	26	6.598984771573605	0.07174833309274972	CCNA_02006, CCNA_01769, DNAA, FTSE, LON, CLPB, CCNA_03628, CCNA_02994, CLPA, CCNA_03164, CCNA_03383, CCNA_00366, CCNA_03354, CCNA_03090, CCNA_02925, CCNA_01770, CCNA_00492, CCNA_00878, CCNA_01791, CCNA_01775, FIXL, CLPX, CCNA_01998, CYDD, CCNA_01546, CCNA_02576	328	220	3884	1.3994456762749445	0.9999628288432587	0.6780409219146106	58.319036855398146
KEGG_PATHWAY	ccs00230:Purine metabolism	13	3.2994923857868024	0.08187092695482613	CCNA_03607, CCNA_01770, CCNA_02077, CCNA_02087, DNAE, CCNA_00536, CCNA_01689, CCNA_01621, CCNA_01775, CCNA_01966, CCNA_00265, CCNA_03201, CCNA_02576	150	60	1136	1.640888888888889	0.9949877599075309	0.6532580611942853	57.76786925397216
UP_KEYWORDS	Electron transport	4	1.015228426395939	0.0898429965919125	CCON, COXB, QOXA, CCNA_00505	328	13	3884	3.6435272045028144	0.99999749426474	0.7246446503603433	66.9290689276252
INTERPRO	IPR027417:P-loop containing nucleoside triphosphate hydrolase	19	4.822335025380711	0.09043946544964632	CCNA_02006, CCNA_01769, HDAA, DNAA, FTSE, CCNA_00878, LON, CCNA_01791, CLPB, CLPA, CCNA_03164, CCNA_03383, CCNA_00366, CLPX, CYDD, CCNA_00778, SRP, CCNA_03201, CCNA_01546	262	159	3212	1.4649767151567525	1.0	0.9996119348148856	75.1803641625274

## Sheet: Aminoacyl-tRNA biosynthesis
ID	Gene Name	Species
CCNA_00492	cysteinyl-tRNA synthetase(CCNA_00492)	Caulobacter crescentus NA1000
CCNA_03628	histidyl-tRNA synthetase(CCNA_03628)	Caulobacter crescentus NA1000
CCNA_R0001	tRNA(CCNA_R0001)	Caulobacter crescentus NA1000
CCNA_R0003	tRNA(CCNA_R0003)	Caulobacter crescentus NA1000
CCNA_R0007	tRNA(CCNA_R0007)	Caulobacter crescentus NA1000
CCNA_R0008	tRNA(CCNA_R0008)	Caulobacter crescentus NA1000
CCNA_R0015	tRNA(CCNA_R0015)	Caulobacter crescentus NA1000
CCNA_R0021	tRNA(CCNA_R0021)	Caulobacter crescentus NA1000
CCNA_R0022	tRNA(CCNA_R0022)	Caulobacter crescentus NA1000
CCNA_R0023	tRNA(CCNA_R0023)	Caulobacter crescentus NA1000
CCNA_R0024	tRNA(CCNA_R0024)	Caulobacter crescentus NA1000
CCNA_R0026	tRNA(CCNA_R0026)	Caulobacter crescentus NA1000
CCNA_R0027	tRNA(CCNA_R0027)	Caulobacter crescentus NA1000
CCNA_R0028	tRNA(CCNA_R0028)	Caulobacter crescentus NA1000
CCNA_R0030	tRNA(CCNA_R0030)	Caulobacter crescentus NA1000
CCNA_R0031	tRNA(CCNA_R0031)	Caulobacter crescentus NA1000
CCNA_R0033	tRNA(CCNA_R0033)	Caulobacter crescentus NA1000
CCNA_R0034	tRNA(CCNA_R0034)	Caulobacter crescentus NA1000
CCNA_R0035	tRNA(CCNA_R0035)	Caulobacter crescentus NA1000
CCNA_R0036	tRNA(CCNA_R0036)	Caulobacter crescentus NA1000
CCNA_R0037	tRNA(CCNA_R0037)	Caulobacter crescentus NA1000
CCNA_R0038	tRNA(CCNA_R0038)	Caulobacter crescentus NA1000
CCNA_R0041	tRNA(CCNA_R0041)	Caulobacter crescentus NA1000
CCNA_R0043	tRNA(CCNA_R0043)	Caulobacter crescentus NA1000
CCNA_R0045	tRNA(CCNA_R0045)	Caulobacter crescentus NA1000
CCNA_R0046	tRNA(CCNA_R0046)	Caulobacter crescentus NA1000
CCNA_R0048	tRNA(CCNA_R0048)	Caulobacter crescentus NA1000
CCNA_R0052	tRNA(CCNA_R0052)	Caulobacter crescentus NA1000
CCNA_R0053	tRNA(CCNA_R0053)	Caulobacter crescentus NA1000
CCNA_R0055	tRNA(CCNA_R0055)	Caulobacter crescentus NA1000
CCNA_R0056	tRNA(CCNA_R0056)	Caulobacter crescentus NA1000
CCNA_R0057	tRNA(CCNA_R0057)	Caulobacter crescentus NA1000
CCNA_R0058	tRNA(CCNA_R0058)	Caulobacter crescentus NA1000
CCNA_R0059	tRNA(CCNA_R0059)	Caulobacter crescentus NA1000
CCNA_R0062	tRNA(CCNA_R0062)	Caulobacter crescentus NA1000
CCNA_R0064	tRNA(CCNA_R0064)	Caulobacter crescentus NA1000
CCNA_R0075	tRNA(CCNA_R0075)	Caulobacter crescentus NA1000
CCNA_R0076	tRNA(CCNA_R0076)	Caulobacter crescentus NA1000
CCNA_R0082	tRNA(CCNA_R0082)	Caulobacter crescentus NA1000
CCNA_R0089	tRNA(CCNA_R0089)	Caulobacter crescentus NA1000
CCNA_R0090	tRNA(CCNA_R0090)	Caulobacter crescentus NA1000
CCNA_R0091	tRNA(CCNA_R0091)	Caulobacter crescentus NA1000

## Sheet: Structural constituent ribosome
ID	Gene Name	Species
CCNA_03702	30S ribosomal protein S1(CCNA_03702)	Caulobacter crescentus NA1000
rpsU	30S ribosomal protein S21(rpsU)	Caulobacter crescentus NA1000
CCNA_01440	50S ribosomal protein L13(CCNA_01440)	Caulobacter crescentus NA1000
CCNA_00518	50S ribosomal protein L25/general stress protein Ctc(CCNA_00518)	Caulobacter crescentus NA1000
CCNA_00530	LSU ribosomal protein L10P(CCNA_00530)	Caulobacter crescentus NA1000
CCNA_00678	LSU ribosomal protein L11P(CCNA_00678)	Caulobacter crescentus NA1000
CCNA_00321	LSU ribosomal protein L21P(CCNA_00321)	Caulobacter crescentus NA1000
CCNA_00699	LSU ribosomal protein L28P(CCNA_00699)	Caulobacter crescentus NA1000
CCNA_03384	LSU ribosomal protein L31P(CCNA_03384)	Caulobacter crescentus NA1000
CCNA_01792	LSU ribosomal protein L32P(CCNA_01792)	Caulobacter crescentus NA1000
CCNA_02543	LSU ribosomal protein L33P(CCNA_02543)	Caulobacter crescentus NA1000
CCNA_00808	LSU ribosomal protein L34P(CCNA_00808)	Caulobacter crescentus NA1000
CCNA_01098	LSU ribosomal protein L35P(CCNA_01098)	Caulobacter crescentus NA1000
CCNA_03430	LSU ribosomal protein L36P(CCNA_03430)	Caulobacter crescentus NA1000
rpsJ	SSU ribosomal protein S10P(rpsJ)	Caulobacter crescentus NA1000
CCNA_03306	SSU ribosomal protein S12P(CCNA_03306)	Caulobacter crescentus NA1000
rpsM	SSU ribosomal protein S13P(rpsM)	Caulobacter crescentus NA1000
CCNA_00034	SSU ribosomal protein S15P(CCNA_00034)	Caulobacter crescentus NA1000
CCNA_00007	SSU ribosomal protein S20P(CCNA_00007)	Caulobacter crescentus NA1000
CCNA_02000	SSU ribosomal protein S2P(CCNA_02000)	Caulobacter crescentus NA1000
CCNA_02596	SSU ribosomal protein S4P(CCNA_02596)	Caulobacter crescentus NA1000
CCNA_01741	SSU ribosomal protein S6P(CCNA_01741)	Caulobacter crescentus NA1000

## Sheet: Ribosome
ID	Gene Name	Species
CCNA_R0069	16S ribosomal RNA(CCNA_R0069)	Caulobacter crescentus NA1000
CCNA_R0087	16S ribosomal RNA(CCNA_R0087)	Caulobacter crescentus NA1000
CCNA_03702	30S ribosomal protein S1(CCNA_03702)	Caulobacter crescentus NA1000
rpsU	30S ribosomal protein S21(rpsU)	Caulobacter crescentus NA1000
CCNA_01440	50S ribosomal protein L13(CCNA_01440)	Caulobacter crescentus NA1000
CCNA_00518	50S ribosomal protein L25/general stress protein Ctc(CCNA_00518)	Caulobacter crescentus NA1000
CCNA_00530	LSU ribosomal protein L10P(CCNA_00530)	Caulobacter crescentus NA1000
CCNA_00678	LSU ribosomal protein L11P(CCNA_00678)	Caulobacter crescentus NA1000
CCNA_00321	LSU ribosomal protein L21P(CCNA_00321)	Caulobacter crescentus NA1000
CCNA_00699	LSU ribosomal protein L28P(CCNA_00699)	Caulobacter crescentus NA1000
CCNA_03384	LSU ribosomal protein L31P(CCNA_03384)	Caulobacter crescentus NA1000
CCNA_01792	LSU ribosomal protein L32P(CCNA_01792)	Caulobacter crescentus NA1000
CCNA_02543	LSU ribosomal protein L33P(CCNA_02543)	Caulobacter crescentus NA1000
CCNA_00808	LSU ribosomal protein L34P(CCNA_00808)	Caulobacter crescentus NA1000
CCNA_01098	LSU ribosomal protein L35P(CCNA_01098)	Caulobacter crescentus NA1000
CCNA_03430	LSU ribosomal protein L36P(CCNA_03430)	Caulobacter crescentus NA1000
rpsJ	SSU ribosomal protein S10P(rpsJ)	Caulobacter crescentus NA1000
CCNA_03306	SSU ribosomal protein S12P(CCNA_03306)	Caulobacter crescentus NA1000
rpsM	SSU ribosomal protein S13P(rpsM)	Caulobacter crescentus NA1000
CCNA_00034	SSU ribosomal protein S15P(CCNA_00034)	Caulobacter crescentus NA1000
CCNA_00007	SSU ribosomal protein S20P(CCNA_00007)	Caulobacter crescentus NA1000
CCNA_02000	SSU ribosomal protein S2P(CCNA_02000)	Caulobacter crescentus NA1000
CCNA_02596	SSU ribosomal protein S4P(CCNA_02596)	Caulobacter crescentus NA1000
CCNA_01741	SSU ribosomal protein S6P(CCNA_01741)	Caulobacter crescentus NA1000
