# Supplementary material for: The conserved transcriptional regulator CdnL is required for metabolic homeostasis and morphogenesis in Caulobacter
Source: PLoS Genet. 2020 Jan 21;16(1):e1008591. doi: 10.1371/journal.pgen.1008591 (PMC6994171; doi:10.1371/journal.pgen.1008591)
Supplement: S7 Table — (XLSX) [file pgen.1008591.s012.xlsx]

## Sheet: Caulobacter
Strains used in this study
Strain	parental strain	plasmid or lysate	method	genotype	Reference
EG865				NA1000	Evinger & Agabian, 1977
EG1321	EG865	pEG905	electroporation	NA1000 xylX::PxylX-cdnL specR	this study
EG1403	EG1321	pEG907	electroporation	NA1000 cdnL::∆cdnL; xylX::cdnLspecR	this study
EG1415	EG865	pEG907	electroporation	NA1000 cdnL::∆cdnL, ∆50kb	this study
EG1416	EG865	pEG906	electroporation	NA1000 cdnL::cdnL(I42N)	this study
EG1447	EG865	pEG907	electroporation	NA1000 cdnL::∆cdnL	this study
EG2404	EG1416	ΦCR30 lysate prepared from EG1898	transduction	NA1000 cdnL::gentR	this study
EG2604				NA1000 CCNA_00164::∆CCNA_00164	Ardissone et al., 2014
EG2740	EG865	pXCFPN-1	electroporation	NA1000 xylX::PxylX-cfp	this study
EG2804		ΦCR30 lysate prepared from EG1898	transduction	NA1000 CCNA_00164:∆CCNA_00164; cdnL::gentR	this study
EG3134	EG1415	pEG905	electroporation	NA1000 cdnL::∆cdnL; 50kb deletion; xylX::PxylX-cdnL specR	this study
EG3135	EG1415	pXCFPN-1	electroporation	NA1000 cdnL::∆cdnL; 50kb deletion; xylX::PxylX-cfp specR	this study
EG3136	EG1447	pXCFPN-1	electroporation	NA1000 cdnL::∆cdnL; xylX::PxylX-cfp specR	this study
JC784				NA1000 cdnL::∆cdnL	Gallego-Garcia et al., 2017

## Sheet: Plasmids
Plasmids used in this study
plasmid	parent	5' restriction site	3' restriction site	5' oligo name	3' oligo name	5' oligo sequence	3' oligo sequence	template	insert subcloned from	5' restriction site II	3' restriction site II	5' oligo II name	3' oligo II name	5' oligo II sequence	3' oligo II sequence	template II	description	reference
pBXMCS-4	NA	NA	NA	NA	NA	NA	NA	NA	NA	NA	NA	NA	NA	NA	NA	NA	medium copy replicating plasmid for xylose-inducible overexpression with a Gent resistance marker	Thanbichler et al., 2007
pEG905	pX1	NdeI	BamHI	oEG643	oEG644	gatccataTGAGCAAGACTGGTCTG	gatcggatccCAGACCAGTCTTGCTC	NA1000 gDNA	NA	NA	NA	NA	NA	NA	NA	NA	xylose inducible expression of cdnL	this study
pEG906	pNPTS138	SpeI	NheI	oEG611	oEG612	gactactagtCCGACGGCAAGTGGCTG	gactgctagcGTCTGGACGCCACGCGC	NA1000 CdnL I42N suppressor gDNA	NA	NA	NA	NA	NA	NA	NA	NA	pNPTS138 cdnL I42N; suicide plasmid for replacing cdnL with cdnL I42N	this study
pEG907	pNPTS138	SpeI	BamHI	oEG605	oEG606	gactactagtGACTGCGTGGAGGTGTGTC	gactggatccCGCCGTCATCATTCCCAAAC	NA1000 gDNA	NA	BamHI	NheI	oEG607	oEG608	gactggatccCTGGTCAAGGCCGCCtaaTC	gactgctagcTGGTGATCAGCAAGGGGCTG	NA1000 gDNA	pNPTS138 cdnLus-cdnLds; suicide plasmid for deleting cdnL	this study
pEG1129	pTB146	SapI	SacI	oEG744	oEG745	gactgctcttctggtatgAGCAAGACTGGTC	gactgagctcttaGGCGGCCTTGACCAG	NA1000 gDNA	NA	NA	NA	NA	NA	NA	NA	NA	for IPTG ind expression of His-SUMO-cdnL in E. coli	this study
pEG1301	pEG907	BamHI	BamHI	NA	NA	NA	NA	NA	pEG1280	BamHI	BamHI	NA	NA	NA	NA	NA	pNPTS138 cdnLus-gentR-cdnLds; suicide plasmid for replacing cdnL with gentR	this study
pNPTS138	NA	NA	NA	NA	NA	NA	NA	NA	NA	NA	NA	NA	NA	NA	NA	NA	allele exchange plasmid containing sacB, kanR	MRK Alley, unpublished
pXCFPN-1	NA	NA	NA	NA	NA	NA	NA	NA	NA	NA	NA	NA	NA	NA	NA	NA	integrating plasmid at the xylose locus for production of CFP tagged proteins at the N terminus	Thanbichler et al., 2007
